# Supplementary material for: Synthesis, crystal structure and Hirshfeld surface analysis of 1-ferrocenylundecane-1,11-diol
Source: Acta Crystallogr E Crystallogr Commun. 2022 Jan 7;78(Pt 2):149–53. doi: 10.1107/S205698902101358X (PMC8819429; doi:10.1107/S205698902101358X)
Supplement: Supplementary file 1 [file e-78-00149-sup1.cif]

##############################################################################
#                                                                            #
# This CIF contains the data in a paper accepted for publication in          #
# Acta Crystallographica Section E. It conforms to the requirements of       #
# Notes for Authors for Acta Crystallographica Section E, and has been       #
# peer reviewed under the auspices of the IUCr Commission on Journals.       #
#                                                                            #
# Full details of the Crystallographic Information File format               #
# are given in the paper "The Crystallographic Information File (CIF):       #
# a New Standard Archive File for Crystallography" by S. R. Hall, F. H.      #
# Allen and I. D. Brown [Acta Cryst. (1991), A47, 655-685].                  #
#                                                                            #
# The current version of the core CIF dictionary is obtainable from          #
# ftp://ftp.iucr.org/pub/cif_core.dic.                                       #
#                                                                            #
# Software is freely available for graphical display of the structure(s)     #
# in this CIF. For information consult the CIF software page                 #
# http://www.iucr.org/resources/cif/software.                                #
#                                                                            #
# This file may be used for bona fide research purposes within the           #
# scientific community so long as proper attribution is given to the journal # 
# article from which it was obtained.                                        #
#                                                                            #
##############################################################################
data_I
_audit_creation_method     'SHELXL-2018/1'
_journal_date_recd_electronic     2021-12-22
_journal_date_accepted     2021-12-23
_journal_name_full     'Acta Crystallographica, Section E'
_journal_year     2022
_journal_volume     78
_journal_issue      2
_journal_page_first     0
_journal_page_last     0
_journal_paper_category     GM
_journal_paper_doi     10.1107/S205698902101358X
_journal_coeditor_code     HB8007
_publ_contact_author_name     'John McAdam'
_publ_contact_author_address
;
Department of Chemistry
  University of Otago
  P.O. Box 56
  Dunedin 9054
  New Zealand
;
_publ_contact_author_email     john.mcadam@otago.ac.nz
_publ_contact_author_phone     '+64-3-4797914'
_publ_section_title
;
Synthesis, crystal structure and Hirshfeld surface analysis of
1-ferrocenylundecane-1,11-diol
;
loop_
    _publ_author_name
    _publ_author_address
    'McAdam, C. John'
;       Department of Chemistry
        University of Otago
        PO Box 56
        Dunedin
        New Zealand
;
    'Simpson, Jim'
;       Department of Chemistry
        University of Otago
        PO Box 56
        Dunedin
        New Zealand
;
_publ_section_synopsis
;
The molecular and crystal structure of a ferrocenyl derivative with an
undecyl-1,11-diol chain on one cyclopentadienyl ring is reported: O---H...O,
C---H...O and C---H...\p(ring) contacts occur in the extended structure.
;
_chemical_name_systematic
;
1-Ferrocenylundecane-1,11-diol
;
_chemical_name_common     ?
_chemical_formula_moiety     'C21 H32 Fe O2'
_chemical_formula_sum     'C21 H32 Fe O2'
_chemical_formula_iupac     '[Fe (C5 H5) (C16 H27 O2]'
_chemical_formula_weight     372.31
_chemical_melting_point     ?
_space_group_crystal_system     monoclinic
_space_group_name_H-M_alt     'C 2/c'
_space_group_name_Hall     '-C 2yc'
loop_
    _space_group_symop_operation_xyz
    'x, y, z'
    '-x, y, -z+1/2'
    'x+1/2, y+1/2, z'
    '-x+1/2, y+1/2, -z+1/2'
    '-x, -y, -z'
    'x, -y, z-1/2'
    '-x+1/2, -y+1/2, -z'
    'x+1/2, -y+1/2, z-1/2'
_cell_length_a     47.641(3)
_cell_length_b     10.1522(7)
_cell_length_c     7.8747(6)
_cell_angle_alpha     90
_cell_angle_beta     97.091(4)
_cell_angle_gamma     90
_cell_volume     3779.6(5)
_cell_formula_units_Z     8
_cell_measurement_reflns_used     4218
_cell_measurement_theta_min     2.39
_cell_measurement_theta_max     22.41
_cell_measurement_temperature     92(2)
_exptl_crystal_description     plate
_exptl_crystal_colour     yellow
_exptl_crystal_size_max     0.320
_exptl_crystal_size_mid     0.140
_exptl_crystal_size_min     0.040
_exptl_crystal_density_diffrn     1.309
_exptl_crystal_density_meas     ?
_exptl_crystal_density_method     'not measured'
_exptl_crystal_F_000     1600
_exptl_absorpt_coefficient_mu     0.808
_exptl_absorpt_correction_type     multi-scan
_exptl_absorpt_process_details
;
(SADABS; Bruker, 2011)
;
_exptl_absorpt_correction_T_min     0.784028
_exptl_absorpt_correction_T_max     1.000000
_diffrn_ambient_temperature     92(2)
_diffrn_radiation_type     MoK\a
_diffrn_radiation_wavelength     0.71073
_diffrn_radiation_source     'sealed tube'
_diffrn_radiation_monochromator     'graphite'
_diffrn_measurement_device_type     'CCD area detector'
_diffrn_measurement_method     'phi and omega scans'
_diffrn_detector_area_resol_mean     ?
_diffrn_reflns_number     16666
_diffrn_reflns_av_R_equivalents     0.0494
_diffrn_reflns_av_unetI/netI     0.0302
_diffrn_reflns_theta_min     1.723
_diffrn_reflns_theta_max     22.737
_diffrn_reflns_theta_full     22.737
_diffrn_measured_fraction_theta_max     0.994
_diffrn_measured_fraction_theta_full     0.994
_diffrn_reflns_limit_h_min     -51
_diffrn_reflns_limit_h_max     51
_diffrn_reflns_limit_k_min     -11
_diffrn_reflns_limit_k_max     11
_diffrn_reflns_limit_l_min     -8
_diffrn_reflns_limit_l_max     7
_diffrn_standards_number     0
_refine_special_details
;
A reflection effected by the beamstop and two reflections with Fo >>> Fc were
omitted from the final refinement cycles.
;
_reflns_number_total     2527
_reflns_number_gt     2150
_reflns_threshold_expression     'I > 2\s(I)'
_refine_ls_structure_factor_coef     Fsqd
_refine_ls_matrix_type     full
_refine_ls_R_factor_all     0.0452
_refine_ls_R_factor_gt     0.0374
_refine_ls_wR_factor_gt     0.1006
_refine_ls_wR_factor_ref     0.1056
_refine_ls_goodness_of_fit_ref     1.062
_refine_ls_restrained_S_all     1.062
_refine_ls_number_reflns     2527
_refine_ls_number_parameters     221
_refine_ls_number_restraints     0
_refine_ls_hydrogen_treatment     mixed
_refine_ls_weighting_scheme     calc
_refine_ls_weighting_details
              'w=1/[\s^2^(Fo^2^)+(0.0649P)^2^+3.6265P] where P=(Fo^2^+2Fc^2^)/3'
_atom_sites_solution_hydrogens     geom
_atom_sites_solution_primary     ?
_atom_sites_solution_secondary     ?
_refine_ls_shift/su_max     0.001
_refine_ls_shift/su_mean     0.000
_refine_diff_density_max     0.637
_refine_diff_density_min     -0.312
_refine_ls_extinction_method     none
_refine_ls_extinction_coef     .
loop_
    _atom_type_symbol
    _atom_type_description
    _atom_type_scat_dispersion_real
    _atom_type_scat_dispersion_imag
    _atom_type_scat_source
    'C' 'C' 0.0033 0.0016
                         'International Tables Vol C Tables 4.2.6.8 and 6.1.1.4'
    'H' 'H' 0.0000 0.0000
                         'International Tables Vol C Tables 4.2.6.8 and 6.1.1.4'
    'O' 'O' 0.0106 0.0060
                         'International Tables Vol C Tables 4.2.6.8 and 6.1.1.4'
    'Fe' 'Fe' 0.3463 0.8444
                         'International Tables Vol C Tables 4.2.6.8 and 6.1.1.4'
_computing_data_collection
;
APEX2 (Bruker, 2011)
;
_computing_cell_refinement
;
APEX2 (Bruker, 2011) and SAINT (Bruker, 2011)
;
_computing_data_reduction
;
SAINT (Bruker, 2011)
;
_computing_structure_solution
;
SHELXT (Sheldrick, 2015a)
;
_computing_structure_refinement
;
<i>SHELXL2018/1</i> (Sheldrick, 2015b) and
<i>TITAN</i> (Hunter & Simpson, 1999)
;
_computing_molecular_graphics
;
Mercury (Macrae <i>et al.</i>, 2020)
;
_computing_publication_material
;
<i>SHELXL2018/1</i> (Sheldrick, 2015b), enCIFer (Allen <i>et al.</i>,
2004),
PLATON (Spek, 2020),  publCIF (Westrip 2010) and WINGX
(Farrugia 2012)
;
loop_
    _atom_site_type_symbol
    _atom_site_label
    _atom_site_fract_x
    _atom_site_fract_y
    _atom_site_fract_z
    _atom_site_U_iso_or_equiv
    _atom_site_adp_type
    _atom_site_calc_flag
    _atom_site_occupancy
    _atom_site_disorder_assembly
    _atom_site_disorder_group
    C C1 0.08497(6) 0.8323(3) 0.3254(4) 0.0242(7) Uani d 1 . .
    C C2 0.06289(6) 0.7864(3) 0.4173(4) 0.0249(7) Uani d 1 . .
    H H2 0.064664 0.719397 0.502125 0.030 Uiso calc 1 . .
    C C3 0.03794(7) 0.8572(3) 0.3612(4) 0.0281(7) Uani d 1 . .
    H H3 0.020049 0.845762 0.400751 0.034 Uiso calc 1 . .
    C C4 0.04438(6) 0.9489(3) 0.2348(4) 0.0263(7) Uani d 1 . .
    H H4 0.031523 1.009645 0.175642 0.032 Uiso calc 1 . .
    C C5 0.07318(6) 0.9340(3) 0.2122(4) 0.0253(7) Uani d 1 . .
    H H5 0.083009 0.982862 0.135301 0.030 Uiso calc 1 . .
    Fe Fe1 0.05212(2) 0.76105(4) 0.16036(5) 0.02107(19) Uani d 1 . .
    C C6 0.06708(7) 0.6085(3) 0.0268(4) 0.0304(8) Uani d 1 . .
    H H6 0.085748 0.573937 0.042214 0.036 Uiso calc 1 . .
    C C7 0.04426(7) 0.5650(3) 0.1116(4) 0.0302(8) Uani d 1 . .
    H H7 0.044913 0.496850 0.194681 0.036 Uiso calc 1 . .
    C C8 0.02022(7) 0.6416(3) 0.0500(4) 0.0331(8) Uani d 1 . .
    H H8 0.001833 0.633157 0.083682 0.040 Uiso calc 1 . .
    C C9 0.02838(7) 0.7320(3) -0.0694(4) 0.0336(8) Uani d 1 . .
    H H9 0.016408 0.795724 -0.129627 0.040 Uiso calc 1 . .
    C C10 0.05726(7) 0.7129(3) -0.0855(4) 0.0321(8) Uani d 1 . .
    H H10 0.068119 0.760822 -0.157882 0.039 Uiso calc 1 . .
    C C11 0.11527(6) 0.7882(3) 0.3455(4) 0.0274(7) Uani d 1 . .
    H H11A 0.122055 0.786316 0.230314 0.033 Uiso calc 1 . .
    O O11 0.11807(5) 0.65849(18) 0.4193(3) 0.0298(5) Uani d 1 . .
    H H11 0.1142(7) 0.607(2) 0.350(3) 0.045 Uiso calc 1 . .
    C C12 0.13452(6) 0.8767(3) 0.4624(4) 0.0298(7) Uani d 1 . .
    H H12A 0.128323 0.875560 0.577879 0.036 Uiso calc 1 . .
    H H12B 0.132689 0.968142 0.418890 0.036 Uiso calc 1 . .
    C C13 0.16570(6) 0.8354(3) 0.4768(4) 0.0313(8) Uani d 1 . .
    H H13A 0.166977 0.739640 0.500383 0.038 Uiso calc 1 . .
    H H13B 0.172652 0.850703 0.365045 0.038 Uiso calc 1 . .
    C C14 0.18500(6) 0.9069(3) 0.6140(4) 0.0293(7) Uani d 1 . .
    H H14A 0.176768 0.902415 0.723312 0.035 Uiso calc 1 . .
    H H14B 0.186169 1.000796 0.581914 0.035 Uiso calc 1 . .
    C C15 0.21465(6) 0.8487(3) 0.6398(4) 0.0286(7) Uani d 1 . .
    H H15A 0.213202 0.753762 0.665954 0.034 Uiso calc 1 . .
    H H15B 0.222958 0.856302 0.531020 0.034 Uiso calc 1 . .
    C C16 0.23466(6) 0.9126(3) 0.7808(4) 0.0283(7) Uani d 1 . .
    H H16A 0.226058 0.908646 0.888857 0.034 Uiso calc 1 . .
    H H16B 0.236941 1.006643 0.752146 0.034 Uiso calc 1 . .
    C C17 0.26376(6) 0.8485(3) 0.8092(4) 0.0277(7) Uani d 1 . .
    H H17A 0.261428 0.754213 0.836426 0.033 Uiso calc 1 . .
    H H17B 0.272404 0.853228 0.701314 0.033 Uiso calc 1 . .
    C C18 0.28391(6) 0.9108(3) 0.9514(4) 0.0283(7) Uani d 1 . .
    H H18A 0.286265 1.005048 0.924393 0.034 Uiso calc 1 . .
    H H18B 0.275331 0.905800 1.059485 0.034 Uiso calc 1 . .
    C C19 0.31288(6) 0.8462(3) 0.9785(4) 0.0286(7) Uani d 1 . .
    H H19A 0.310578 0.752371 1.007805 0.034 Uiso calc 1 . .
    H H19B 0.321323 0.849641 0.869788 0.034 Uiso calc 1 . .
    C C20 0.33312(6) 0.9104(3) 1.1183(4) 0.0275(7) Uani d 1 . .
    H H20A 0.334116 1.005977 1.094737 0.033 Uiso calc 1 . .
    H H20B 0.325615 0.899498 1.229180 0.033 Uiso calc 1 . .
    C C21 0.36243(6) 0.8533(3) 1.1321(4) 0.0307(8) Uani d 1 . .
    H H21A 0.361643 0.759959 1.167703 0.037 Uiso calc 1 . .
    H H21B 0.369024 0.855208 1.017765 0.037 Uiso calc 1 . .
    O O21 0.38252(4) 0.9210(2) 1.2505(3) 0.0337(6) Uani d 1 . .
    H H21 0.3814(5) 0.894(3) 1.349(4) 0.051 Uiso calc 1 . .
loop_
    _atom_site_aniso_label
    _atom_site_aniso_U_11
    _atom_site_aniso_U_22
    _atom_site_aniso_U_33
    _atom_site_aniso_U_12
    _atom_site_aniso_U_13
    _atom_site_aniso_U_23
    C1 0.0313(17) 0.0143(15) 0.0256(17) -0.0044(12) -0.0020(13) -0.0012(13)
    C2 0.0363(18) 0.0187(15) 0.0187(16) -0.0042(13) -0.0007(13) -0.0049(13)
    C3 0.0297(17) 0.0256(17) 0.0296(17) -0.0016(13) 0.0061(14) -0.0079(14)
    C4 0.0295(17) 0.0178(16) 0.0300(17) 0.0025(12) -0.0024(13) -0.0033(13)
    C5 0.0306(17) 0.0154(15) 0.0290(17) -0.0028(12) 0.0000(13) 0.0001(13)
    Fe1 0.0263(3) 0.0149(3) 0.0213(3) -0.00056(17) -0.00010(19) -0.00066(17)
    C6 0.0358(19) 0.0259(17) 0.0280(18) 0.0068(14) -0.0018(14) -0.0080(14)
    C7 0.048(2) 0.0149(15) 0.0263(17) -0.0020(14) 0.0010(15) -0.0038(13)
    C8 0.0325(18) 0.0266(17) 0.039(2) -0.0059(14) -0.0010(15) -0.0088(15)
    C9 0.042(2) 0.0236(17) 0.0314(19) 0.0036(14) -0.0105(15) -0.0024(14)
    C10 0.047(2) 0.0248(17) 0.0244(18) -0.0047(15) 0.0044(15) -0.0020(14)
    C11 0.0305(17) 0.0197(16) 0.0306(18) -0.0005(13) -0.0014(14) 0.0052(14)
    O11 0.0372(13) 0.0157(11) 0.0339(13) 0.0004(9) -0.0064(10) -0.0017(9)
    C12 0.0339(18) 0.0202(16) 0.0345(19) -0.0016(13) 0.0017(14) -0.0006(14)
    C13 0.0307(18) 0.0221(17) 0.041(2) 0.0001(13) 0.0043(15) 0.0014(14)
    C14 0.0302(18) 0.0221(16) 0.0361(19) -0.0037(13) 0.0059(14) 0.0018(14)
    C15 0.0317(18) 0.0193(16) 0.0355(19) -0.0017(13) 0.0063(14) 0.0031(13)
    C16 0.0351(18) 0.0187(16) 0.0325(18) -0.0032(13) 0.0092(14) 0.0017(13)
    C17 0.0324(18) 0.0211(16) 0.0304(18) -0.0026(13) 0.0071(14) 0.0017(13)
    C18 0.0337(18) 0.0216(16) 0.0307(18) -0.0056(13) 0.0078(14) -0.0019(14)
    C19 0.0339(18) 0.0199(16) 0.0326(18) -0.0067(13) 0.0061(14) 0.0001(13)
    C20 0.0356(18) 0.0214(16) 0.0261(17) -0.0065(13) 0.0060(14) -0.0011(13)
    C21 0.0349(19) 0.0244(17) 0.0321(18) -0.0067(13) 0.0018(15) -0.0015(14)
    O21 0.0407(13) 0.0284(12) 0.0299(12) -0.0113(10) -0.0041(10) 0.0033(10)
_geom_special_details
;
 All esds (except the esd in the dihedral angle between two l.s. planes)
 are estimated using the full covariance matrix.  The cell esds are taken
 into account individually in the estimation of esds in distances, angles
 and torsion angles; correlations between esds in cell parameters are only
 used when they are defined by crystal symmetry.  An approximate (isotropic)
 treatment of cell esds is used for estimating esds involving l.s. planes.
;
loop_
    _geom_bond_atom_site_label_1
    _geom_bond_atom_site_label_2
    _geom_bond_site_symmetry_2
    _geom_bond_distance
    _geom_bond_publ_flag
    C1 C2 . 1.427(4) ?
    C1 C5 . 1.432(4) ?
    C1 C11 . 1.501(4) ?
    C1 Fe1 . 2.040(3) ?
    C2 C3 . 1.413(4) ?
    C2 Fe1 . 2.041(3) ?
    C2 H2 . 0.9500 ?
    C3 C4 . 1.423(4) ?
    C3 Fe1 . 2.043(3) ?
    C3 H3 . 0.9500 ?
    C4 C5 . 1.413(4) ?
    C4 Fe1 . 2.042(3) ?
    C4 H4 . 0.9500 ?
    C5 Fe1 . 2.038(3) ?
    C5 H5 . 0.9500 ?
    Fe1 C9 . 2.033(3) ?
    Fe1 C10 . 2.041(3) ?
    Fe1 C6 . 2.049(3) ?
    Fe1 C8 . 2.052(3) ?
    Fe1 C7 . 2.053(3) ?
    C6 C7 . 1.415(4) ?
    C6 C10 . 1.422(4) ?
    C6 H6 . 0.9500 ?
    C7 C8 . 1.420(4) ?
    C7 H7 . 0.9500 ?
    C8 C9 . 1.402(5) ?
    C8 H8 . 0.9500 ?
    C9 C10 . 1.410(5) ?
    C9 H9 . 0.9500 ?
    C10 H10 . 0.9500 ?
    C11 O11 . 1.439(3) ?
    C11 C12 . 1.512(4) ?
    C11 H11A . 1.0000 ?
    O11 H11 . 0.76(4) ?
    C12 C13 . 1.534(4) ?
    C12 H12A . 0.9900 ?
    C12 H12B . 0.9900 ?
    C13 C14 . 1.515(4) ?
    C13 H13A . 0.9900 ?
    C13 H13B . 0.9900 ?
    C14 C15 . 1.521(4) ?
    C14 H14A . 0.9900 ?
    C14 H14B . 0.9900 ?
    C15 C16 . 1.517(4) ?
    C15 H15A . 0.9900 ?
    C15 H15B . 0.9900 ?
    C16 C17 . 1.523(4) ?
    C16 H16A . 0.9900 ?
    C16 H16B . 0.9900 ?
    C17 C18 . 1.520(4) ?
    C17 H17A . 0.9900 ?
    C17 H17B . 0.9900 ?
    C18 C19 . 1.519(4) ?
    C18 H18A . 0.9900 ?
    C18 H18B . 0.9900 ?
    C19 C20 . 1.518(4) ?
    C19 H19A . 0.9900 ?
    C19 H19B . 0.9900 ?
    C20 C21 . 1.504(4) ?
    C20 H20A . 0.9900 ?
    C20 H20B . 0.9900 ?
    C21 O21 . 1.427(3) ?
    C21 H21A . 0.9900 ?
    C21 H21B . 0.9900 ?
    O21 H21 . 0.83(4) ?
loop_
    _geom_angle_atom_site_label_1
    _geom_angle_atom_site_label_2
    _geom_angle_atom_site_label_3
    _geom_angle_site_symmetry_1
    _geom_angle_site_symmetry_3
    _geom_angle
    _geom_angle_publ_flag
    C2 C1 C5 . . 107.1(3) ?
    C2 C1 C11 . . 127.5(3) ?
    C5 C1 C11 . . 125.4(3) ?
    C2 C1 Fe1 . . 69.60(16) ?
    C5 C1 Fe1 . . 69.37(16) ?
    C11 C1 Fe1 . . 127.9(2) ?
    C3 C2 C1 . . 108.7(3) ?
    C3 C2 Fe1 . . 69.85(17) ?
    C1 C2 Fe1 . . 69.47(16) ?
    C3 C2 H2 . . 125.7 ?
    C1 C2 H2 . . 125.7 ?
    Fe1 C2 H2 . . 126.6 ?
    C2 C3 C4 . . 107.8(3) ?
    C2 C3 Fe1 . . 69.69(17) ?
    C4 C3 Fe1 . . 69.54(16) ?
    C2 C3 H3 . . 126.1 ?
    C4 C3 H3 . . 126.1 ?
    Fe1 C3 H3 . . 126.2 ?
    C5 C4 C3 . . 108.3(3) ?
    C5 C4 Fe1 . . 69.60(16) ?
    C3 C4 Fe1 . . 69.67(16) ?
    C5 C4 H4 . . 125.8 ?
    C3 C4 H4 . . 125.8 ?
    Fe1 C4 H4 . . 126.5 ?
    C4 C5 C1 . . 108.1(3) ?
    C4 C5 Fe1 . . 69.87(16) ?
    C1 C5 Fe1 . . 69.49(16) ?
    C4 C5 H5 . . 125.9 ?
    C1 C5 H5 . . 125.9 ?
    Fe1 C5 H5 . . 126.3 ?
    C9 Fe1 C5 . . 120.61(12) ?
    C9 Fe1 C1 . . 156.53(13) ?
    C5 Fe1 C1 . . 41.13(11) ?
    C9 Fe1 C10 . . 40.51(13) ?
    C5 Fe1 C10 . . 106.43(12) ?
    C1 Fe1 C10 . . 121.14(13) ?
    C9 Fe1 C2 . . 160.79(14) ?
    C5 Fe1 C2 . . 68.63(12) ?
    C1 Fe1 C2 . . 40.93(11) ?
    C10 Fe1 C2 . . 157.79(13) ?
    C9 Fe1 C4 . . 106.89(12) ?
    C5 Fe1 C4 . . 40.53(11) ?
    C1 Fe1 C4 . . 68.75(11) ?
    C10 Fe1 C4 . . 122.90(12) ?
    C2 Fe1 C4 . . 68.28(12) ?
    C9 Fe1 C3 . . 123.86(13) ?
    C5 Fe1 C3 . . 68.59(12) ?
    C1 Fe1 C3 . . 68.80(12) ?
    C10 Fe1 C3 . . 159.82(13) ?
    C2 Fe1 C3 . . 40.46(12) ?
    C4 Fe1 C3 . . 40.79(12) ?
    C9 Fe1 C6 . . 67.91(12) ?
    C5 Fe1 C6 . . 124.07(12) ?
    C1 Fe1 C6 . . 107.89(12) ?
    C10 Fe1 C6 . . 40.69(12) ?
    C2 Fe1 C6 . . 122.93(12) ?
    C4 Fe1 C6 . . 160.03(13) ?
    C3 Fe1 C6 . . 158.10(12) ?
    C9 Fe1 C8 . . 40.16(13) ?
    C5 Fe1 C8 . . 156.13(12) ?
    C1 Fe1 C8 . . 161.73(12) ?
    C10 Fe1 C8 . . 68.02(13) ?
    C2 Fe1 C8 . . 125.22(13) ?
    C4 Fe1 C8 . . 121.53(12) ?
    C3 Fe1 C8 . . 108.17(13) ?
    C6 Fe1 C8 . . 67.80(13) ?
    C9 Fe1 C7 . . 67.93(12) ?
    C5 Fe1 C7 . . 161.19(12) ?
    C1 Fe1 C7 . . 124.82(12) ?
    C10 Fe1 C7 . . 68.32(12) ?
    C2 Fe1 C7 . . 109.00(12) ?
    C4 Fe1 C7 . . 157.52(13) ?
    C3 Fe1 C7 . . 122.55(12) ?
    C6 Fe1 C7 . . 40.36(12) ?
    C8 Fe1 C7 . . 40.47(12) ?
    C7 C6 C10 . . 108.3(3) ?
    C7 C6 Fe1 . . 69.98(16) ?
    C10 C6 Fe1 . . 69.35(17) ?
    C7 C6 H6 . . 125.9 ?
    C10 C6 H6 . . 125.9 ?
    Fe1 C6 H6 . . 126.4 ?
    C6 C7 C8 . . 107.6(3) ?
    C6 C7 Fe1 . . 69.66(17) ?
    C8 C7 Fe1 . . 69.73(17) ?
    C6 C7 H7 . . 126.2 ?
    C8 C7 H7 . . 126.2 ?
    Fe1 C7 H7 . . 126.0 ?
    C9 C8 C7 . . 108.0(3) ?
    C9 C8 Fe1 . . 69.21(18) ?
    C7 C8 Fe1 . . 69.81(17) ?
    C9 C8 H8 . . 126.0 ?
    C7 C8 H8 . . 126.0 ?
    Fe1 C8 H8 . . 126.5 ?
    C8 C9 C10 . . 108.9(3) ?
    C8 C9 Fe1 . . 70.63(18) ?
    C10 C9 Fe1 . . 70.03(18) ?
    C8 C9 H9 . . 125.5 ?
    C10 C9 H9 . . 125.5 ?
    Fe1 C9 H9 . . 125.4 ?
    C9 C10 C6 . . 107.2(3) ?
    C9 C10 Fe1 . . 69.47(18) ?
    C6 C10 Fe1 . . 69.96(17) ?
    C9 C10 H10 . . 126.4 ?
    C6 C10 H10 . . 126.4 ?
    Fe1 C10 H10 . . 125.8 ?
    O11 C11 C1 . . 110.8(2) ?
    O11 C11 C12 . . 106.2(2) ?
    C1 C11 C12 . . 113.0(2) ?
    O11 C11 C21 . . 79.36(14) ?
    C1 C11 C21 . . 149.62(17) ?
    O11 C11 H11A . . 108.9 ?
    C1 C11 H11A . . 108.9 ?
    C12 C11 H11A . . 108.9 ?
    C21 C11 H11A . . 93.4 ?
    C11 O11 H11 . . 109.5 ?
    C11 C12 C13 . . 113.0(3) ?
    C11 C12 H12A . . 109.0 ?
    C13 C12 H12A . . 109.0 ?
    C11 C12 H12B . . 109.0 ?
    C13 C12 H12B . . 109.0 ?
    H12A C12 H12B . . 107.8 ?
    C14 C13 C12 . . 114.8(3) ?
    C14 C13 H13A . . 108.6 ?
    C12 C13 H13A . . 108.6 ?
    C14 C13 H13B . . 108.6 ?
    C12 C13 H13B . . 108.6 ?
    H13A C13 H13B . . 107.6 ?
    C13 C14 C15 . . 112.4(2) ?
    C13 C14 H14A . . 109.1 ?
    C15 C14 H14A . . 109.1 ?
    C13 C14 H14B . . 109.1 ?
    C15 C14 H14B . . 109.1 ?
    H14A C14 H14B . . 107.9 ?
    C16 C15 C14 . . 114.9(2) ?
    C16 C15 H15A . . 108.5 ?
    C14 C15 H15A . . 108.5 ?
    C16 C15 H15B . . 108.5 ?
    C14 C15 H15B . . 108.5 ?
    H15A C15 H15B . . 107.5 ?
    C15 C16 C17 . . 113.8(2) ?
    C15 C16 H16A . . 108.8 ?
    C17 C16 H16A . . 108.8 ?
    C15 C16 H16B . . 108.8 ?
    C17 C16 H16B . . 108.8 ?
    H16A C16 H16B . . 107.7 ?
    C18 C17 C16 . . 114.3(2) ?
    C18 C17 H17A . . 108.7 ?
    C16 C17 H17A . . 108.7 ?
    C18 C17 H17B . . 108.7 ?
    C16 C17 H17B . . 108.7 ?
    H17A C17 H17B . . 107.6 ?
    C19 C18 C17 . . 113.9(2) ?
    C19 C18 H18A . . 108.8 ?
    C17 C18 H18A . . 108.8 ?
    C19 C18 H18B . . 108.8 ?
    C17 C18 H18B . . 108.8 ?
    H18A C18 H18B . . 107.7 ?
    C20 C19 C18 . . 113.7(2) ?
    C20 C19 H19A . . 108.8 ?
    C18 C19 H19A . . 108.8 ?
    C20 C19 H19B . . 108.8 ?
    C18 C19 H19B . . 108.8 ?
    H19A C19 H19B . . 107.7 ?
    C21 C20 C19 . . 112.8(2) ?
    C21 C20 H20A . . 109.0 ?
    C19 C20 H20A . . 109.0 ?
    C21 C20 H20B . . 109.0 ?
    C19 C20 H20B . . 109.0 ?
    H20A C20 H20B . . 107.8 ?
    O21 C21 C20 . . 113.8(2) ?
    O21 C21 C11 . . 148.76(17) ?
    O21 C21 H21A . . 108.8 ?
    C20 C21 H21A . . 108.8 ?
    C11 C21 H21A . . 91.3 ?
    O21 C21 H21B . . 108.8 ?
    C20 C21 H21B . . 108.8 ?
    C11 C21 H21B . . 86.3 ?
    H21A C21 H21B . . 107.7 ?
    C21 O21 H21 . . 109.5 ?
loop_
    _geom_hbond_atom_site_label_D
    _geom_hbond_atom_site_label_H
    _geom_hbond_atom_site_label_A
    _geom_hbond_site_symmetry_A
    _geom_hbond_distance_DH
    _geom_hbond_distance_HA
    _geom_hbond_distance_DA
    _geom_hbond_angle_DHA
    _geom_hbond_publ_flag
    O11 H11 O21 4_546 0.76 2.06 2.755(3) 152 yes
    O21 H21 O11 7_567 0.83 1.90 2.726(3) 175 yes
    C6 H6 O21 4_546 0.95 2.60 3.380(4) 140 yes
_shelx_space_group_comment
;
The symmetry employed for this shelxl refinement is uniquely defined
by the following loop, which should always be used as a source of
symmetry information in preference to the above space-group names.
They are only intended as comments.
;
_shelx_estimated_absorpt_T_min     0.782
_shelx_estimated_absorpt_T_max     0.968
_shelx_hkl_file
;
  -2   0   0    0.16    0.24
  -2   0   0    0.00    0.13
   2   0   0    0.00    0.10
   2   0   0    0.00    0.08
   4   0   0   -2.43    0.41
   4   0   0   -2.90    0.17
  -4   0   0   -2.95    0.19
  -4   0   0    0.15    0.72
   4   0   0   -2.99    0.19
  -4   0   0   -0.49    0.53
  -4   0   0   -2.86    0.17
   8   0   0 1949.32   88.17
  -8   0   0 1998.51   75.08
  -8   0   0 1927.81   75.59
 -10   0   0 3743.85  140.81
  10   0   0 3564.80  141.81
  10   0   0 3652.85  165.52
 -10   0   0 3585.37  141.95
 -10   0   0 3962.42  151.05
  12   0   0 3239.60  123.62
 -12   0   0 3237.78  123.15
  12   0   0 2724.37  157.50
 -12   0   0 3309.60  124.42
 -12   0   0 3518.97  132.32
 -12   0   0 3388.85  123.68
  12   0   0 3206.35  124.23
  12   0   0 3248.39  144.71
 -14   0   0  300.84   13.37
 -14   0   0  279.91   12.63
  14   0   0  285.13   12.59
  14   0   0  283.52   13.20
  14   0   0  282.40   14.20
 -14   0   0  319.49   13.50
 -14   0   0  283.19   12.07
  14   0   0  294.79   18.13
 -16   0   0 1134.91   45.36
 -16   0   0 1264.05   46.93
 -16   0   0 1199.70   46.40
  16   0   0 1040.14   59.89
  16   0   0 1193.39   46.29
  16   0   0 1126.49   46.54
  16   0   0 1171.47   53.41
 -16   0   0 1245.38   49.28
  18   0   0 1702.16   95.58
 -18   0   0 2062.13   79.41
 -18   0   0 1914.45   74.63
  18   0   0 1946.69   86.34
  18   0   0 1982.92   74.59
 -18   0   0 1862.91   73.34
  18   0   0 1898.35   74.68
 -20   0   0  255.34   11.73
 -20   0   0  282.56   12.55
  20   0   0  267.01   11.88
  20   0   0  231.46   12.37
  20   0   0  234.37   17.16
 -20   0   0  229.61   10.78
  20   0   0  250.78   12.96
 -22   0   0  218.89   10.92
  22   0   0  279.73   16.72
 -22   0   0  195.15   10.01
  22   0   0  204.87   10.22
  22   0   0  188.62   10.82
  22   0   0  207.70   11.13
 -22   0   0  183.86    9.13
  24   0   0   27.63    4.30
 -24   0   0   27.18    2.72
  24   0   0   28.89    3.59
 -24   0   0   26.92    3.40
  24   0   0   42.79    7.78
 -26   0   0   46.90    3.73
  26   0   0   59.27    8.83
  26   0   0   52.64    5.75
  26   0   0   55.68    5.03
 -26   0   0   51.41    4.56
  28   0   0  428.01   20.90
  28   0   0  463.42   22.14
 -28   0   0  443.20   19.73
 -28   0   0  426.50   18.42
  28   0   0  437.23   27.38
  30   0   0  586.61   27.81
 -30   0   0  568.38   24.73
  30   0   0  608.46   26.38
  30   0   0  567.82   33.79
 -30   0   0  521.67   23.15
  32   0   0  122.78   12.79
  32   0   0  105.65    9.08
  32   0   0  128.81    8.45
 -32   0   0  117.04    6.50
 -32   0   0  111.89    7.58
 -34   0   0   21.81    3.07
 -34   0   0   20.82    3.85
  34   0   0   33.47    4.62
  34   0   0   40.10    8.47
  34   0   0   26.50    5.18
  36   0   0  181.95   12.10
 -36   0   0  189.93   10.97
  36   0   0  205.11   16.74
  36   0   0  201.30   12.13
 -36   0   0  177.34    9.30
  38   0   0  235.28   14.36
  38   0   0  206.82   13.70
  38   0   0  235.80   18.51
 -38   0   0  207.80   10.49
 -38   0   0  222.31   12.39
 -40   0   0   53.36    6.04
  40   0   0   50.68    9.71
  40   0   0   50.82    7.35
 -40   0   0   40.27    4.10
 -42   0   0  410.56   18.94
 -42   0   0  470.40   21.54
  42   0   0  457.33   23.53
  42   0   0  449.62   29.99
  44   0   0    5.85    4.44
 -44   0   0    3.49    2.74
  44   0   0    9.74    6.69
 -44   0   0    5.06    3.75
 -46   0   0   53.43    4.92
  46   0   0   74.10   12.33
  46   0   0   63.16    8.95
 -46   0   0   79.12    7.59
  48   0   0   85.63   10.41
 -48   0   0   84.44    8.47
  48   0   0   91.72   13.87
  50   0   0   11.05    5.58
 -50   0   0   13.84    4.99
  50   0   0   15.99    8.38
  -5  -1   0   12.04    1.36
  -5   1   0   11.88    1.09
   5   1   0   10.24    1.41
   5  -1   0   13.00    2.05
   5  -1   0   11.36    1.93
  -9  -1   0  261.72   11.34
   9  -1   0  263.97   15.05
   9  -1   0  241.06   10.73
   9  -1   0  274.24   13.39
   9   1   0  272.78   11.89
  -9   1   0  256.63   11.73
  -9  -1   0  269.99   11.90
  -9   1   0  267.86   10.61
   9   1   0  261.92   10.57
 -11   1   0    8.11    1.82
 -11  -1   0    5.99    1.66
 -11  -1   0    7.15    1.88
  11  -1   0    6.27    2.05
  11   1   0    4.22    1.53
  11   1   0    7.61    1.12
  11  -1   0    9.54    3.27
 -11  -1   0    3.58    1.49
  11  -1   0    6.21    1.23
  11   1   0    4.97    1.58
 -11   1   0    4.91    1.89
  13   1   0  105.53    4.79
 -13  -1   0  104.21    5.98
  13  -1   0  114.85    6.32
  13  -1   0   95.42    5.11
 -13   1   0   99.03    6.61
  13   1   0  107.53    6.07
 -13  -1   0   98.14    5.66
  13  -1   0  111.57    6.84
  13  -1   0  113.29    8.64
 -13   1   0   97.91    5.09
 -13  -1   0  115.04    6.00
  13   1   0  105.52    6.03
 -15  -1   0    3.43    0.99
  15   1   0    1.71    1.61
 -15  -1   0    5.87    2.07
  15  -1   0    2.82    1.93
  15  -1   0    1.73    1.94
  15   1   0    5.06    1.25
 -15   1   0    2.29    1.89
 -15  -1   0    2.39    1.65
 -15   1   0    3.73    1.24
 -15  -1   0    6.85    1.87
  15  -1   0    3.50    1.48
  15   1   0    4.42    1.93
  17   1   0  148.48    8.00
 -17   1   0  143.91    8.47
 -17   1   0  130.13    6.71
  17  -1   0  140.36    6.95
  17  -1   0  157.09    8.75
  17   1   0  125.25    6.27
  17  -1   0  152.51    8.19
 -17  -1   0  142.11    7.51
 -17  -1   0  136.73    7.93
  17  -1   0  137.01   10.80
  17   1   0  145.70    7.76
 -17  -1   0  157.83    7.84
 -17  -1   0  128.76    6.12
 -19  -1   0  138.69    6.31
  19   1   0  147.45    8.30
  19  -1   0  131.95    8.21
 -19   1   0  129.46    6.94
  19   1   0  135.92    7.59
 -19  -1   0  158.30    8.10
 -19  -1   0  142.32    7.75
  19   1   0  146.32    8.08
  19   1   0  149.56   13.24
  19  -1   0  146.40    8.89
  19  -1   0  147.61    7.32
 -19   1   0  132.10    8.51
  21   1   0  250.32   13.56
  21   1   0  322.37   19.97
  21  -1   0  307.95   18.63
 -21  -1   0  312.51   14.05
 -21  -1   0  265.38   11.67
  21  -1   0  273.39   14.03
 -21   1   0  284.73   12.62
  21   1   0  273.90   13.92
  21  -1   0  306.73   15.33
 -21   1   0  259.37   14.83
 -21  -1   0  276.15   13.31
  21   1   0  278.73   13.95
  21  -1   0  302.88   12.99
  23   1   0   63.61    4.66
  23  -1   0   81.43    9.07
  23  -1   0   64.16    4.92
  23  -1   0   68.61    5.83
 -23   1   0   61.43    5.41
 -23  -1   0   59.70    3.57
 -23  -1   0   61.67    5.11
  23   1   0   58.69    5.76
  23  -1   0   60.56    5.93
 -23   1   0   66.33    4.50
  25  -1   0    3.48    2.27
 -25  -1   0    1.63    2.02
 -25   1   0    0.11    1.55
  25   1   0   -0.25    2.10
  25   1   0    0.48    1.70
  25   1   0   10.45    6.48
 -25  -1   0    0.47    1.19
  25  -1   0    1.88    2.58
 -25   1   0    2.56    2.07
  25  -1   0   -2.17    3.47
  25  -1   0    0.88    2.47
  27   1   0    4.51    2.77
  27   1   0    3.83    2.21
  27  -1   0    5.01    2.70
  27   1   0    4.71    5.89
 -27  -1   0    6.64    2.46
  27  -1   0    4.60    4.49
 -27   1   0    4.18    2.02
 -27  -1   0    3.03    1.44
  27  -1   0    2.29    2.37
  29   1   0   27.85    3.44
  29  -1   0   24.78    6.30
  29  -1   0   19.25    4.30
  29  -1   0   22.20    4.32
 -29  -1   0   22.45    2.38
  29   1   0   22.65    4.48
 -29   1   0   30.45    3.60
 -29  -1   0   20.14    3.72
  29   1   0   17.61    7.40
 -29   1   0   25.01    3.49
 -31   1   0    2.15    2.27
  31   1   0    0.21    2.52
 -31  -1   0    0.37    1.44
  31   1   0   -0.82    5.21
 -31  -1   0    2.43    2.12
  31  -1   0   -2.57    3.53
  31  -1   0   -0.04    3.60
  31  -1   0    2.27    2.74
 -31   1   0    5.36    2.43
  31   1   0    3.08    2.39
 -33   1   0   27.56    3.81
  33   1   0   29.73    7.75
  33   1   0   25.41    3.63
 -33  -1   0   29.29    4.37
 -33   1   0   29.06    3.90
  33   1   0   21.63    4.64
 -33  -1   0   22.60    2.48
  33  -1   0   26.66    5.16
  33  -1   0   23.59    6.93
 -35  -1   0   23.53    4.40
 -35   1   0   27.84    4.07
  35   1   0   26.66    3.92
  35  -1   0   35.69    5.89
 -35   1   0   33.08    4.09
  35   1   0   38.84    8.96
 -35  -1   0   23.12    2.59
  35  -1   0   22.15    7.13
  35   1   0   25.90    5.20
  37  -1   0    3.40    3.68
  37   1   0    6.27    3.94
 -37   1   0    4.33    2.58
  37  -1   0    3.46    5.09
  37   1   0    9.59    6.42
 -37  -1   0    8.48    2.08
 -37   1   0    4.08    2.72
  37   1   0    5.26    3.20
 -37  -1   0    0.20    2.67
 -39   1   0   63.13    5.54
 -39   1   0   51.83    5.74
  39   1   0   69.62    8.09
  39  -1   0   50.99    9.73
  39  -1   0   60.05    7.94
 -39  -1   0   60.42    6.48
  39   1   0   59.17    6.02
  39   1   0   59.30   10.44
  41   1   0   35.67    9.18
 -41  -1   0   30.60    5.32
 -41   1   0   28.60    4.67
 -41   1   0   29.74    4.50
  41  -1   0   37.56    8.64
  41  -1   0   25.42    5.84
  41   1   0   29.04    6.00
  43  -1   0    7.41    6.10
  43   1   0   13.80    5.16
 -43  -1   0   17.80    4.53
  43  -1   0   12.62    4.79
 -43   1   0   15.28    3.76
  43   1   0   19.93    7.37
 -43   1   0   15.86    4.22
  45  -1   0   -4.56    4.87
  45   1   0    0.28    5.51
 -45   1   0    0.24    3.49
  45  -1   0   -4.94    3.44
 -45  -1   0   -0.23    3.46
  45   1   0   -3.24    3.61
 -45   1   0    4.25    3.57
 -47  -1   0   -0.56    3.69
  47  -1   0   -5.11    5.50
  47   1   0   -5.09    4.08
 -47   1   0   -0.65    3.28
  47  -1   0   -1.48    4.31
  47   1   0   -4.19    6.20
  49  -1   0    5.86    5.09
  49   1   0    3.47    4.73
  49  -1   0    0.84    5.94
 -49  -1   0    6.46    4.58
  49   1   0   -1.53    6.14
  51  -1   0    9.19    5.65
 -51  -1   0    1.92    4.51
  51  -1   0    2.30    7.18
  51   1   0    5.97    6.93
  51   1   0    4.12    4.84
   0   2   0 3419.93  163.99
   0   2   0 3383.06  131.59
   0  -2   0 3380.38  128.99
   0  -2   0 3224.86  126.69
   0   2   0 3532.94  141.65
   2  -2   0 1851.91   89.19
  -2   2   0 1803.05   71.85
  -2  -2   0 1872.37   70.28
  -2   2   0 1922.52   89.18
  -2   2   0 1792.82   77.03
   2   2   0 1771.22   71.80
  -2  -2   0 1812.57   69.03
  -4   2   0   21.43    2.60
   4   2   0   14.71    2.03
   4   2   0    7.65    1.50
   4  -2   0   14.58    1.76
  -4  -2   0    6.11    1.66
  -4   2   0   17.49    1.95
   4   2   0   11.14    1.22
   4  -2   0   19.01    2.56
  -4  -2   0   19.08    1.92
   6  -2   0  175.40    8.24
   6  -2   0  181.83   10.53
   6   2   0  184.88    8.47
   6  -2   0  157.74   11.00
   6  -2   0  171.86    7.66
  -6   2   0  186.42   10.69
  -6  -2   0  179.57    8.34
   6   2   0  178.04    7.88
  -6   2   0  183.04    8.55
   8   2   0  591.31   24.65
  -8   2   0  649.47   32.76
  -8   2   0  606.47   30.02
   8  -2   0  593.81   32.23
   8   2   0  630.22   25.66
   8  -2   0  641.75   24.45
  -8  -2   0  606.68   24.98
   8  -2   0  634.36   30.82
  -8  -2   0  649.48   25.71
   8  -2   0  648.49   26.41
  -8   2   0  654.17   26.33
  10  -2   0  943.76   48.83
 -10   2   0  945.56   49.53
 -10   2   0 1016.93   40.02
 -10  -2   0  976.20   38.72
  10   2   0  902.48   37.87
  10  -2   0  981.75   37.07
 -10  -2   0  931.81   37.86
 -10   2   0  946.94   45.15
  10  -2   0  985.09   45.77
  10  -2   0  986.53   40.10
 -10   2   0  985.28   37.14
  10   2   0  954.31   40.75
 -12   2   0  579.99   23.36
  12  -2   0  550.75   21.36
 -12   2   0  551.87   21.43
 -12   2   0  520.38   30.27
 -12   2   0  543.31   26.70
  12   2   0  508.94   22.24
  12  -2   0  529.65   29.00
  12  -2   0  555.53   27.19
  12   2   0  537.95   23.85
 -12  -2   0  547.66   22.34
 -12  -2   0  551.40   22.66
  14   2   0    0.78    1.52
 -14  -2   0    1.48    1.65
  14  -2   0    1.08    1.11
 -14   2   0    3.06    1.68
 -14   2   0    0.89    1.06
 -14   2   0   10.89    5.46
  14   2   0    1.50    1.70
  14  -2   0    5.55    3.21
  14  -2   0   -1.24    2.15
 -14   2   0    3.90    2.27
  16  -2   0  493.80   23.65
  16   2   0  428.18   19.49
 -16  -2   0  475.57   20.65
  16  -2   0  446.83   25.57
  16  -2   0  437.99   18.55
 -16   2   0  509.20   20.44
 -16   2   0  455.64   18.28
 -16  -2   0  439.47   19.51
  16   2   0  458.12   18.21
  16   2   0  468.58   20.58
 -16  -2   0  401.91   19.46
  18   2   0  642.47   25.56
  18  -2   0  628.11   26.15
 -18  -2   0  651.22   28.64
 -18   2   0  721.30   28.53
  18  -2   0  634.11   27.57
 -18   2   0  634.46   25.66
  18   2   0  651.00   27.29
  18   2   0  667.46   28.66
 -18   2   0  639.73   31.84
 -18  -2   0  605.89   27.10
  18  -2   0  713.50   32.48
  18  -2   0  628.78   35.26
  20   2   0  469.72   20.90
  20   2   0  476.86   21.70
  20  -2   0  474.65   19.65
 -20  -2   0  436.07   20.52
  20  -2   0  464.49   27.15
  20  -2   0  464.90   21.16
  20  -2   0  503.85   24.83
 -20   2   0  475.73   24.13
 -20   2   0  471.82   19.19
  20   2   0  479.87   18.96
  22  -2   0    0.87    1.67
 -22   2   0    3.22    1.48
  22  -2   0    5.88    3.82
  22   2   0    6.85    2.38
  22   2   0    0.04    1.44
 -22  -2   0    2.56    2.02
 -22   2   0    3.18    2.17
 -22   2   0    3.48    2.56
  22  -2   0    2.47    2.39
  22   2   0    2.07    2.19
  24   2   0  107.70    5.50
 -24  -2   0  113.48    7.21
  24   2   0  101.45    7.30
 -24   2   0  103.57    8.10
  24   2   0  110.70    7.32
 -24   2   0  103.37    5.77
  24  -2   0  110.86   10.30
  24  -2   0  102.70    7.74
  24  -2   0  117.23    6.53
  26   2   0  493.63   21.87
  26  -2   0  497.70   20.32
 -26   2   0  456.64   19.56
  26   2   0  432.68   28.74
 -26  -2   0  457.11   21.26
  26  -2   0  470.91   22.09
 -26   2   0  470.15   24.49
  26   2   0  471.29   22.18
  26  -2   0  472.26   28.24
 -28   2   0  601.18   24.15
 -28   2   0  574.66   29.64
  28   2   0  552.62   26.93
  28   2   0  556.63   26.24
  28  -2   0  584.72   34.23
  28  -2   0  618.65   27.07
  28   2   0  580.62   27.54
  28   2   0  613.28   35.51
 -28  -2   0  602.18   26.06
  30  -2   0  252.90   14.79
 -30   2   0  262.85   15.78
 -30   2   0  274.67   12.61
  30   2   0  274.19   14.64
  30   2   0  276.28   20.79
 -30  -2   0  285.82   14.28
  30  -2   0  270.04   19.43
  30   2   0  276.10   13.90
  30   2   0  266.62   14.67
 -32   2   0    3.71    2.09
 -32   2   0    0.22    3.01
 -32  -2   0    3.00    2.66
  32  -2   0    1.66    4.01
  32   2   0    5.15    3.39
  32  -2   0    7.80    3.73
  32   2   0    1.66    2.92
 -34   2   0  158.69    8.85
 -34  -2   0  154.28   10.01
  34  -2   0  157.53   11.19
  34   2   0  161.30   10.94
 -34   2   0  158.76   11.23
  34  -2   0  156.94   14.27
  34   2   0  188.28   16.41
  36  -2   0  415.95   21.66
 -36  -2   0  421.55   20.56
  36   2   0  426.39   28.27
  36  -2   0  402.46   27.52
  36   2   0  436.44   21.64
 -36   2   0  423.33   18.82
 -38   2   0  251.71   13.26
  38  -2   0  240.46   14.86
  38   2   0  284.30   20.46
  38  -2   0  217.21   18.73
  38   2   0  201.52   14.05
 -38   2   0  241.04   12.29
 -38  -2   0  256.15   14.07
  40   2   0   69.35   11.26
 -40  -2   0   56.13    6.88
 -40   2   0   57.56    5.60
  40   2   0   66.95    8.33
  40  -2   0   66.14   11.07
  40  -2   0   44.12    7.41
 -40   2   0   55.71    6.23
  42  -2   0   -0.78    5.04
 -42   2   0    2.48    3.71
  42  -2   0   -0.73    3.70
 -42  -2   0   -3.35    3.00
 -42   2   0    6.08    3.37
  42   2   0   -1.61    3.74
  42   2   0    1.09    5.64
  44  -2   0   18.22    7.57
  44   2   0   26.02    6.22
 -44   2   0   28.97    4.78
  44  -2   0   32.28    7.03
 -44   2   0   27.97    5.14
 -44  -2   0   23.85    5.30
  44   2   0   27.57    8.83
  46   2   0  106.40   11.11
  46   2   0  113.65   14.83
 -46   2   0  113.59    8.26
  46  -2   0   89.97   14.30
 -46   2   0  113.93    8.34
  46  -2   0  105.67   11.45
 -46  -2   0  114.08    9.80
  48  -2   0  123.11   16.12
  48   2   0  117.31   12.25
 -48   2   0  120.57    9.11
  48   2   0  139.98   16.62
  48  -2   0  120.12   12.51
 -48   2   0  121.87    8.93
 -48  -2   0  114.54   10.32
 -50   2   0   50.48    6.44
  50   2   0   37.10    8.32
  50  -2   0   31.51    7.54
 -50  -2   0   52.19    7.55
  50   2   0   43.29   11.05
  50  -2   0   44.50   10.88
  -1   3   0    0.21    1.73
  -1   3   0    0.26    1.38
   1   3   0   -1.03    1.43
  -1   3   0   13.31    4.04
  -1  -3   0    2.34    1.79
   1   3   0    0.21    1.76
   1  -3   0    1.70    1.13
  -1  -3   0    0.18    0.96
   1  -3   0   -0.10    1.55
   1   3   0    1.55    1.41
  -1   3   0   -0.64    1.43
  -1  -3   0   -0.93    1.49
  -1  -3   0    1.36    1.38
   1  -3   0    3.13    1.46
   1  -3   0    1.25    1.67
   3  -3   0   -0.43    1.33
  -3   3   0    1.40    1.68
  -3  -3   0    0.35    1.79
  -3  -3   0    2.74    1.76
  -3   3   0    0.64    1.58
  -3   3   0   -0.39    1.48
  -3  -3   0    0.75    0.93
   3   3   0    1.07    1.59
   3   3   0    0.67    0.94
   3  -3   0   -1.50    1.41
   3   3   0    1.42    1.27
  -3  -3   0    2.14    1.36
   5  -3   0    5.08    1.78
  -5  -3   0    3.58    2.03
   5   3   0    1.81    1.02
  -5   3   0    5.63    1.86
  -5   3   0    3.09    2.05
  -5  -3   0    4.49    1.69
  -5   3   0    5.05    1.93
  -5  -3   0    0.23    1.82
   5  -3   0    6.41    2.29
   5   3   0    2.08    1.70
   5   3   0    6.10    1.69
   7  -3   0  106.45    6.14
   7   3   0  115.67    6.62
   7  -3   0  112.87    5.90
  -7  -3   0  117.29    6.07
  -7  -3   0  121.28    6.71
   7   3   0  116.73    5.29
   7   3   0  102.59    5.83
  -7   3   0  119.38    8.28
  -7   3   0  119.28    6.44
  -7   3   0  113.05    8.10
   7  -3   0  112.73    7.86
  -9   3   0  165.75   10.97
   9  -3   0  173.85   11.37
  -9   3   0  188.99   12.14
  -9  -3   0  191.59    8.81
  -9  -3   0  193.74    9.44
   9  -3   0  181.42    8.86
   9  -3   0  175.43    8.24
   9   3   0  180.16    9.24
   9   3   0  181.74    8.59
  -9   3   0  177.69    9.11
 -11   3   0    1.37    4.05
 -11  -3   0    5.26    2.06
  11   3   0    2.44    1.53
  11  -3   0    4.09    1.61
 -11  -3   0    5.86    1.82
  11   3   0    0.41    1.53
  11  -3   0    2.12    1.28
 -11   3   0    5.34    2.61
  11  -3   0    4.19    2.59
 -13   3   0    8.55    1.96
  13  -3   0   10.23    1.75
  13  -3   0    4.43    1.80
 -13  -3   0   11.31    2.55
 -13   3   0    5.68    2.76
 -13  -3   0   14.51    2.40
  13   3   0   10.80    2.20
  13   3   0   10.25    2.57
  13  -3   0    8.99    3.23
 -15   3   0   43.19    5.37
  15  -3   0   47.31    5.91
 -15  -3   0   44.57    3.99
  15  -3   0   41.67    3.14
  15  -3   0   41.33    3.67
  15   3   0   41.42    4.19
 -15   3   0   42.38    3.59
 -15   3   0   43.86    3.12
  17  -3   0   94.46    8.73
  17   3   0   98.98    6.82
  17   3   0  105.63    6.57
 -17   3   0  115.09    6.48
  17  -3   0  107.08    5.56
 -17   3   0   99.93    8.17
 -17   3   0   99.67    5.40
 -19   3   0  473.96   19.89
  19   3   0  436.78   20.41
  19  -3   0  399.31   25.12
 -19   3   0  446.83   23.24
  19  -3   0  432.01   18.13
 -19   3   0  421.95   17.87
  19   3   0  428.14   19.36
  21   3   0   15.87    2.98
 -21  -3   0   12.85    3.06
  21  -3   0   11.42    2.25
 -21   3   0   18.96    4.13
  21   3   0   10.52    2.95
 -21   3   0   13.31    2.89
 -21   3   0   14.90    2.26
  21  -3   0    9.71    4.05
  21   3   0   11.19    2.06
 -23  -3   0  381.55   18.36
  23  -3   0  387.92   19.01
  23   3   0  409.96   16.45
  23   3   0  414.04   18.63
 -23   3   0  386.64   21.69
  23   3   0  393.35   19.16
  23  -3   0  389.85   17.02
 -23   3   0  425.57   18.78
  23  -3   0  370.31   24.06
 -23   3   0  389.37   16.61
  25  -3   0    6.76    4.26
  25   3   0    5.89    1.89
 -25   3   0    8.60    2.11
  25   3   0    6.31    2.77
 -25  -3   0    3.87    2.24
 -25   3   0   -1.33    2.75
  25  -3   0    2.48    2.84
  25   3   0    3.08    2.56
  25  -3   0    5.17    2.14
  27   3   0   20.74    2.56
  27  -3   0   18.71    3.00
  27   3   0   16.76    3.66
  27   3   0   19.80    4.05
 -27   3   0   20.72    4.73
 -27   3   0   22.91    2.93
  27  -3   0   15.77    4.34
 -27  -3   0   16.35    3.73
  27  -3   0   21.25    5.70
  29  -3   0    0.73    2.63
 -29   3   0    2.53    3.23
  29   3   0    3.08    2.99
 -29  -3   0    2.12    2.48
  29   3   0   28.45    9.42
  29  -3   0    1.31    3.60
 -29   3   0    2.94    1.77
  29   3   0    3.50    1.95
  29   3   0    0.68    2.59
 -31   3   0   -1.25    3.29
 -31  -3   0    3.13    2.85
  31   3   0    8.94    8.21
  31   3   0    1.10    2.96
  31   3   0   -2.37    2.47
  31   3   0   -0.46    1.97
  31  -3   0    0.85    4.02
 -31   3   0    0.66    1.94
  31  -3   0    0.15    3.20
  33   3   0    4.64    3.41
  33  -3   0    7.18    3.85
 -33   3   0    2.24    1.99
  33   3   0   17.84    8.50
 -33   3   0    7.26    3.88
 -33  -3   0    6.03    3.26
  33  -3   0    4.99    4.86
  33   3   0    4.18    3.14
 -35   3   0    5.41    3.79
 -35   3   0    1.16    2.29
  35  -3   0    4.27    5.07
  35   3   0    1.82    7.38
 -35  -3   0    0.89    2.84
  35   3   0    2.37    3.26
  35   3   0   -0.87    3.23
  35  -3   0    2.43    3.79
 -37  -3   0   18.12    4.45
  37   3   0   43.52    9.57
 -37   3   0   22.48    5.07
  37  -3   0   23.99    7.55
  37  -3   0   27.20    5.88
  37   3   0   19.19    4.78
  37   3   0   30.46    6.18
 -37   3   0   20.98    3.58
 -39   3   0    3.89    2.98
 -39  -3   0    3.69    3.65
  39  -3   0    7.76    5.58
  39   3   0    2.51    4.31
  39  -3   0    5.09    4.49
 -39   3   0   11.68    4.79
  39   3   0    5.04    6.77
 -41   3   0    4.72    3.20
  41  -3   0    7.91    4.77
  41  -3   0    1.18    5.35
 -41  -3   0   -0.03    3.40
  41   3   0   12.71    7.04
  41   3   0   10.39    4.69
 -43  -3   0   42.91    6.77
  43  -3   0   37.29    7.24
  43   3   0   48.66   10.26
 -43   3   0   46.23    6.78
  43   3   0   32.43    6.70
  43  -3   0   32.21    8.91
 -43   3   0   43.88    5.15
  45  -3   0    1.49    5.94
  45  -3   0    4.35    4.76
 -45   3   0   -1.36    4.23
  45   3   0    6.10    5.00
  45   3   0   -0.50    5.83
 -45   3   0    0.93    3.04
 -45  -3   0    1.89    3.85
  47   3   0    0.55    6.56
 -47   3   0    0.52    3.25
 -47  -3   0   -0.37    4.12
  47  -3   0   -1.20    6.01
  47   3   0    6.55    5.37
  47  -3   0   -5.17    4.36
 -47   3   0    2.45    4.42
  49   3   0    0.58    6.82
 -49   3   0   -1.66    4.32
  49  -3   0    4.00    5.72
 -49  -3   0    0.97    4.50
  49   3   0   -2.77    5.03
  49  -3   0   -1.70    6.43
   0   4   0  383.85   19.81
   0   4   0  367.30   17.29
   0   4   0  416.47   18.51
   0  -4   0  373.96   18.17
   0   4   0  372.00   21.15
   0  -4   0  343.70   15.91
   0  -4   0  387.91   15.53
   2  -4   0 2134.65   90.94
  -2   4   0 2149.41   85.09
  -2  -4   0 2110.86   81.30
  -2  -4   0 2219.32   91.36
  -2   4   0 2064.95   98.76
  -2  -4   0 2164.30   81.80
  -2   4   0 2236.60  104.55
  -2   4   0 2245.32   91.01
   2  -4   0 2195.61   82.06
   2   4   0 1979.40   98.61
   2   4   0 2106.81   85.03
   2   4   0 2148.26  104.02
   2  -4   0 2068.83   81.31
   4  -4   0  238.85   12.38
  -4   4   0  269.53   12.70
  -4  -4   0  252.78   13.14
   4  -4   0  239.00   13.95
  -4  -4   0  228.30   11.10
  -4   4   0  240.30   12.27
   4   4   0  258.59   12.50
  -4   4   0  264.58   15.14
   4   4   0  239.76   11.24
  -4   4   0  256.41   14.25
  -4  -4   0  239.93   10.32
   6  -4   0  339.34   16.64
  -6   4   0  377.14   19.84
   6   4   0  351.90   14.32
  -6  -4   0  370.32   17.74
   6   4   0  348.59   16.41
  -6  -4   0  350.68   15.19
  -6   4   0  331.61   19.39
   6  -4   0  364.77   19.49
  -6   4   0  359.26   16.84
   6   4   0  337.66   15.20
   8  -4   0 1431.19   55.80
   8  -4   0 1433.23   59.67
   8   4   0 1396.84   58.07
  -8  -4   0 1531.62   55.61
  -8   4   0 1373.31   58.18
  -8   4   0 1515.91   72.14
  -8   4   0 1423.67   61.55
  -8  -4   0 1525.43   63.06
   8  -4   0 1428.75   71.72
   8   4   0 1512.68   55.31
  -8   4   0 1263.55   67.25
   8   4   0 1416.78   55.57
  10   4   0 1075.44   43.99
  10   4   0 1135.51   41.48
 -10   4   0 1039.61   46.15
 -10   4   0 1137.96   55.11
 -10   4   0 1014.70   44.07
 -10  -4   0 1103.92   47.87
 -10   4   0  984.93   51.09
  10  -4   0 1077.17   54.42
  10   4   0 1071.90   41.90
  10  -4   0 1046.93   44.73
  10  -4   0 1057.85   41.84
 -12   4   0  289.56   14.23
 -12   4   0  270.10   16.86
  12  -4   0  297.00   13.05
  12   4   0  282.37   13.32
  12  -4   0  316.82   13.97
  12  -4   0  296.72   17.76
  12   4   0  307.05   14.33
 -12  -4   0  292.40   13.47
  14  -4   0   26.19    3.04
  14   4   0   17.44    2.97
 -14   4   0   29.87    5.05
  14  -4   0   25.05    4.91
 -14   4   0   23.67    3.20
  14  -4   0   28.15    3.00
  16  -4   0  102.43    6.40
  16   4   0   87.40    6.15
  16  -4   0   99.61    8.92
  16   4   0  112.23    7.49
 -16   4   0  101.54    8.55
  16  -4   0  105.05    5.91
  18  -4   0  509.53   30.38
  18  -4   0  554.21   24.12
  18  -4   0  556.26   22.14
  18   4   0  540.68   25.21
 -18   4   0  560.44   23.98
 -18   4   0  521.23   28.43
  18   4   0  517.31   22.98
  20  -4   0 1352.04   56.15
  20  -4   0 1326.28   69.19
  20   4   0 1290.11   52.84
  20  -4   0 1354.82   51.77
  20   4   0 1334.42   57.53
 -20   4   0 1374.48   55.90
 -20   4   0 1308.17   63.92
  22   4   0   40.24    4.74
  22  -4   0   55.74    7.67
 -22   4   0   32.81    5.82
  22   4   0   38.39    4.81
 -22   4   0   34.97    3.48
 -22   4   0   40.18    4.20
 -24   4   0    4.03    3.09
 -24   4   0    6.59    2.07
 -24   4   0    6.88    2.58
  24  -4   0    9.06    2.54
  24   4   0    7.24    2.27
  24  -4   0    8.40    4.35
  24   4   0    6.75    3.00
 -24  -4   0   10.70    3.09
  26  -4   0  180.10    8.95
 -26   4   0  166.40   12.42
 -26   4   0  162.06    8.34
  26   4   0  163.65    8.41
 -26  -4   0  161.62   10.17
  26   4   0  156.84   10.30
  26  -4   0  168.77   13.81
 -28   4   0  383.30   21.86
  28  -4   0  403.46   19.42
  28   4   0  394.97   26.05
  28   4   0  352.36   18.75
 -28   4   0  350.71   15.98
 -28  -4   0  341.62   18.20
  28  -4   0  360.03   24.18
  28   4   0  382.27   18.55
  28   4   0  371.14   15.90
  30  -4   0  232.74   14.08
 -30   4   0  242.65   16.05
  30   4   0  256.75   14.00
  30   4   0  250.68   19.74
  30   4   0  244.43   10.99
 -30   4   0  221.73   11.14
  30  -4   0  238.89   18.18
 -30  -4   0  223.50   13.38
  30   4   0  218.92   13.35
 -32   4   0   24.57    3.41
  32  -4   0   24.38    6.94
 -32  -4   0   22.02    4.63
 -32   4   0   33.62    6.44
  32  -4   0   17.86    5.10
  32   4   0   21.62    4.87
  32   4   0   20.11    3.02
  32   4   0   19.04    8.89
  32   4   0   16.63    4.50
  34  -4   0   50.93    9.35
  34   4   0   45.23    6.72
  34  -4   0   40.17    6.90
 -34  -4   0   39.30    6.28
 -34   4   0   44.53    7.39
 -34   4   0   43.15    4.32
  34   4   0   52.29   11.10
  34   4   0   48.91    4.03
  34   4   0   42.69    6.04
  36  -4   0  181.06   12.67
 -36   4   0  153.24    9.00
 -36   4   0  162.47   13.19
 -36  -4   0  163.59   11.47
  36   4   0  157.15   11.42
  36   4   0  242.55   18.30
  36   4   0  160.60   11.69
  36  -4   0  161.42   15.54
  38   4   0  153.55   11.99
 -38  -4   0  172.43   11.82
 -38   4   0  162.81    9.42
 -38   4   0  165.43   13.34
  38  -4   0  189.08   13.23
  38   4   0  158.58   11.66
  38   4   0  221.98   17.58
  38  -4   0  172.99   16.22
  40   4   0  417.56   22.58
 -40   4   0  435.04   25.24
 -40  -4   0  401.32   21.92
  40  -4   0  442.25   23.43
  40   4   0  450.43   29.33
 -40   4   0  414.18   19.02
  40   4   0  436.63   22.76
  40  -4   0  415.94   29.42
  42   4   0    5.27    4.91
  42   4   0    1.36    5.97
  42  -4   0    1.69    5.05
  42  -4   0   -0.12    5.68
 -42   4   0   -2.56    4.96
 -42   4   0    1.98    2.86
  42   4   0    2.74    4.35
 -42  -4   0    0.27    3.77
  44  -4   0   16.27    8.02
 -44   4   0   20.30    4.02
  44   4   0   17.40    6.62
  44  -4   0   27.63    7.34
 -44   4   0   15.86    6.31
 -44  -4   0   29.47    6.12
  44   4   0   24.12    8.13
  44   4   0   22.12    6.21
  46   4   0   88.08   13.22
  46   4   0   89.20   10.92
 -46  -4   0   89.92    9.77
  46  -4   0   82.33   10.69
  46  -4   0   67.73   12.75
  -1   5   0  482.80   26.26
  -1  -5   0  471.18   19.26
   1  -5   0  485.43   19.47
   1   5   0  465.42   24.56
  -1  -5   0  462.02   22.74
  -1   5   0  463.51   21.66
  -1  -5   0  475.16   20.01
  -1   5   0  487.40   24.95
   1   5   0  453.46   21.57
  -1   5   0  507.72   22.94
   1  -5   0  446.23   19.94
   1   5   0  474.03   26.33
   1  -5   0  480.68   22.68
  -3  -5   0    0.33    1.05
   3  -5   0   -1.00    1.68
  -3   5   0   -1.46    2.02
   3   5   0   -0.26    1.55
   3  -5   0    0.80    1.53
   3   5   0   -1.17    1.81
  -3  -5   0   -1.78    1.89
  -3  -5   0   -1.89    1.39
  -3   5   0    1.76    2.14
  -3   5   0   -0.12    1.88
   3  -5   0    2.21    2.15
  -5   5   0  117.02    7.69
  -5   5   0  142.83   10.40
  -5   5   0  107.87    7.68
   5   5   0  116.39    6.85
  -5  -5   0  128.80    7.04
   5   5   0  103.74    7.58
   5  -5   0  112.06    7.48
  -5  -5   0  121.06    8.32
   5   5   0  114.42    7.21
  -5   5   0  120.61    8.86
   5  -5   0  114.26    6.81
  -7  -5   0   60.80    5.97
   7   5   0   54.40    3.46
  -7   5   0   55.80    5.07
   7   5   0   59.46    4.78
   7  -5   0   63.20    5.82
   7   5   0   46.82    5.15
  -7   5   0   56.50    6.91
  -7   5   0   58.91    6.20
  -7   5   0   47.93    5.15
   7  -5   0   51.35    4.74
  -7  -5   0   65.46    4.81
   9  -5   0   25.21    3.38
   9   5   0   25.96    2.27
   9   5   0   29.42    4.14
   9  -5   0   20.19    4.13
  -9  -5   0   27.44    4.43
  -9   5   0   21.31    3.82
  -9   5   0   17.72    4.59
   9   5   0   23.64    3.43
  -9   5   0   21.50    3.54
 -11   5   0   18.77    3.58
  11   5   0   14.85    2.96
  11   5   0   17.94    2.15
 -11   5   0   13.96    4.19
  11  -5   0   18.96    2.98
  11   5   0   11.92    3.14
  11  -5   0   18.01    4.23
 -11  -5   0   19.35    4.13
 -11   5   0   11.72    3.01
  13   5   0    3.57    2.16
  13  -5   0    6.52    2.39
 -13   5   0    9.51    2.59
  13  -5   0    5.73    3.21
  13   5   0    6.69    2.72
 -13  -5   0    4.08    2.99
 -13   5   0    6.01    3.17
  13   5   0    7.82    1.85
 -13   5   0    3.79    2.41
  15  -5   0    0.27    1.90
  15   5   0    2.29    1.97
 -15   5   0    1.30    2.08
 -15   5   0   -0.18    2.96
  15   5   0    0.05    2.12
  15  -5   0   -1.32    2.79
 -15  -5   0   -3.46    2.23
  15   5   0    0.45    1.69
 -15   5   0    0.17    2.07
  17  -5   0   80.12    8.82
 -17   5   0   81.02    8.74
  17   5   0   89.84    7.32
 -17   5   0   86.89    6.25
  17  -5   0   85.80    6.13
  17   5   0   84.53    6.19
 -17  -5   0   93.33    8.45
  19  -5   0  400.84   24.56
 -19   5   0  420.91   19.41
  19  -5   0  409.15   18.98
  19   5   0  395.87   18.38
  19   5   0  403.84   20.40
 -19   5   0  380.79   23.13
  21  -5   0  139.13   11.86
  21  -5   0  130.52    8.33
  21   5   0  132.59    8.46
 -21   5   0  135.24   11.03
 -21   5   0  135.02    8.51
  21   5   0  138.93    9.59
 -23   5   0    4.05    3.66
  23   5   0    1.40    2.44
  23   5   0    8.24    3.46
  23  -5   0   -0.41    3.93
 -25  -5   0    9.47    3.34
  25   5   0    4.04    3.09
  25  -5   0    1.39    4.35
 -25   5   0    7.08    3.85
  25   5   0    3.37    2.76
  27  -5   0   21.28    6.43
 -27   5   0   25.97    6.14
  27   5   0   19.77    4.14
  27   5   0   26.12    3.54
 -27  -5   0   25.78    4.84
  27   5   0   23.90    4.76
  29   5   0   50.73    6.36
  29  -5   0   62.68    9.87
  29   5   0   59.14    4.84
  29   5   0   46.81   10.50
  29   5   0   57.39    6.67
 -29   5   0   58.38    8.45
 -29  -5   0   68.84    7.25
 -31  -5   0   35.63    5.94
  31  -5   0   37.47    8.28
  31   5   0   34.74    4.03
  31   5   0   34.07    5.69
  31  -5   0   40.32    6.75
  31   5   0   37.67    5.73
 -31   5   0   35.52    7.26
  31   5   0   47.48   10.41
  33   5   0   -3.78    3.31
 -33  -5   0   -3.22    2.75
  33   5   0   -1.94    2.79
  33  -5   0    2.65    4.26
 -33   5   0   -2.17    2.11
  33   5   0   -0.59    7.90
 -33   5   0   -0.23    4.12
  33  -5   0   -2.90    4.42
 -35   5   0   26.33    6.76
 -35   5   0   33.11    4.15
  35  -5   0   14.71    5.29
  35   5   0   25.16    5.18
  35   5   0   33.50    6.11
 -35  -5   0   38.46    6.35
  35  -5   0   31.66    8.27
  35   5   0   43.41    9.80
  37  -5   0   -1.56    4.87
 -37  -5   0    1.71    3.55
  37   5   0   -2.13    7.01
  37   5   0   -1.77    3.87
 -37   5   0    0.89    2.61
  37   5   0    0.75    3.68
  37  -5   0    3.88    4.53
 -37   5   0    3.37    5.02
 -39  -5   0   53.00    7.81
  39  -5   0   55.88    8.97
 -39   5   0   51.35    9.24
 -39   5   0   41.22    4.61
  39   5   0   37.42    6.60
  39  -5   0   49.94   10.47
  39   5   0   44.01    7.03
  39   5   0   45.26   10.37
  41   5   0   45.81    7.15
  41  -5   0   32.44    9.08
 -41   5   0   36.76    4.46
  41   5   0   38.09    9.80
 -41  -5   0   55.55    8.08
 -41   5   0   41.10    8.15
  41   5   0   26.53    6.06
  41  -5   0   41.74    7.99
  43  -5   0    6.87    5.70
 -43   5   0    5.88    5.35
  43   5   0    3.21    6.62
  43   5   0    2.61    4.96
 -43  -5   0    2.84    4.45
  43  -5   0   -1.64    5.71
 -45  -5   0    1.52    4.30
  45  -5   0   -4.59    5.05
  45   5   0   -1.13    5.81
 -45   5   0    2.77    6.02
  45  -5   0    0.81    6.23
  45   5   0    3.66    5.04
   0   6   0  745.32   37.13
   0   6   0  679.07   37.28
   0  -6   0  739.69   33.76
   0   6   0  727.42   32.07
   0  -6   0  714.61   28.97
  -2   6   0  412.36   21.22
   2   6   0  441.57   21.50
  -2   6   0  447.41   24.39
   2  -6   0  477.38   22.44
   2   6   0  430.96   25.38
  -2  -6   0  477.33   22.78
  -2   6   0  457.90   25.41
   2   6   0  455.51   23.76
  -2  -6   0  448.70   18.55
   2  -6   0  449.96   18.97
   4   6   0   96.68    7.58
   4  -6   0   94.08    7.31
  -4  -6   0  102.58    5.28
   4   6   0   91.64    6.59
   4   6   0   93.72   10.17
  -4   6   0   95.68    9.47
  -4  -6   0   92.65    7.92
   4  -6   0   95.34    5.94
  -4   6   0   93.60    8.27
  -4   6   0   98.77    7.57
  -6   6   0  194.82   14.08
   6   6   0  214.27   11.66
   6   6   0  208.23   10.61
   6  -6   0  204.01   10.17
  -6  -6   0  207.71   12.55
   6  -6   0  183.13   11.47
   6   6   0  198.47   11.76
   6   6   0  233.34   15.99
  -6   6   0  192.60   11.81
   8   6   0  788.55   32.20
   8   6   0  797.89   34.50
  -8   6   0  720.34   39.78
   8   6   0  786.88   40.66
  -8  -6   0  820.74   36.99
   8  -6   0  767.96   40.79
  10   6   0  827.25   38.79
  10   6   0  732.84   30.12
 -10   6   0  657.75   37.15
  10   6   0  697.23   31.94
 -10  -6   0  750.44   34.69
 -10   6   0  667.78   31.90
  10  -6   0  699.38   38.31
  10   6   0  754.19   28.49
  10  -6   0  705.92   31.88
 -12   6   0  276.54   18.23
  12   6   0  291.15   19.66
 -12  -6   0  298.27   16.84
 -12   6   0  285.66   15.60
  12  -6   0  310.23   18.39
  12   6   0  280.61   15.37
  12   6   0  297.94   14.28
  12  -6   0  281.45   14.57
  12   6   0  295.06   12.51
 -12   6   0  304.96   15.40
  14   6   0   14.11    3.78
  14   6   0   22.87    6.82
 -14   6   0   15.35    3.53
  14  -6   0    6.31    2.69
 -14  -6   0    2.69    3.07
 -14   6   0    8.77    4.16
  14   6   0    9.48    2.91
 -14   6   0   11.18    3.69
  14  -6   0    8.15    3.94
  14   6   0    7.19    2.04
  16   6   0  196.45    9.10
  16   6   0  181.57   10.32
 -16   6   0  175.03   13.71
  16  -6   0  178.79   13.66
 -16   6   0  206.22   12.02
 -16   6   0  183.34   10.91
  16  -6   0  182.94   10.54
  16   6   0  175.75   11.18
 -16  -6   0  191.06   12.82
  18  -6   0  569.93   33.46
 -18   6   0  572.46   27.47
 -18   6   0  588.93   32.39
  18   6   0  629.51   24.28
  18  -6   0  601.79   26.65
 -18  -6   0  578.27   30.00
  18   6   0  557.47   25.40
  20  -6   0  231.46   12.36
 -20   6   0  202.81   15.65
  20   6   0  236.58   14.03
  20   6   0  226.88   10.97
  20  -6   0  229.97   16.50
  20   6   0  222.28   12.15
 -20  -6   0  233.42   15.15
 -20   6   0  221.99   13.52
 -22  -6   0   48.65    7.66
 -22   6   0   37.22    7.49
  22   6   0   41.64    6.17
  22  -6   0   60.38    5.51
  22  -6   0   55.99    8.51
  22   6   0   55.76    5.91
  24   6   0   16.86    4.00
  24   6   0    5.90    3.83
 -24   6   0    7.21    4.48
  24  -6   0    8.20    5.19
  24  -6   0   11.96    3.46
 -24  -6   0   10.62    4.79
  26   6   0   31.21    5.16
  26  -6   0   43.46    8.24
 -26  -6   0   40.89    7.49
 -26   6   0   51.48    8.34
  26   6   0   40.17    6.25
 -28   6   0   86.10   10.72
  28  -6   0   93.31   11.72
  28   6   0   73.30    7.56
  28   6   0   97.41    8.94
 -28  -6   0   93.30    8.95
  30  -6   0  118.11   13.27
  30   6   0   92.98    9.19
  30   6   0  104.52    9.02
  30   6   0   94.02   12.66
 -30  -6   0  109.85    9.81
 -30   6   0  117.79   12.30
  32  -6   0   35.78    8.97
  32   6   0   33.13    5.98
  32   6   0   40.06    9.84
  32   6   0   33.46    8.01
  32  -6   0   40.41    7.18
  32   6   0   24.31    5.24
 -32  -6   0   33.35    6.25
 -32   6   0   34.53    7.49
  34   6   0    1.95    8.04
  34   6   0   -1.16    6.31
  34  -6   0    5.40    6.02
 -34   6   0   -0.94    4.73
  34   6   0    0.80    3.28
  34  -6   0    8.76    5.22
  34   6   0   -0.78    3.85
 -34  -6   0   -3.51    3.19
  36   6   0   18.07    8.67
 -36  -6   0   29.16    6.28
  36   6   0   24.47    5.54
  36   6   0   29.96    6.36
  36  -6   0   27.75    6.77
  36   6   0   20.88    6.24
  36  -6   0   21.90    7.69
 -36   6   0   27.19    7.69
 -38  -6   0  114.74   11.21
  38  -6   0  110.60   11.61
 -38   6   0  111.81   12.96
  38  -6   0  103.87   14.41
  38   6   0   79.43    9.45
  38   6   0  147.09   14.30
  38   6   0   93.35   10.00
 -40  -6   0  182.37   13.71
  40  -6   0  190.83   14.66
  40   6   0  206.40   17.11
  40  -6   0  202.27   18.74
 -40   6   0  176.36   15.83
  40   6   0  165.13   13.53
  40   6   0  177.82   12.94
  42  -6   0   36.46    8.57
 -42  -6   0   30.22    6.79
  42   6   0   37.75    9.40
  42  -6   0   24.36    9.12
  42   6   0   49.42    7.82
  42   6   0   38.26    7.11
 -42   6   0   53.10   10.09
   1   7   0  110.02    8.34
   1   7   0  107.12    8.56
  -1  -7   0  106.48    8.60
  -1   7   0  112.32    8.92
   1  -7   0  108.84    8.56
   1  -7   0  103.96    6.31
   1   7   0  118.91   11.28
  -1   7   0  112.03   10.90
  -1  -7   0  112.93    6.15
  -1   7   0  105.07    8.71
   3   7   0   11.76    3.64
   3  -7   0   16.15    3.89
   3  -7   0   11.87    2.53
   3   7   0   14.56    3.27
  -3   7   0   13.57    3.81
  -3  -7   0   10.28    2.08
  -3   7   0    9.34    4.81
   3   7   0   16.20    5.65
  -3  -7   0    8.74    3.59
   5  -7   0   20.23    4.06
   5  -7   0   18.25    3.10
   5   7   0   17.99    3.21
   5   7   0   33.02    7.00
  -5   7   0   15.25    3.98
   5   7   0   25.47    4.65
  -5  -7   0   29.47    5.34
  -5   7   0    3.98    4.31
  -7   7   0   44.86    7.52
  -7   7   0   47.28    6.05
   7  -7   0   42.94    5.36
   7   7   0   52.82    8.60
   7  -7   0   38.73    4.23
  -7  -7   0   49.69    6.54
   7   7   0   47.82    6.20
   9   7   0   21.91    3.79
   9   7   0   13.07    3.83
   9   7   0   23.02    6.87
  -9   7   0   16.59    5.13
  -9   7   0   20.40    4.66
   9  -7   0   21.55    3.65
  -9  -7   0   16.03    4.38
 -11  -7   0   22.27    4.96
  11  -7   0   10.65    3.43
  11   7   0   19.30    4.53
  11   7   0   16.24    3.60
 -11   7   0    6.98    4.25
 -11   7   0   18.70    4.48
  11   7   0   20.58    7.04
  13   7   0    4.46    2.75
 -13   7   0    4.65    3.02
  13   7   0    2.19    1.78
 -13  -7   0    2.77    3.33
  13   7   0    2.12    2.87
 -13   7   0    0.41    3.50
  13   7   0   11.07    6.88
  13  -7   0    9.05    3.86
  13  -7   0   -2.62    2.28
  15   7   0   70.09    4.86
 -15   7   0   83.65    7.96
  15  -7   0   72.91    6.49
 -15  -7   0   74.16    8.48
 -15   7   0   69.75    9.57
  15  -7   0   84.42    9.00
  15   7   0   75.09    6.70
  15   7   0   73.37    7.61
  15   7   0   98.90   10.59
  17   7   0  320.96   21.62
  17   7   0  314.23   17.27
  17   7   0  326.26   13.99
  17  -7   0  297.62   20.52
 -17   7   0  298.82   17.51
  17   7   0  322.09   16.03
 -17   7   0  298.59   20.75
  17  -7   0  350.74   16.66
 -17  -7   0  333.91   19.26
 -19   7   0    9.04    4.96
  19   7   0   15.34    6.96
  19  -7   0   11.17    3.43
  19   7   0    9.70    2.85
  19   7   0    7.71    3.33
 -19   7   0    6.74    3.83
 -19  -7   0   11.83    4.41
  19  -7   0   14.47    5.43
  21   7   0  131.90    7.95
  21   7   0  135.91   10.94
  21   7   0  134.18   13.50
  21  -7   0  160.80   13.30
 -21  -7   0  130.98   12.07
 -21   7   0  157.52   13.41
  21   7   0  141.08    9.37
  21  -7   0  140.52    9.45
 -21   7   0  141.65   10.76
  23   7   0  156.37   11.86
 -23   7   0  137.04   14.00
 -23  -7   0  152.18   12.81
  23   7   0  140.95   14.00
 -23   7   0  141.86   11.23
  23  -7   0  173.69   14.28
  23  -7   0  177.12   10.45
  23   7   0  163.46   10.42
 -25   7   0   14.62    6.10
  25   7   0   10.33    4.58
  25  -7   0   15.86    6.01
 -25   7   0    8.66    4.71
  25  -7   0   10.56    3.86
  25   7   0    7.44    3.65
 -25  -7   0    5.86    4.84
  25   7   0   12.83    7.20
  27   7   0    7.24    4.41
 -27   7   0    7.74    5.65
  27   7   0    7.61    6.57
  27  -7   0    4.95    5.64
  27   7   0    5.50    3.70
 -27  -7   0   -1.15    4.15
 -27   7   0    2.03    3.51
  29  -7   0   73.85   11.16
  29   7   0   60.75    7.13
 -29   7   0   63.89    8.22
  29   7   0   60.79    8.02
 -29  -7   0   47.13    8.63
  29   7   0   51.40   10.69
 -29  -7   0   69.15    8.49
 -29   7   0   64.61   10.23
 -31   7   0   58.41   10.32
  31  -7   0   71.23   11.48
 -31  -7   0   45.93    8.83
 -31  -7   0   67.80    8.66
  31   7   0   63.28    8.82
  31   7   0   99.64   12.05
 -31   7   0   57.24    8.29
  31   7   0   59.49    7.60
  31   7   0   64.83    8.35
 -33   7   0    4.18    5.65
  33   7   0    2.34    4.34
 -33  -7   0    6.08    4.97
  33   7   0    2.47    4.00
  33   7   0    0.58    7.02
  33  -7   0   11.75    5.92
 -33  -7   0    1.48    3.85
  33  -7   0    8.45    6.52
  33   7   0    8.34    5.47
  35   7   0    0.88    4.33
  35   7   0   -9.17    6.33
  35  -7   0   -4.00    4.80
  35   7   0   -2.29    3.39
 -35  -7   0   -1.05    5.04
 -35  -7   0   -5.32    3.30
 -35   7   0    7.09    5.98
  35  -7   0    4.55    5.91
  37  -7   0    0.36    5.97
  37   7   0   -4.17    4.56
  37   7   0    2.21    4.17
 -37   7   0    0.42    6.04
  37  -7   0   -3.76    5.05
 -37  -7   0   -6.00    3.70
 -37  -7   0    0.90    5.29
  37   7   0    1.09    6.14
 -39  -7   0   78.44   10.19
  39   7   0   65.60    9.00
 -39  -7   0   66.28   11.20
  39   7   0   83.90   10.99
  39   7   0   49.01    7.87
 -39   7   0   70.81   11.75
  39  -7   0   56.53    9.75
  39  -7   0   53.43   11.44
   0  -8   0  218.90   10.53
   0   8   0  218.66   13.90
   0  -8   0  228.36   14.04
   0   8   0  226.31   14.40
   0   8   0  189.71   15.56
   2   8   0   73.53    8.22
   2   8   0  100.03   10.95
  -2  -8   0   94.82    8.86
  -2  -8   0   91.78    5.60
   2  -8   0   91.96    6.10
  -2   8   0   87.91    8.65
   2  -8   0   94.97    8.52
  -2   8   0  109.51   11.19
   2   8   0   98.97    8.53
  -4   8   0   59.49    7.22
   4  -8   0   65.63    6.93
  -4  -8   0   71.12    7.79
  -4   8   0   47.96    8.19
   4   8   0   58.56    8.81
   4  -8   0   63.60    5.11
   4   8   0   61.54    6.05
   4   8   0   57.40    7.23
  -6  -8   0    4.32    3.37
   6   8   0   -0.97    2.66
  -6   8   0    1.99    3.14
   6  -8   0    4.35    2.60
   6   8   0    8.46    4.89
  -6   8   0    2.15    3.86
   6   8   0    0.57    3.10
   6  -8   0   -1.13    3.04
  -8   8   0   66.13    7.74
   8   8   0   72.27    9.61
   8  -8   0   67.73    5.80
  -8  -8   0   73.58    8.37
  -8   8   0   60.57    9.18
   8   8   0   72.37    7.89
 -10  -8   0  235.12   15.21
 -10   8   0  224.69   14.27
  10  -8   0  229.41   13.42
 -10   8   0  223.05   16.83
  10  -8   0  234.97   12.20
  10   8   0  236.27   17.04
  10   8   0  204.22   13.91
  12  -8   0  142.02    9.75
 -12   8   0  122.17   12.95
  12   8   0  141.79   10.70
 -12  -8   0  123.31   11.40
 -12   8   0  135.11   10.82
  12   8   0  187.91   14.24
  12   8   0  142.19    9.27
  12  -8   0  144.02    9.17
 -14   8   0    4.25    4.10
  14   8   0   -3.87    2.82
 -14  -8   0    3.92    3.74
  14  -8   0    0.26    3.08
 -14   8   0    4.40    3.34
  14   8   0    0.88    2.92
  14   8   0    3.78    4.86
  16   8   0   40.63    6.31
 -16  -8   0   37.57    6.92
  16  -8   0   42.67    5.47
  16   8   0   36.70    5.39
  16   8   0   34.27    7.72
 -16   8   0   28.15    5.61
 -16   8   0   31.24    7.63
  16  -8   0   31.18    6.68
 -18   8   0   10.86    4.25
  18   8   0    7.87    3.43
 -18   8   0   10.07    5.17
  18   8   0    9.54    4.22
  18   8   0   15.89    7.03
  18  -8   0   13.26    5.34
  18  -8   0    9.84    4.05
 -18  -8   0   12.57    5.03
  20   8   0  115.55    9.09
  20   8   0   97.69   11.56
 -20  -8   0  117.16   11.60
 -20   8   0  120.82   13.42
  20  -8   0  116.02   12.11
 -20   8   0  118.50   10.54
  20  -8   0  118.51    8.90
  22   8   0   61.45    9.08
  22  -8   0   47.46    6.22
  22   8   0   63.40    8.39
  22  -8   0   52.01    9.21
  22   8   0   51.31    6.45
 -22  -8   0   50.46    8.53
 -22   8   0   59.12    7.90
 -22   8   0   44.14    9.10
  24   8   0   47.04    6.58
  24  -8   0   52.85    9.72
  24   8   0   39.74    7.29
 -24   8   0   51.67    9.74
  24  -8   0   37.05    5.76
 -24   8   0   46.91    7.52
  24   8   0   47.45    8.45
 -24  -8   0   31.21    7.37
 -26   8   0  193.93   16.57
  26   8   0  184.89   11.94
  26  -8   0  200.95   16.70
  26  -8   0  202.30   12.16
  26   8   0  194.47   14.92
  26   8   0  173.26   15.73
 -26   8   0  181.68   13.61
 -26  -8   0  173.07   14.68
  26   8   0  171.44   13.68
 -28   8   0   63.61   11.03
 -28   8   0   59.04    8.46
  28   8   0   60.15    8.66
  28   8   0   71.78    9.17
 -28  -8   0   62.17    8.76
  28   8   0   57.18    7.48
 -28  -8   0   64.32   10.12
  28  -8   0   77.24   11.70
  30   8   0   17.32    5.10
 -30  -8   0    4.77    4.53
 -30  -8   0    2.65    5.04
 -30   8   0   30.80    8.12
  30  -8   0   20.68    7.65
  30   8   0   10.96    5.59
  30   8   0   14.08    5.69
 -30   8   0   17.96    6.13
  32  -8   0    4.52    6.28
 -32   8   0    1.81    4.62
  32   8   0   -3.55    4.80
 -32   8   0    5.10    5.87
  32   8   0   -1.54    4.39
 -32  -8   0    6.85    5.72
 -32  -8   0    1.52    3.76
  32   8   0    7.45    4.28
  34   8   0    6.23    5.24
 -34  -8   0    6.02    6.26
  34  -8   0    3.69    6.81
  34  -8   0    0.51    5.51
 -34  -8   0   -3.78    4.17
  34   8   0   -1.64    3.97
 -34   8   0   -1.90    4.41
 -34   8   0    5.89    6.37
  -1  -9   0   48.19    7.11
  -1   9   0   49.36    7.35
   1   9   0   49.35    8.81
   1  -9   0   40.55    4.11
  -1   9   0   55.97    9.16
   1  -9   0   45.97    6.95
   1   9   0   48.90    7.28
  -1  -9   0   47.07    4.19
   3   9   0    1.74    4.22
  -3   9   0   -4.89    2.86
   3  -9   0    0.35    3.04
   3   9   0    1.45    3.14
  -3   9   0   -1.68    3.61
  -3  -9   0    5.31    3.84
   3  -9   0    2.66    2.29
  -5  -9   0   12.10    4.88
  -5   9   0    5.69    5.11
   5   9   0    7.58    4.30
   5   9   0   13.27    5.62
   5  -9   0    5.13    3.76
   5  -9   0    9.86    3.15
  -5   9   0    4.80    3.76
  -7  -9   0    0.47    3.38
   7   9   0    1.53    4.58
   7   9   0    3.74    3.70
  -7   9   0    3.90    3.70
   7  -9   0    6.84    3.32
   7  -9   0    5.26    3.95
  -7   9   0    5.20    4.71
  -9  -9   0   -3.51    3.41
  -9   9   0   -1.50    3.16
  -9   9   0    0.68    4.24
   9  -9   0    0.48    2.83
   9   9   0   -0.63    4.83
   9   9   0    3.71    3.66
   9  -9   0   -2.33    3.32
 -11   9   0  134.60   14.11
  11   9   0  115.53   10.97
 -11   9   0  116.62   11.07
  11  -9   0  139.34   10.31
 -11  -9   0  137.01   12.06
  11   9   0  123.59   12.76
  11  -9   0  153.13    9.45
  13  -9   0  159.50   10.45
 -13   9   0  162.51   14.96
 -13   9   0  183.66   13.05
  13   9   0  170.11   12.57
 -13  -9   0  180.30   13.59
  13  -9   0  151.09   11.26
  13   9   0  171.83   14.42
  15   9   0   22.99    4.90
 -15  -9   0   27.01    6.80
  15   9   0   26.08    6.36
  15  -9   0   25.83    5.45
  15   9   0   24.65    6.83
 -15   9   0   24.51    7.17
  15  -9   0   24.15    4.86
 -15   9   0   19.97    5.66
  17  -9   0  249.91   13.88
  17  -9   0  248.57   14.32
 -17   9   0  231.38   18.71
  17   9   0  201.29   16.92
 -17  -9   0  246.78   16.91
  17   9   0  246.80   13.84
 -17   9   0  208.42   15.28
  17   9   0  243.72   15.54
  19   9   0   10.75    4.36
  19  -9   0    9.11    4.66
 -19   9   0    8.95    4.88
  19   9   0    1.82    4.70
 -19   9   0    6.48    5.30
 -19  -9   0   12.59    5.56
  19   9   0   10.08    4.53
  21  -9   0  166.60   14.65
 -21   9   0  139.11   15.56
  21   9   0  145.13   10.84
 -21   9   0  166.42   13.00
  21   9   0  180.39   14.45
 -21  -9   0  158.01   14.36
  21  -9   0  175.08   11.50
 -23  -9   0   -0.40    4.47
  23   9   0    4.06    5.10
  23   9   0    1.26    4.59
 -23   9   0   -1.79    5.10
  23  -9   0    3.50    5.59
 -23   9   0    3.51    4.48
  23   9   0    4.61    4.05
  23  -9   0    5.32    4.45
  25  -9   0    9.02    6.29
  25   9   0    6.99    5.07
  25  -9   0    0.84    4.42
 -25   9   0   -0.03    4.39
  25   9   0    6.55    4.37
 -25  -9   0    2.28    5.11
  25   9   0    4.03    5.42
 -25   9   0    8.47    6.13
 -27   9   0   24.45    6.56
  27   9   0   20.54    6.58
  27  -9   0   15.98    7.24
  27   9   0   12.47    5.20
  27   9   0   14.66    6.22
 -27   9   0    7.79    6.68
 -27  -9   0   31.27    7.80
  29   9   0  101.44   11.36
 -29  -9   0   67.97   11.13
 -29  -9   0  106.78   11.55
  29   9   0   94.36    9.55
  29  -9   0   99.05   13.41
 -29   9   0   94.19   10.89
  29   9   0   94.10   10.65
 -29   9   0   98.13   14.03
   0  10   0  360.76   24.93
   0 -10   0  399.40   22.11
   0  10   0  366.43   21.46
   2  10   0  137.69   12.42
   2  10   0  134.13   14.29
   2 -10   0  145.50   11.93
  -2  10   0  162.24   15.70
  -2  10   0  171.03   12.85
  -2 -10   0  146.82   12.14
  -4  10   0   28.30    6.35
  -4  10   0   18.94    6.80
   4 -10   0   24.46    4.08
   4  10   0   18.15    6.74
  -4 -10   0   25.52    6.41
   4  10   0   21.77    5.96
   4 -10   0   27.44    6.19
  -6  10   0   -1.66    3.97
   6  10   0    6.60    4.66
  -6  10   0    4.49    5.33
  -6 -10   0    6.49    4.79
   6 -10   0    2.14    4.16
   6 -10   0    5.96    3.24
   6  10   0    6.20    5.38
   8 -10   0   36.07    5.08
  -8 -10   0   46.60    7.94
  -8  10   0   31.29    8.30
   8  10   0   34.87    6.98
   8 -10   0   48.53    7.56
   8  10   0   45.96    8.98
  -8  10   0   43.65    7.82
 -10  10   0  130.57   15.13
  10 -10   0  164.80   12.20
  10  10   0  183.54   15.28
  10  10   0  143.52   12.69
 -10  10   0  157.30   13.20
  10 -10   0  149.06    9.83
 -10 -10   0  148.50   12.86
  12  10   0  146.83   12.79
  12  10   0  131.16   14.03
 -12 -10   0  166.74   13.58
  12 -10   0  163.08   10.37
 -12  10   0  157.91   16.09
  12 -10   0  149.86   11.53
 -12  10   0  122.28   12.44
  14 -10   0   15.03    4.70
  14  10   0    5.82    4.91
 -14  10   0   11.86    5.16
  14 -10   0   20.59    5.56
  14  10   0   18.59    6.01
 -14  10   0   20.32    7.55
 -14 -10   0   12.50    4.94
  16 -10   0    5.69    4.62
 -16  10   0   -2.00    4.07
  16  10   0   -3.92    3.67
  16  10   0   -3.44    3.93
  16 -10   0    1.72    3.95
 -16  10   0   -4.44    4.36
 -16 -10   0    0.80    4.95
 -18  10   0    5.09    4.64
  18  10   0    3.35    5.33
  18  10   0    3.32    4.08
  18 -10   0    5.97    4.50
  18 -10   0   -0.70    4.53
 -18  10   0   10.66    6.06
  18  10   0    1.31    4.08
 -18 -10   0    5.77    5.14
 -20 -10   0   62.71   10.17
 -20  10   0   46.86    8.48
  20 -10   0   82.25    8.42
 -20  10   0   62.12   11.48
  20  10   0   68.68   10.31
  20  10   0   70.68    8.00
   1  11   0   95.69   13.14
  -1 -11   0   92.12   10.49
   1  11   0   94.68   11.11
  -1  11   0   97.39   11.02
   1 -11   0   94.05   10.48
  -1  11   0   85.58   12.81
   3  11   0   12.49    6.39
  -3  11   0   12.91    6.81
   3  11   0   16.51    6.11
   3 -11   0    7.88    5.22
  -3  11   0   15.13    5.86
  -3 -11   0   19.47    5.91
 -50   0   1    1.07    3.62
  50   0  -1   -1.43    5.65
  50   0  -1   -0.20    4.82
  48   0  -1    0.52    4.32
 -48   0   1    0.47    3.77
  48   0  -1    0.17    6.17
  46   0  -1    6.40    6.09
  46   0  -1   -2.60    3.67
 -46   0   1   -2.51    3.32
  44   0  -1   -6.74    4.63
  44   0  -1   -0.87    3.55
 -44   0   1    0.18    2.86
 -42   0   1   -0.37    1.85
  42   0  -1    1.06    5.02
  42   0  -1   -2.85    3.33
 -42   0   1    0.86    2.79
  40   0  -1   -4.91    2.95
 -40   0   1   -0.64    1.69
 -40   0   1    1.44    2.60
  40   0  -1    5.66    5.46
  38   0  -1   -2.74    4.27
  38   0  -1    0.50    3.17
 -38   0   1   -2.46    2.22
 -38   0   1   -2.66    1.65
  36   0  -1   -2.87    2.69
 -36   0   1    1.61    1.67
 -36   0   1    0.38    2.27
  36   0  -1    3.26    4.47
 -34   0   1    1.95    2.12
  34   0  -1    1.09    2.74
  34   0  -1   -1.42    3.43
 -34   0   1   -1.00    1.55
 -32   0   1    2.12    2.11
  32   0  -1   -0.53    2.27
  32   0  -1    0.11    3.37
 -32   0   1   -1.03    1.33
  30   0  -1   -2.69    2.05
 -30   0   1    0.52    1.78
 -30   0   1    1.35    1.38
  30   0  -1   -0.16    3.38
 -28   0   1    0.61    1.37
  28   0  -1   -2.94    2.91
 -28   0   1    0.97    1.72
  28   0  -1   -1.44    2.01
  26   0  -1   -0.13    3.17
 -26   0   1   -1.13    1.42
  26   0  -1    0.04    2.18
  24   0  -1   -1.76    2.62
  24   0  -1    2.10    2.35
 -24   0   1    0.26    1.17
 -24   0   1   -2.17    1.30
 -22   0   1   -1.00    1.43
 -22   0   1   -0.59    1.20
  22   0  -1   -1.11    2.56
  22   0  -1   -1.30    1.84
 -20   0   1    0.22    1.21
 -20   0   1    0.96    1.27
  20   0  -1   -1.69    2.42
  20   0  -1    0.39    1.93
  18   0  -1   -0.28    1.75
 -18   0   1    1.63    1.28
  18   0  -1    2.26    2.70
 -18   0   1    0.69    1.22
 -16   0   1   -0.54    1.63
  16   0  -1    1.06    2.58
 -16   0   1    0.92    1.83
  16   0  -1   -0.38    1.47
 -16   0   1   -0.75    1.01
 -16   0   1   -0.59    2.23
 -14   0   1   -0.40    1.83
  14   0  -1   -0.49    1.50
 -14   0   1    0.59    1.63
  14   0  -1    0.93    2.24
 -14   0   1    1.52    1.66
  12   0  -1    0.15    1.36
 -12   0   1   -0.67    1.42
 -12   0   1    2.90    1.69
 -12   0   1    1.33    1.39
  12   0  -1   -0.61    2.03
  10   0  -1   -1.13    1.51
 -10   0   1    0.51    1.22
 -10   0   1   -2.22    1.37
  10   0  -1    1.61    1.98
 -10   0   1   -0.72    1.10
 -10   0   1    1.50    1.29
  10   0  -1    0.58    1.23
  -8   0   1   -0.41    0.76
   8   0  -1   -1.98    1.46
   8   0  -1    0.10    0.78
  -8   0   1   -1.27    1.22
   8   0  -1    0.45    1.37
  -8   0   1    0.21    1.00
  -8   0   1   -0.51    0.83
   6   0  -1    1.98    1.41
   6   0  -1    0.62    1.09
  -6   0   1   -1.95    0.93
  -6   0   1   -0.18    0.75
   6   0  -1   -0.58    0.51
   6   0  -1   -0.10    0.67
  -6   0   1   -0.12    0.53
  -6   0   1   -0.48    0.58
   4   0  -1   -0.43    0.44
   4   0  -1   -0.65    0.52
  -4   0   1    0.45    0.69
  -4   0   1   -0.37    0.35
   4   0  -1   -1.16    0.77
   4   0  -1   -0.25    0.94
  -4   0   1   -0.81    0.60
   4   0  -1    0.03    0.61
  -4   0   1   -1.73    0.81
  -4   0   1   -0.30    0.35
  -4   0   1   -0.32    0.49
   2   0  -1   -0.36    0.41
  -2   0   1   -0.08    0.65
   2   0  -1    0.08    0.39
   2   0  -1   -0.18    0.64
   2   0  -1    1.16    0.80
  -2   0   1    0.19    0.28
  -2   0   1    0.19    0.71
  -2   0   1   -0.08    0.30
   2   0  -1   -0.58    0.38
  -2   0   1    0.57    0.56
  -2   0   1    0.05    0.26
   2   0  -1    0.07    0.77
   0   0  -1   -0.15    0.60
   0   0  -1   -0.03    0.43
   0   0  -1    0.00    0.36
   0   0   1   -0.02    0.22
   0   0   1   -0.03    0.24
   0   0   1    0.39    0.70
   0   0   1    0.10    0.56
   0   0   1    0.89    0.72
   0   0  -1   -0.41    0.57
   0   0   1    0.11    0.31
   0   0  -1    0.54    0.76
  -2   0  -1   -0.36    0.45
   2   0   1   -0.61    0.34
   2   0   1    0.25    0.67
  -2   0  -1   -0.94    0.50
  -2   0  -1   -1.28    0.61
   2   0   1    0.03    0.38
   2   0   1    1.24    0.89
  -2   0  -1   -0.03    0.49
   4   0   1    0.96    0.87
  -4   0  -1    1.12    0.85
   4   0   1   -1.75    0.86
   4   0   1   -0.20    0.46
  -4   0  -1    0.23    0.68
  -4   0  -1   -0.32    0.52
   6   0   1    0.29    0.96
  -6   0  -1   -1.15    0.69
  -6   0  -1   -0.01    0.99
   6   0   1    1.18    1.26
  -6   0  -1    1.27    1.08
   6   0   1   -0.75    0.63
   8   0   1    0.48    0.82
  -8   0  -1   -0.02    1.14
   8   0   1    0.64    1.28
  -8   0  -1    0.35    0.97
  -8   0  -1    1.37    1.28
 -10   0  -1    2.49    1.41
 -10   0  -1    1.38    1.30
  10   0   1   -0.19    1.19
  10   0   1   -1.54    1.40
 -12   0  -1    0.94    1.08
  12   0   1   -0.85    1.46
  12   0   1   -1.07    1.52
 -12   0  -1   -0.99    1.44
 -12   0  -1   -1.64    1.22
 -14   0  -1   -1.14    1.06
 -14   0  -1    2.94    1.63
  14   0   1    1.05    1.69
  14   0   1    0.91    1.56
  14   0   1    0.78    1.59
 -14   0  -1   -2.23    1.24
 -16   0  -1   -0.89    1.24
 -16   0  -1   -0.45    1.68
  16   0   1    0.60    1.93
 -16   0  -1    0.35    1.46
  16   0   1    1.43    1.87
 -18   0  -1    1.37    1.47
 -18   0  -1    0.60    1.56
  18   0   1   -0.94    1.77
 -18   0  -1    0.08    1.67
  18   0   1    0.18    2.18
 -20   0  -1    1.35    1.57
  20   0   1    1.73    2.17
 -20   0  -1   -0.83    1.63
  20   0   1    2.00    2.08
 -20   0  -1   -2.01    1.58
  22   0   1   -0.19    2.23
 -22   0  -1    0.49    1.54
  22   0   1    0.30    2.26
 -22   0  -1   -0.65    1.78
 -22   0  -1    2.13    1.80
 -24   0  -1    0.18    1.90
 -24   0  -1   -1.68    1.71
  24   0   1   -1.97    2.22
 -24   0  -1    3.55    2.05
  24   0   1    0.40    2.24
 -26   0  -1   -0.41    2.12
 -26   0  -1    1.64    2.26
  26   0   1   -1.55    2.40
 -26   0  -1   -1.45    1.75
  26   0   1    2.39    2.73
  28   0   1   -0.49    2.48
 -28   0  -1   -1.45    2.02
  28   0   1    0.50    2.45
 -28   0  -1    0.28    1.96
 -30   0  -1    1.66    2.06
 -30   0  -1    1.22    2.36
  30   0   1    2.16    2.91
 -32   0  -1   -1.73    2.35
  32   0   1    1.95    2.95
  32   0   1   14.07   10.57
 -32   0  -1   -0.85    2.08
  34   0   1    0.23    2.96
 -34   0  -1   -0.93    2.25
  34   0   1   37.01   11.37
 -34   0  -1    1.99    2.69
 -36   0  -1    1.62    2.45
 -36   0  -1   -1.89    2.67
  36   0   1   -1.18    3.07
  36   0   1   -0.83    8.96
 -38   0  -1   -2.54    2.89
 -38   0  -1   -2.17    2.41
  38   0   1    2.71    3.45
  38   0   1    2.67    9.15
 -40   0  -1    1.33    2.81
  40   0   1   -5.03    8.12
  40   0   1    6.16    4.33
 -40   0  -1    0.49    3.06
 -42   0  -1   -3.12    2.74
  42   0   1   -1.58    3.70
 -42   0  -1   -0.43    3.31
  42   0   1   -0.58    8.46
 -44   0  -1   -5.16    3.33
  44   0   1    7.52    9.41
  44   0   1    0.15    4.10
 -44   0  -1   -1.25    2.72
 -46   0  -1   -0.31    3.85
 -46   0  -1   -1.36    3.03
  46   0   1   -8.56    6.98
  46   0   1   -1.77    4.23
  48   0   1    3.05    4.78
 -48   0  -1   -3.54    3.78
  48   0   1   -3.68    7.17
  50   0   1    4.62    4.91
  50   0   1   -6.21    6.15
 -50   0  -1   -2.29    4.22
 -51  -1   1    2.33    4.09
  51  -1  -1    0.30    4.69
  51   1  -1    7.91    5.42
  51  -1  -1    6.58    6.96
  51   1  -1    3.12    6.45
 -49  -1   1   51.33    7.01
  49  -1  -1   42.33    8.19
 -49   1   1   56.69    6.27
  49   1  -1   57.80    8.73
  49   1  -1   50.74   11.07
  49  -1  -1   45.31   11.25
  47  -1  -1   93.49   14.11
 -47   1   1  114.00    8.11
 -47  -1   1  117.59    8.91
  47  -1  -1   83.94   10.39
  47   1  -1  100.65   14.02
  47   1  -1  116.90   11.88
 -45  -1   1   80.54    7.36
 -45   1   1   75.60    6.69
  45  -1  -1   80.27   12.72
  45   1  -1   63.62   11.35
  45  -1  -1   65.76    9.06
 -45   1   1   64.57    5.49
  45   1  -1   73.00    9.55
  43   1  -1   62.54   11.09
  43  -1  -1   98.43   13.47
  43   1  -1   73.43    9.25
  43  -1  -1  100.33   10.16
 -43   1   1   84.80    6.01
 -43   1   1   80.53    6.68
 -43  -1   1   73.92    7.22
  41   1  -1    6.10    4.18
  41  -1  -1    1.11    3.70
  41  -1  -1    8.27    5.92
 -41   1   1    1.88    2.92
 -41  -1   1    4.72    3.02
 -41   1   1    2.94    2.67
  41   1  -1   -0.07    4.83
  39   1  -1   76.63   11.00
 -39   1   1   76.24    5.87
 -39  -1   1   63.61    6.51
  39  -1  -1   59.30    8.17
  39   1  -1   69.76    8.41
 -39   1   1   91.40    5.90
  39  -1  -1   83.24   11.80
  37   1  -1  294.11   17.48
  37  -1  -1  325.11   17.93
  37   1  -1  327.23   22.42
 -37   1   1  340.59   15.32
 -37  -1   1  315.98   16.02
  37  -1  -1  324.27   22.93
 -35  -1   1  321.17   16.32
  35   1  -1  360.39   18.42
  35   1  -1  333.19   22.67
  35  -1  -1  322.27   17.98
  35  -1  -1  352.66   23.48
 -35   1   1  351.06   15.72
  33  -1  -1   47.80    6.34
  33   1  -1   34.17    5.62
 -33   1   1   44.31    4.22
  33   1  -1   56.81    8.40
  33  -1  -1   55.19    8.90
 -33   1   1   43.58    4.77
 -33  -1   1   46.46    5.05
  31   1  -1   50.93    7.87
  31  -1  -1   56.95    6.65
 -31  -1   1   57.81    5.23
 -31   1   1   48.07    5.01
  31  -1  -1   58.35    8.66
  31   1  -1   62.38    6.85
 -31   1   1   60.48    4.60
  29   1  -1  203.00   11.95
 -29   1   1  215.01   10.01
  29  -1  -1  208.91   15.53
 -29   1   1  211.36   11.73
  29  -1  -1  179.77   11.61
  29   1  -1  215.86   15.18
 -29  -1   1  188.96   10.55
  27  -1  -1  154.29   12.85
  27  -1  -1  160.16   10.06
  27   1  -1  157.97    9.93
 -27   1   1  168.14    9.78
 -27  -1   1  160.46    8.82
  27   1  -1  152.05   12.18
 -27   1   1  172.85    8.18
  25   1  -1    2.68    2.46
  25  -1  -1    0.70    2.25
  25   1  -1    1.28    2.60
 -25   1   1    3.46    1.54
  25  -1  -1    5.17    3.76
 -25   1   1    4.22    2.05
 -25  -1   1    1.73    1.66
  25   1  -1    5.48    3.52
  23   1  -1  440.93   19.71
 -23   1   1  432.26   17.76
 -23   1   1  412.04   21.07
 -23  -1   1  412.72   18.45
  23  -1  -1  438.16   25.35
  23  -1  -1  406.86   19.48
  23   1  -1  429.02   24.67
  23   1  -1  447.22   20.72
  21   1  -1  145.44    8.22
  21   1  -1  127.95    8.29
 -21   1   1  136.63    8.11
  21  -1  -1  123.44   10.40
  21  -1  -1  117.25    7.96
 -21   1   1  136.61    6.43
  21   1  -1  134.04   10.09
 -19   1   1  730.76   30.08
 -19   1   1  806.95   35.92
  19  -1  -1  770.85   40.69
  19   1  -1  774.65   40.02
  19   1  -1  794.41   33.80
  19   1  -1  773.25   31.73
  19  -1  -1  692.99   31.44
 -17  -1   1  450.28   27.13
  17   1  -1  492.40   26.38
  17   1  -1  477.35   20.91
 -17   1   1  465.39   19.41
 -17   1   1  502.79   23.57
 -17   1   1  490.19   22.18
 -17   1   1  521.89   21.27
  17  -1  -1  475.17   21.00
  17   1  -1  496.74   22.27
  17  -1  -1  494.98   27.08
 -15  -1   1   31.96    5.15
 -15  -1   1   45.57    4.06
 -15   1   1   44.67    2.52
 -15   1   1   55.86    4.34
 -15   1   1   40.22    4.03
 -15  -1   1   49.89    4.01
  15  -1  -1   44.39    5.41
  15   1  -1   45.14    4.83
  15   1  -1   48.13    4.05
 -15   1   1   54.24    5.67
  15   1  -1   40.23    4.01
  15  -1  -1   40.78    3.87
  13  -1  -1   13.15    2.42
 -13  -1   1    6.69    2.67
  13   1  -1    9.96    2.75
 -13   1   1   10.99    2.51
  13  -1  -1    9.00    2.36
 -13   1   1    9.62    3.03
 -13  -1   1    1.76    1.69
  13   1  -1   11.25    2.27
  13   1  -1   10.41    2.38
  13  -1  -1    5.88    2.92
 -13  -1   1   10.55    2.29
 -13   1   1   10.52    1.09
 -13   1   1   14.33    2.47
  11  -1  -1  159.17    9.01
 -11   1   1  172.49   11.04
  11  -1  -1  173.82   11.08
  11   1  -1  170.42   10.38
 -11   1   1  186.98    9.25
 -11  -1   1  185.56   10.51
  11   1  -1  170.92    9.11
 -11  -1   1  204.04    9.29
 -11  -1   1  181.16    8.54
 -11   1   1  180.55    8.59
  11  -1  -1  170.52    8.44
  11   1  -1  173.12    8.49
   9  -1  -1 1233.50   56.01
  -9   1   1 1414.38   52.56
   9   1  -1 1390.31   66.60
   9  -1  -1 1335.71   52.43
  -9  -1   1 1353.12   61.48
  -9  -1   1 1243.10   56.37
  -9  -1   1 1380.69   52.61
   9   1  -1 1448.80   56.69
  -9   1   1 1322.47   56.03
  -9  -1   1 1442.18   66.60
   9  -1  -1 1358.54   67.22
   7  -1  -1 4199.46  157.42
  -7   1   1 4276.60  157.33
   7   1  -1 4097.50  200.43
   7  -1  -1 3927.25  200.53
   7   1  -1 4338.79  169.41
  -7   1   1 3872.79  167.65
  -7  -1   1 4234.01  155.20
  -7  -1   1 3875.07  200.05
  -7  -1   1 4356.70  185.93
   7   1  -1 4319.73  158.20
   5  -1  -1 3747.68  147.90
  -5  -1   1 3935.60  145.78
   5   1  -1 3813.15  148.08
  -5   1   1 3830.20  157.54
  -5  -1   1 4028.28  174.23
   5   1  -1 3952.94  148.23
   5  -1  -1 3700.98  147.90
   5  -1  -1 4326.56  152.51
  -5   1   1 3992.01  151.55
   5   1  -1 3749.08  158.97
  -5   1   1 3845.04  147.78
   5  -1   1  638.88   29.88
   5   1   1  572.85   24.73
   5   1   1  639.36   27.89
  -5   1  -1  651.82   25.39
   5   1   1  643.49   25.20
  -5  -1  -1  617.81   25.59
  -5   1  -1  623.13   24.91
   5   1   1  693.89   25.21
  -7   1  -1   45.93    2.92
   7   1   1   45.18    3.12
  -7  -1  -1   46.80    3.66
  -7  -1  -1   56.63    4.05
   7  -1   1   46.21    3.08
   7   1   1   45.08    2.50
  -7   1  -1   40.08    2.99
   7   1   1   49.11    3.36
   7  -1   1   45.33    4.07
  -9  -1  -1  400.92   15.48
  -9   1  -1  372.76   15.34
   9   1   1  367.27   16.07
   9  -1   1  369.59   18.66
   9   1   1  409.12   15.56
  -9  -1  -1  376.16   16.14
  -9  -1  -1  341.36   14.99
   9   1   1  365.88   15.82
  -9  -1  -1  371.37   17.54
   9   1   1  364.20   15.55
 -11  -1  -1 1068.14   42.18
  11  -1   1 1081.50   49.96
  11   1   1 1100.68   43.05
  11   1   1 1109.03   44.51
 -11  -1  -1 1046.42   42.98
 -11   1  -1 1045.78   41.66
 -11   1  -1  998.92   42.41
  11  -1   1 1035.20   42.36
  11   1   1 1063.44   42.28
  11   1   1 1148.83   42.06
 -11  -1  -1 1118.86   42.00
  13   1   1  530.73   22.45
  13   1   1  565.39   21.60
 -13   1  -1  520.20   21.46
 -13   1  -1  519.91   22.09
 -13  -1  -1  533.54   22.47
  13  -1   1  515.94   25.88
  13   1   1  513.12   21.97
  13  -1   1  510.62   21.76
  13   1   1  562.21   22.47
 -13  -1  -1  549.15   21.51
 -13  -1  -1  493.90   22.31
 -15  -1  -1   57.26    3.70
  15  -1   1   65.32    5.56
  15   1   1   59.81    4.06
  15  -1   1   55.04    4.16
 -15  -1  -1   58.42    3.84
 -15  -1  -1   61.24    4.58
  15   1   1   55.43    3.67
 -15   1  -1   50.64    3.86
  15   1   1   64.59    4.71
 -15   1  -1   49.66    4.29
 -17  -1  -1  573.54   23.44
  17   1   1  515.70   23.07
 -17  -1  -1  541.74   23.36
  17   1   1  566.65   23.50
  17   1   1  546.17   22.38
 -17  -1  -1  554.26   22.24
 -17   1  -1  512.37   22.82
  17  -1   1  523.79   26.82
 -19   1  -1   88.05    5.82
  19   1   1   85.66    5.42
  19  -1   1   92.80    7.00
 -19  -1  -1   90.61    6.11
  19   1   1   83.23    6.18
 -19  -1  -1   98.56    5.43
 -19  -1  -1   90.94    5.19
 -21   1  -1  689.90   29.79
 -21  -1  -1  707.81   29.03
  21  -1   1  712.06   30.72
 -21  -1  -1  751.35   30.67
  21   1   1  712.53   29.25
 -21   1  -1  720.14   29.88
  21  -1   1  729.96   35.17
  21   1   1  711.41   30.30
 -21  -1  -1  750.84   31.00
  23  -1   1  903.50   38.27
  23   1   1  909.99   36.67
 -23  -1  -1  895.56   38.01
 -23  -1  -1  974.15   39.04
 -23   1  -1  895.65   37.22
  23   1   1  931.83   37.99
 -23  -1  -1  892.90   36.36
 -23   1  -1  901.37   37.38
 -25  -1  -1  171.21    9.37
 -25  -1  -1  145.03    7.72
 -25   1  -1  148.70    8.53
 -25  -1  -1  154.13    8.54
  25   1   1  143.82    9.18
 -25   1  -1  143.03    8.45
  25  -1   1  163.80    9.81
 -27  -1  -1  145.33    7.63
  27   1   1  152.75    9.54
 -27   1  -1  139.53    8.30
  27   1   1  144.18    9.40
 -27  -1  -1  155.40    8.58
  27  -1   1  129.10   14.79
 -27  -1  -1  142.16    8.93
 -27   1  -1  134.20    8.30
  27  -1   1  142.08    9.55
 -29  -1  -1  581.04   25.48
  29   1   1  619.97   27.85
 -29  -1  -1  648.53   27.71
 -29   1  -1  637.19   26.63
  29  -1   1  603.72   38.23
  29   1   1  634.93   30.51
 -29   1  -1  596.45   26.77
  29  -1   1  640.39   28.38
  31  -1   1  477.73   33.86
 -31   1  -1  530.54   23.47
  31  -1   1  513.08   24.83
 -31  -1  -1  535.27   24.20
 -31  -1  -1  518.66   22.09
  31   1   1  553.78   24.75
 -31   1  -1  513.67   23.06
  31   1   1  530.64   26.54
 -33   1  -1  210.15   11.26
 -33  -1  -1  192.02    9.80
  33   1   1  196.47   12.16
  33  -1   1  187.19   12.31
 -33  -1  -1  183.11   11.37
 -33   1  -1  190.20   10.72
  33  -1   1  205.79   19.27
 -35   1  -1   43.43    5.03
 -35  -1  -1   32.52    3.81
 -35  -1  -1   31.94    5.22
 -35   1  -1   36.83    5.03
  35   1   1   33.46    5.86
  35  -1   1   34.10   10.41
  35  -1   1   26.86    5.48
  35   1   1   32.57   11.62
  37  -1   1   14.49    4.67
  37   1   1   29.60   11.80
  37  -1   1   24.51    9.38
 -37   1  -1    8.21    3.35
 -37  -1  -1    6.26    2.53
  37   1   1   10.08    4.21
 -37  -1  -1    8.63    3.82
  39  -1   1  153.24   16.86
 -39  -1  -1  130.74    7.81
 -39   1  -1  152.69    9.09
  39   1   1  118.77   10.65
  39   1   1  122.04   17.50
 -39  -1  -1  131.97    9.86
  39  -1   1  124.16   11.11
  41   1   1  248.93   23.10
  41  -1   1  241.69   14.85
  41  -1   1  232.17   20.16
 -41  -1  -1  195.36   10.74
 -41   1  -1  219.08   12.16
 -41  -1  -1  205.56   13.27
  41   1   1  214.81   14.19
  43  -1   1  106.41   15.07
  43   1   1  137.86   17.79
 -43   1  -1   89.48    7.77
 -43  -1  -1  114.48    9.79
  43  -1   1  116.95   11.24
  43   1   1   99.59   10.33
 -43  -1  -1   99.30    6.71
  45  -1   1    3.07    4.39
 -45  -1  -1   12.87    4.67
  45  -1   1   11.88    7.47
  45   1   1    6.87    9.88
 -45   1  -1    2.49    3.54
 -45   1  -1    8.63    3.77
  45   1   1    7.13    5.19
 -47   1  -1   15.49    4.47
 -47  -1  -1    5.41    4.31
  47   1   1   10.25    8.74
 -47   1  -1   -1.94    3.53
  47  -1   1   -0.74    4.94
  47   1   1   18.51    6.08
  47  -1   1   13.66    8.26
  49  -1   1   26.81    9.48
  49   1   1   50.96    8.88
 -49  -1  -1   52.01    7.66
  49  -1   1   51.03    8.80
  49   1   1   55.39   12.98
 -49   1  -1   48.86    6.25
 -49   1  -1   49.36    7.05
  50   2  -1    9.00    5.95
  50   2  -1    2.39    6.64
 -50  -2   1    2.05    3.68
  50  -2  -1   -2.12    4.53
  50  -2  -1    5.65    6.77
  48   2  -1    4.53    6.61
  48  -2  -1    0.72    4.25
 -48   2   1    2.19    3.82
  48   2  -1   -2.59    4.34
  48  -2  -1    3.60    7.09
 -48   2   1   -1.71    2.97
 -48  -2   1    5.87    3.97
  46  -2  -1   52.60   11.09
  46   2  -1   58.22    8.76
  46   2  -1   55.28   10.69
  46  -2  -1   57.14    8.94
 -46   2   1   56.73    6.26
 -46  -2   1   56.15    7.07
 -46   2   1   65.37    5.73
 -44   2   1   -0.64    2.48
 -44   2   1   -0.43    3.34
  44   2  -1    4.32    5.89
  44  -2  -1   -0.08    3.78
  44   2  -1    1.51    4.26
 -44  -2   1   -0.37    3.45
  44  -2  -1    6.50    6.42
  42   2  -1  122.44   11.58
 -42  -2   1  154.86   10.13
  42   2  -1  142.52   13.89
  42  -2  -1  131.07   11.72
  42  -2  -1  141.11   15.81
 -42   2   1  138.26    8.20
 -40   2   1    0.37    3.55
  40  -2  -1    1.60    5.33
 -40   2   1    3.94    2.25
  40   2  -1    1.70    5.19
  40  -2  -1    3.06    3.99
 -40  -2   1   -1.05    2.95
  40   2  -1   -2.86    3.32
 -38   2   1   10.04    3.97
  38  -2  -1    8.38    3.88
 -38   2   1   11.17    2.83
  38  -2  -1   -0.49    4.78
 -38  -2   1    1.97    3.13
  38   2  -1    6.53    4.85
  38   2  -1    1.78    3.51
 -36  -2   1    3.52    3.02
  36  -2  -1    0.47    4.43
 -36   2   1   -1.68    1.82
  36  -2  -1    2.22    3.75
 -36   2   1    2.67    3.08
  36   2  -1   -1.94    4.15
  36   2  -1   -1.26    2.89
  34   2  -1   -2.78    3.71
  34   2  -1   -1.43    2.95
  34   2  -1   -2.95    2.83
 -34   2   1   -0.90    2.91
  34  -2  -1    0.38    2.99
  34  -2  -1   -1.84    4.29
 -34   2   1    1.12    1.77
 -34  -2   1    2.59    2.65
  32   2  -1    9.04    4.53
 -32  -2   1    4.32    2.67
 -32   2   1    4.42    1.71
  32  -2  -1    7.75    3.71
 -32   2   1    4.13    2.92
  32   2  -1    8.42    3.46
  32   2  -1   11.53    3.90
  32  -2  -1    8.96    4.88
 -30   2   1   -1.27    2.53
  30   2  -1    2.83    2.93
 -30   2   1    0.75    1.45
  30  -2  -1    4.70    3.01
  30   2  -1    3.00    2.87
  30  -2  -1    1.20    4.18
  30   2  -1   -0.61    3.24
 -30  -2   1    1.54    2.06
 -28   2   1   78.29    4.24
  28   2  -1   67.73    6.56
 -28   2   1   61.30    6.29
  28   2  -1   67.94    6.75
  28  -2  -1   72.88    9.31
 -28  -2   1   67.10    5.64
  28   2  -1   76.24    8.28
  28  -2  -1   56.86    6.47
  26   2  -1   82.63    7.97
 -26  -2   1   77.10    5.73
  26   2  -1   84.18    6.95
  26  -2  -1   76.19    6.75
  26   2  -1   55.37    6.02
 -26   2   1   73.96    6.49
 -26   2   1   72.16    4.09
  26  -2  -1   71.94    9.10
  24  -2  -1  672.82   37.67
 -24   2   1  694.19   26.29
  24   2  -1  675.74   36.39
  24   2  -1  673.50   29.17
  24  -2  -1  673.06   29.21
  24   2  -1  634.58   30.65
 -24   2   1  682.61   33.07
 -22   2   1   97.89    7.38
  22  -2  -1  101.23    9.27
 -22   2   1   97.57    4.66
  22  -2  -1  101.81    7.05
  22   2  -1   98.55    8.22
  22   2  -1   87.22    7.02
  22   2  -1  106.06    6.98
  20  -2  -1   19.75    3.59
  20   2  -1   18.57    3.47
 -20   2   1   11.27    3.16
  20  -2  -1   12.48    3.96
 -20   2   1   13.96    1.41
  20   2  -1   18.67    3.77
  20   2  -1   10.86    2.95
 -18   2   1   23.43    3.47
  18   2  -1   27.81    3.73
  18   2  -1   28.38    4.15
 -18   2   1   18.35    3.60
  18  -2  -1   24.41    1.81
  18  -2  -1   23.78    3.67
  18   2  -1   35.35    3.97
  18  -2  -1   22.63    3.50
  18  -2  -1   27.15    5.00
  16  -2  -1  123.06    7.57
 -16   2   1  112.56    8.60
  16   2  -1  119.51    8.34
  16  -2  -1  117.97    9.47
 -16   2   1  137.42    7.62
  16  -2  -1  120.56    7.24
  16   2  -1  126.53    7.67
  14   2  -1   26.82    3.29
  14   2  -1   29.26    3.57
 -14  -2   1   30.74    3.31
  14  -2  -1   22.94    3.21
  14  -2  -1   21.11    4.19
  14  -2  -1   27.75    3.31
 -14   2   1   30.12    3.40
  14   2  -1   21.61    3.00
  12   2  -1  111.68    6.36
  12  -2  -1  129.81    7.13
  12  -2  -1  113.40    6.42
  12   2  -1  106.93    6.18
 -12   2   1  120.30    8.81
  12   2  -1  115.13    7.37
 -12   2   1  135.92    7.08
 -12  -2   1  120.84    6.55
 -12  -2   1  112.68    6.97
  12  -2  -1  101.91    8.47
  12   2  -1  115.97    7.04
 -10  -2   1  169.07   10.09
  10  -2  -1  190.80    9.90
 -10   2   1  202.38   12.29
  10   2  -1  201.98    9.30
 -10  -2   1  212.35   10.25
  10   2  -1  204.07    9.97
  10   2  -1  193.86   10.75
  10  -2  -1  189.05    9.08
 -10   2   1  223.35   10.09
  10  -2  -1  195.19   12.17
 -10  -2   1  164.80   11.05
  10   2  -1  226.10   10.38
   8  -2  -1   56.85    5.36
   8   2  -1   52.35    3.84
  -8  -2   1   43.30    3.81
  -8   2   1   53.90    4.27
  -8  -2   1   54.04    3.80
  -8  -2   1   51.73    3.97
  -8  -2   1   51.85    3.87
   8   2  -1   50.57    4.23
   8   2  -1   42.96    3.64
  -8   2   1   52.45    5.23
   8  -2  -1   48.55    3.45
   8  -2  -1   52.28    4.14
   8   2  -1   44.20    3.50
   6  -2  -1 1198.67   46.64
  -6   2   1 1154.89   59.94
  -6  -2   1 1249.66   48.28
   6   2  -1 1221.28   50.84
   6  -2  -1 1264.19   50.34
  -6  -2   1 1232.88   46.64
   6   2  -1 1253.76   55.21
   6  -2  -1 1126.90   47.08
   6   2  -1 1146.73   46.52
  -6  -2   1 1243.02   55.10
  -4  -2   1 2426.13   92.56
   4  -2  -1 2334.92   93.78
   4   2  -1 2408.21   95.89
  -4  -2   1 2665.51  110.49
   4  -2  -1 2523.04  100.16
   4   2  -1 2624.98  110.59
  -4   2   1 2626.87  103.34
   4   2  -1 2014.40   92.41
  -2  -2   1 7199.06  271.92
  -2   2   1 7592.85  303.49
   2   2  -1 7070.13  281.65
  -2   2   1 7107.83  275.59
   2   2  -1 7595.34  325.21
   2  -2  -1 7442.27  278.68
   2  -2  -1 7046.05  275.78
   0   2   1  219.12    9.46
   0   2  -1  191.35   11.29
   0  -2   1  227.53   11.52
   0   2  -1  194.25    9.78
   0  -2  -1  225.67    9.42
   0  -2   1  210.17    9.61
   0   2   1  213.70   10.82
  -2  -2  -1  131.15    6.34
   2   2   1  131.70    5.30
   2   2   1  137.64    6.37
   2  -2   1  133.72    7.90
   2   2   1  129.19    7.55
  -2  -2  -1  134.34    6.38
   2  -2   1  111.52    6.19
  -2   2  -1  113.78    7.64
   2  -2   1  109.17    6.34
  -2  -2  -1  115.14    7.18
  -2   2  -1  122.15    6.56
  -2  -2  -1  143.80    5.37
   2   2   1  123.31    6.28
   4   2   1  444.28   18.99
   4   2   1  439.19   18.73
   4  -2   1  473.86   22.79
  -4   2  -1  466.01   22.82
   4   2   1  455.89   21.27
  -4  -2  -1  507.01   18.18
  -4  -2  -1  460.41   21.28
  -4   2  -1  436.27   18.76
   4  -2   1  460.52   19.32
  -4   2  -1  458.93   19.39
  -4  -2  -1  464.49   19.23
   4  -2   1  462.42   18.84
  -6  -2  -1  966.35   36.17
  -6  -2  -1  941.15   37.18
  -6  -2  -1  889.55   40.91
  -6   2  -1  921.33   43.89
  -6   2  -1  943.39   36.53
   6   2   1  898.55   36.60
   6   2   1  961.77   36.17
   6  -2   1  917.96   36.45
  -6   2  -1  918.78   37.52
   6  -2   1  944.77   37.52
   6  -2   1  989.34   43.98
  -6  -2  -1  902.45   37.36
   6   2   1  914.04   37.15
   6   2   1  953.94   41.13
   8   2   1  653.53   26.15
  -8  -2  -1  664.92   26.14
  -8  -2  -1  615.64   29.18
  -8  -2  -1  663.08   25.66
  -8   2  -1  631.05   31.29
  -8   2  -1  653.74   26.55
  -8  -2  -1  610.95   26.58
  -8   2  -1  619.67   25.79
   8  -2   1  664.21   25.81
   8  -2   1  648.38   31.27
   8   2   1  674.26   25.59
 -10  -2  -1   88.80    5.10
 -10   2  -1   83.86    5.13
 -10  -2  -1   74.82    5.35
 -10  -2  -1   85.52    4.89
 -10   2  -1   91.51    6.66
  10  -2   1   78.60    6.47
  10  -2   1   93.42    5.12
 -10   2  -1   83.53    4.94
  10   2   1   98.80    4.97
  10   2   1   79.87    4.65
 -10  -2  -1  100.59    6.56
  12  -2   1   -0.76    2.00
 -12  -2  -1   -2.47    1.78
  12   2   1   -1.09    1.35
 -12  -2  -1   -0.43    1.24
  12  -2   1    0.46    1.43
 -12   2  -1   -0.84    1.80
 -12  -2  -1   -1.45    1.53
  12   2   1    0.28    1.32
 -12  -2  -1   -0.99    1.46
  12   2   1   -0.04    1.43
 -12   2  -1   -0.67    1.05
 -12   2  -1    1.66    1.38
 -14  -2  -1   28.84    4.22
  14   2   1   37.79    3.28
  14  -2   1   44.77    4.96
  14   2   1   41.99    3.73
 -14   2  -1   39.89    3.04
 -14  -2  -1   45.28    3.86
 -14   2  -1   35.16    3.19
 -14  -2  -1   50.32    4.39
  14   2   1   35.34    3.06
 -14   2  -1   32.16    4.42
 -14  -2  -1   38.33    3.00
  16   2   1   42.02    3.46
 -16  -2  -1   37.52    4.20
  16  -2   1   40.37    3.57
 -16   2  -1   43.05    3.62
 -16  -2  -1   43.52    3.42
  16   2   1   36.35    3.88
 -16  -2  -1   41.04    3.97
  16  -2   1   49.67    5.40
 -16   2  -1   39.45    4.80
  16   2   1   46.48    3.63
 -18   2  -1   50.92    3.92
 -18  -2  -1   51.72    3.99
  18  -2   1   63.96    9.41
 -18  -2  -1   53.68    4.93
  18   2   1   42.01    3.70
  18   2   1   51.00    4.61
  18   2   1   50.71    3.83
 -18   2  -1   46.39    5.33
  20   2   1   41.92    3.78
 -20   2  -1   55.69    4.17
 -20  -2  -1   46.97    3.68
  20   2   1   36.42    3.55
 -20  -2  -1   41.01    4.64
 -20   2  -1   34.57    4.99
  20   2   1   42.37    4.56
  22   2   1   15.92    2.70
 -22  -2  -1   12.05    3.00
 -22   2  -1   14.07    3.50
 -22   2  -1   18.90    2.85
  22   2   1   12.88    3.03
  22   2   1   14.40    2.62
  22  -2   1    6.56    6.38
  24   2   1    1.31    1.81
  24   2   1    2.36    2.57
 -24  -2  -1   -0.49    2.04
  24   2   1    0.24    1.94
 -24   2  -1    1.02    1.68
  24  -2   1    3.35    6.22
  26  -2   1   51.59    6.25
  26   2   1   57.43    4.88
  26   2   1   55.05    4.56
  26  -2   1   52.17   10.09
 -26  -2  -1   52.72    5.75
 -26   2  -1   60.86    4.97
  26   2   1   62.91    6.00
 -28  -2  -1   96.23    7.34
  28  -2   1   84.64    7.93
  28   2   1   94.80    6.22
 -28   2  -1   94.40    7.44
  28   2   1   84.00    6.62
  28   2   1   97.96    7.58
 -28   2  -1   98.25    6.32
  28  -2   1  127.00   13.81
  30  -2   1   16.62    7.63
  30   2   1    0.94    2.88
  30  -2   1   -0.57    2.65
 -30   2  -1    0.98    2.64
 -30  -2  -1    0.42    2.52
 -30   2  -1    1.01    2.00
  30   2   1   -0.31    2.44
 -32   2  -1  110.58    7.24
  32  -2   1   98.79    9.02
 -32   2  -1   95.53    7.49
 -32  -2  -1  106.28    8.12
  32   2   1  111.26    8.52
  32  -2   1  109.13   13.91
 -34   2  -1   23.17    4.16
  34  -2   1   27.70    5.39
  34   2   1   24.66    5.09
 -34   2  -1   24.63    4.64
  34   2   1   33.05    4.84
 -34  -2  -1   38.19    5.62
  34  -2   1   27.24    8.51
  36  -2   1  330.76   18.77
 -36   2  -1  346.84   16.60
 -36  -2  -1  360.13   18.07
  36  -2   1  327.27   24.76
 -36   2  -1  353.84   17.28
  36   2   1  317.05   17.93
  38   2   1  220.70   13.50
  38   2   1  185.46   20.93
 -38   2  -1  195.83   11.97
 -38  -2  -1  199.76   12.72
 -38   2  -1  225.45   12.00
  38  -2   1  210.56   13.96
  38  -2   1  199.84   18.23
 -40   2  -1   18.24    4.02
  40  -2   1   26.65    6.09
  40   2   1   17.14   11.84
 -40   2  -1   16.89    4.42
  40  -2   1   16.91    7.14
  40   2   1   14.73    4.94
 -40  -2  -1    7.80    4.11
  42   2   1   41.32    7.06
  42  -2   1   39.68    7.31
 -42  -2  -1   46.05    6.61
  42  -2   1   28.98    9.16
  42   2   1   59.59   14.16
 -42   2  -1   30.05    5.79
 -42   2  -1   32.87    5.26
  44   2   1   20.44    5.72
 -44   2  -1   20.07    5.41
  44  -2   1   27.44    8.82
  44   2   1   37.52   12.78
  44  -2   1    8.71    4.88
 -44  -2  -1   27.45    5.97
 -44   2  -1   25.89    5.08
  46  -2   1   -0.85    6.29
  46  -2   1   -3.66    4.15
 -46  -2  -1   -1.11    3.86
 -46   2  -1   -1.71    4.14
  46   2   1   -4.50    3.37
 -46   2  -1   -3.53    3.28
  46   2   1    2.72    9.81
 -48   2  -1   13.14    4.45
  48   2   1    3.09    9.37
  48   2   1   10.88    5.72
  48  -2   1   10.27    5.67
 -48   2  -1   18.56    5.22
  48  -2   1   13.48    7.87
 -48  -2  -1   18.80    5.80
  49   3  -1   14.58    7.70
 -49  -3   1    5.26    4.64
 -49   3   1   16.56    5.18
  49  -3  -1    9.75    7.58
  49   3  -1   11.59    6.57
  49  -3  -1   10.25    5.94
  47   3  -1  117.82   12.18
  47  -3  -1   94.36   14.69
 -47  -3   1  106.39    9.64
  47  -3  -1   81.70   10.62
  47   3  -1   87.23   12.70
 -45   3   1  296.07   18.82
  45  -3  -1  310.49   24.64
  45   3  -1  325.18   23.19
  45  -3  -1  309.53   18.71
  45   3  -1  270.65   18.09
 -45  -3   1  300.74   17.11
 -43  -3   1    1.70    3.77
  43  -3  -1    7.31    5.17
  43  -3  -1    3.91    5.92
  43   3  -1    6.62    5.92
  43   3  -1    9.46    4.93
 -43   3   1    5.62    4.55
 -43   3   1    9.97    2.98
  41   3  -1   88.68    9.81
 -41  -3   1   77.11    8.01
 -41   3   1   84.35    5.52
  41   3  -1   69.61    8.73
 -41   3   1   70.73    8.42
  41  -3  -1   67.92    8.98
  41  -3  -1   70.89   12.29
  41   3  -1   87.46   11.40
  39   3  -1   -2.46    3.80
  39   3  -1    3.07    3.72
  39  -3  -1    6.31    4.50
 -39   3   1   -0.61    2.07
 -39  -3   1   -0.83    2.99
  39  -3  -1    0.95    5.22
 -39   3   1   -0.36    3.66
  39   3  -1   -0.52    4.51
 -37   3   1  256.81   15.85
  37  -3  -1  258.16   19.84
  37   3  -1  224.79   14.98
 -37  -3   1  236.59   13.84
  37  -3  -1  235.12   14.76
  37   3  -1  220.63   17.60
  37   3  -1  266.70   15.46
 -37   3   1  251.24   11.24
  35  -3  -1  481.55   30.46
  35   3  -1  471.42   28.55
  35   3  -1  459.19   23.93
  35   3  -1  478.10   23.55
  35  -3  -1  459.76   23.20
 -35  -3   1  445.41   22.10
 -35   3   1  463.61   19.31
 -35   3   1  487.73   25.73
 -33   3   1  210.64   13.97
  33   3  -1  215.93   13.21
  33   3  -1  213.75   13.17
  33  -3  -1  217.91   13.07
 -33   3   1  207.64    9.56
 -33  -3   1  207.18   12.02
  33   3  -1  212.12   15.49
  33  -3  -1  201.22   16.80
 -31   3   1    7.52    3.48
  31  -3  -1    4.21    4.65
 -31  -3   1    0.54    2.12
  31   3  -1    1.28    3.32
  31   3  -1    0.53    2.92
 -31   3   1    2.76    1.54
  31  -3  -1    6.89    3.79
  31   3  -1    0.66    2.84
  29   3  -1  324.45   17.07
 -29   3   1  333.04   13.69
  29   3  -1  313.09   17.47
 -29   3   1  341.64   19.10
  29   3  -1  332.98   20.64
  29  -3  -1  338.28   22.50
  29  -3  -1  323.00   17.06
 -27   3   1  487.12   20.08
  27   3  -1  515.58   23.59
 -27   3   1  492.12   26.53
  27  -3  -1  527.25   20.60
  27  -3  -1  488.90   30.34
  27   3  -1  510.33   24.72
  27   3  -1  524.22   28.88
  27  -3  -1  498.35   23.54
 -25   3   1  187.82    8.47
  25  -3  -1  202.50    8.83
  25   3  -1  206.49   13.83
  25   3  -1  191.71   11.75
 -25   3   1  201.43   12.86
  25  -3  -1  211.79   11.76
  25  -3  -1  195.65   15.02
  23  -3  -1  244.88   13.44
  23   3  -1  263.49   13.25
  23  -3  -1  234.65   17.34
  23   3  -1  274.45   16.24
  23  -3  -1  269.26   10.93
 -23   3   1  246.14   15.24
  23   3  -1  258.62   14.05
  21  -3  -1   96.95    9.26
  21  -3  -1  101.81    7.24
 -21   3   1   98.33    7.95
  21   3  -1   89.94    7.18
  21   3  -1  100.31    6.75
  21  -3  -1   84.24    6.77
  21   3  -1   96.68    8.10
  21  -3  -1   97.74    4.70
  19  -3  -1  996.07   38.54
  19  -3  -1 1007.31   52.36
 -19   3   1 1019.02   47.83
  19  -3  -1  976.69   40.52
  19   3  -1 1023.70   50.41
  19   3  -1  961.24   39.99
  19   3  -1  991.88   43.43
  19  -3  -1  955.65   42.75
  17  -3  -1 1341.71   54.97
  17  -3  -1 1342.03   53.43
  17  -3  -1 1392.57   70.75
  17   3  -1 1402.79   59.20
  17   3  -1 1370.86   68.67
 -17   3   1 1549.99   58.45
  17   3  -1 1332.46   54.30
 -17   3   1 1384.18   65.24
  17   3  -1 1391.90   62.90
  17  -3  -1 1345.68   58.32
  15   3  -1  443.28   20.57
  15  -3  -1  423.73   24.60
  15  -3  -1  426.25   16.86
 -15   3   1  480.16   20.06
  15   3  -1  416.75   20.74
 -15   3   1  384.56   23.17
  15  -3  -1  436.92   20.08
  15  -3  -1  438.99   18.94
  15   3  -1  431.58   18.82
  15   3  -1  433.21   22.69
  13   3  -1   23.57    3.58
  13  -3  -1   31.85    3.63
  13   3  -1   24.79    3.31
  13  -3  -1   25.33    1.86
 -13   3   1   29.22    3.39
  13   3  -1   25.71    3.03
  13  -3  -1   25.06    4.59
  13  -3  -1   23.80    3.23
  13   3  -1   16.17    2.68
  11  -3  -1  410.85   18.12
  11   3  -1  368.50   19.74
  11   3  -1  392.77   18.51
  11   3  -1  384.50   16.85
 -11   3   1  424.94   18.01
  11   3  -1  375.23   19.12
  11  -3  -1  362.56   21.71
 -11  -3   1  396.84   16.95
  -9   3   1  349.17   20.36
   9  -3  -1  383.45   17.01
  -9  -3   1  382.68   15.96
   9   3  -1  354.31   18.19
   9  -3  -1  348.45   20.34
   9   3  -1  365.92   17.44
  -9   3   1  387.22   17.51
   9   3  -1  335.48   15.69
   7   3  -1  338.80   15.24
   7   3  -1  357.54   17.77
  -7   3   1  387.73   16.94
   7  -3  -1  380.75   16.46
  -7  -3   1  309.00   18.11
  -7   3   1  330.95   19.32
  -7  -3   1  344.92   15.22
   7   3  -1  340.81   15.82
  -5   3   1  108.12    7.62
  -5  -3   1   92.48    5.93
   5   3  -1   94.87    5.94
   5   3  -1  114.09    6.50
   5  -3  -1   99.10    5.81
  -5   3   1  106.29    6.71
  -5  -3   1  105.34    6.41
  -5  -3   1   96.71    7.30
   5   3  -1  100.19    6.95
   3  -3  -1  872.15   38.15
   3   3  -1  794.69   34.12
   3   3  -1  851.87   35.58
  -3  -3   1  938.64   41.10
  -3   3   1  925.95   38.24
  -3  -3   1  877.45   35.61
   3  -3  -1  849.11   34.30
   3   3  -1  871.06   40.90
  -3  -3   1  806.67   34.09
  -1  -3   1  552.50   26.43
   1   3  -1  485.99   22.71
   1  -3  -1  518.81   20.67
   1  -3  -1  556.37   21.86
   1   3  -1  527.91   26.35
  -1   3   1  575.67   24.71
  -1   3   1  553.79   21.84
  -1  -3   1  482.86   21.78
   1  -3  -1  555.49   24.65
  -1  -3  -1  216.20    9.39
   1  -3   1  199.28   11.11
   1  -3   1  182.21    9.52
  -1  -3  -1  212.83   11.06
   1  -3   1  189.96   10.03
   1   3   1  215.39   11.11
  -1   3  -1  203.13   11.81
  -1   3  -1  175.20    9.91
  -1  -3  -1  204.79    8.37
   1  -3   1  180.80    9.64
   1  -3   1  219.09   11.91
   1   3   1  210.84    9.33
   1   3   1  209.03    9.88
   3   3   1    6.87    2.00
  -3   3  -1   11.96    3.08
   3  -3   1   11.33    1.71
  -3  -3  -1   11.80    2.88
   3  -3   1   12.49    2.97
  -3  -3  -1   13.19    2.03
   3   3   1   14.54    2.11
   3  -3   1    7.30    2.53
   3  -3   1   10.28    2.38
  -3   3  -1   13.06    2.49
   3   3   1    7.27    2.44
   3  -3   1   12.67    2.32
   3   3   1   11.02    1.43
  -5   3  -1    0.15    1.85
   5   3   1    1.33    1.42
  -5  -3  -1    0.69    1.98
  -5  -3  -1   -0.56    1.63
   5  -3   1    2.82    2.74
   5  -3   1   -1.42    1.51
   5  -3   1    0.67    0.99
   5   3   1    1.20    1.43
   5   3   1    0.67    1.90
  -5   3  -1   -0.85    1.57
   5  -3   1   -0.27    1.56
   5  -3   1    0.02    2.08
  -5  -3  -1    0.61    1.00
   5   3   1    0.63    1.03
   7   3   1   72.09    3.82
   7  -3   1   68.83    6.26
   7  -3   1   62.22    4.59
   7   3   1   71.46    6.01
  -7   3  -1   53.29    4.59
  -7  -3  -1   62.33    4.62
  -7  -3  -1   62.87    4.68
   7  -3   1   50.93    6.11
   7   3   1   59.40    4.24
  -7  -3  -1   68.05    3.83
  -7  -3  -1   59.39    5.58
   7   3   1   65.65    4.63
  -7   3  -1   65.11    4.48
  -7   3  -1   66.09    5.97
   9   3   1   32.02    2.58
  -9  -3  -1   31.24    4.26
  -9   3  -1   28.81    3.31
   9  -3   1   26.78    5.13
  -9   3  -1   33.14    3.19
  -9  -3  -1   28.48    2.64
  -9   3  -1   24.35    4.17
   9  -3   1   29.91    3.13
  -9  -3  -1   29.91    3.07
   9   3   1   30.29    3.01
  -9  -3  -1   26.52    3.36
  11   3   1   79.22    5.20
 -11  -3  -1   84.85    6.65
  11  -3   1   79.34    5.23
 -11  -3  -1   85.55    5.48
  11  -3   1   92.75    8.49
 -11  -3  -1   83.12    5.15
 -11   3  -1   85.17    7.17
 -11   3  -1   95.24    5.36
 -11  -3  -1   79.55    5.66
 -11   3  -1   78.96    5.60
  11   3   1   80.43    4.81
 -13   3  -1  463.54   20.74
 -13   3  -1  480.00   19.92
 -13   3  -1  451.83   24.70
 -13  -3  -1  476.95   20.95
 -13   3  -1  474.56   19.93
 -13  -3  -1  494.05   20.37
  13  -3   1  404.26   26.68
  13   3   1  470.91   20.18
  13   3   1  478.72   19.83
 -13  -3  -1  456.74   23.19
  13  -3   1  506.67   20.00
 -13  -3  -1  506.06   19.97
  15   3   1  417.45   18.16
  15  -3   1  435.26   18.02
 -15  -3  -1  435.01   18.46
 -15   3  -1  433.23   18.13
  15   3   1  398.66   19.12
 -15  -3  -1  402.79   21.26
 -15  -3  -1  415.07   19.16
 -15  -3  -1  445.87   18.35
  15  -3   1  407.37   25.10
 -15   3  -1  425.09   18.04
 -15   3  -1  418.30   22.69
 -17   3  -1 1119.15   55.08
  17   3   1 1124.05   45.82
 -17   3  -1 1126.51   45.18
 -17  -3  -1 1100.61   51.63
  17   3   1 1143.53   48.73
  17   3   1 1191.20   45.46
 -17  -3  -1 1137.04   46.28
 -17  -3  -1 1134.62   47.10
  17  -3   1 1146.27   60.46
 -17  -3  -1 1227.48   46.09
 -17   3  -1 1185.68   47.48
 -19   3  -1   46.04    3.62
  19  -3   1   33.50    7.13
  19   3   1   43.38    4.45
 -19  -3  -1   38.67    4.76
 -19   3  -1   48.89    6.08
  19   3   1   34.26    3.77
  19   3   1   44.34    3.98
 -19  -3  -1   40.38    3.95
 -19   3  -1   47.72    4.06
  21   3   1  143.87    8.35
 -21  -3  -1  155.68    8.39
 -21   3  -1  140.99   10.67
  21   3   1  148.18    7.90
  21  -3   1  145.90   13.06
 -21  -3  -1  141.01    9.07
 -21   3  -1  142.49    7.88
  21   3   1  152.82    8.66
 -21   3  -1  145.88    7.90
  23  -3   1  212.39   16.04
 -23   3  -1  204.46   10.36
 -23   3  -1  199.64   10.03
  23   3   1  189.45   10.76
 -23   3  -1  188.48   13.05
  23   3   1  197.45    9.90
  23   3   1  204.87   10.66
 -23  -3  -1  189.09   11.29
  25   3   1   28.20    3.66
  25  -3   1   31.36    7.18
 -25   3  -1   29.35    3.71
  25   3   1   26.31    4.35
 -25  -3  -1   23.66    4.30
 -25   3  -1   27.30    3.66
 -25   3  -1   28.11    5.45
  25   3   1   19.64    3.11
  27   3   1  109.28    7.42
  27   3   1   99.73    7.68
 -27   3  -1  110.86    7.38
  27  -3   1  118.68   12.56
  27   3   1  111.30    6.82
 -27   3  -1  112.50    9.47
 -27  -3  -1  100.99    7.95
 -27   3  -1  110.69    6.92
  29   3   1  517.74   25.12
 -29  -3  -1  511.93   25.19
  29   3   1  541.07   25.07
 -29   3  -1  549.06   29.50
  29  -3   1  564.61   26.11
  29  -3   1  572.91   33.79
  29   3   1  586.86   23.37
 -29   3  -1  535.13   23.47
  31  -3   1  467.71   23.84
  31   3   1  499.98   21.20
 -31   3  -1  490.99   21.57
  31   3   1  469.67   23.00
 -31   3  -1  499.37   27.13
  31   3   1  454.73   22.90
 -31  -3  -1  495.07   23.55
  31  -3   1  544.84   31.76
  33   3   1   40.99    6.07
  33  -3   1   44.84    7.03
  33  -3   1   43.23    8.75
  33   3   1   44.09    4.56
 -33   3  -1   48.02    5.02
 -33  -3  -1   44.28    6.16
  33   3   1   36.10    4.90
  35  -3   1   48.78    7.24
  35   3   1   32.06    5.87
 -35   3  -1   33.27    5.86
 -35   3  -1   40.42    4.90
  35   3   1   36.93    5.24
  35  -3   1   37.80    8.79
  35   3   1   39.38    4.64
 -35  -3  -1   39.58    6.21
  37  -3   1   47.78    9.67
  37  -3   1   28.19    6.24
  37   3   1   48.83    6.97
 -37  -3  -1   39.99    6.30
 -37   3  -1   40.71    6.22
 -37   3  -1   40.20    5.17
  39   3   1  293.53   24.59
  39   3   1  200.74   13.62
  39  -3   1  228.28   19.18
 -39   3  -1  202.64   11.91
 -39   3  -1  215.35   13.22
 -39  -3  -1  215.72   13.54
  39  -3   1  212.49   14.75
  41   3   1  291.98   17.32
  41  -3   1  297.39   23.34
 -41   3  -1  311.63   15.56
 -41  -3  -1  287.92   17.01
 -41   3  -1  297.59   16.50
  41  -3   1  299.03   18.40
  43   3   1   82.23    9.74
 -43   3  -1  113.98    9.64
 -43   3  -1  109.66    8.35
  43  -3   1   91.03   11.06
  43   3   1   96.38   17.38
 -43  -3  -1  113.24   10.21
  43  -3   1  114.65   15.44
  45   3   1   17.07   12.36
 -45  -3  -1    0.38    3.82
 -45   3  -1   -2.47    4.45
  45   3   1    1.81    4.31
 -45   3  -1    2.64    3.73
  45  -3   1    3.10    5.05
  45  -3   1   -3.47    5.98
  47  -3   1   87.57   14.13
 -47   3  -1  107.15    8.91
 -47  -3  -1   85.94    9.87
  47   3   1  107.64   17.32
 -47   3  -1   92.06    9.10
  47  -3   1  101.59   12.05
  47   3   1   83.18   10.45
 -48   4   1   -3.02    5.40
  48  -4  -1    2.18    6.75
  48  -4  -1    0.66    5.48
  48   4  -1   -3.47    5.76
 -48  -4   1   -2.42    4.40
 -46  -4   1   13.18    5.35
  46  -4  -1   18.50    8.47
  46   4  -1    5.09    5.42
  46  -4  -1   11.55    5.83
 -46   4   1   19.44    6.67
  46   4  -1    9.19    6.49
 -44   4   1   -5.74    4.67
  44  -4  -1    5.82    6.64
 -44  -4   1    1.56    4.05
  44  -4  -1    3.38    5.17
  44   4  -1    2.56    5.38
  44   4  -1    5.95    5.01
 -42   4   1   70.79    9.55
  42  -4  -1   75.41   12.77
  42   4  -1   81.82   11.08
 -42  -4   1   73.41    8.67
  42   4  -1   71.61    8.92
  42  -4  -1   93.45   10.26
 -40   4   1   -0.14    1.92
  40  -4  -1   -1.20    5.39
  40   4  -1   -1.08    3.80
  40  -4  -1    2.09    4.35
  40   4  -1   -0.52    4.49
 -40   4   1    0.70    4.64
 -40  -4   1    2.17    3.74
 -38   4   1   84.89    5.24
  38   4  -1  104.55    9.61
  38  -4  -1   97.04    9.86
 -38  -4   1   94.80    8.75
  38   4  -1   89.01   10.66
 -38   4   1   82.66    9.56
  38  -4  -1  105.04   13.71
  36  -4  -1   59.91   10.77
 -36   4   1   56.39    8.07
  36   4  -1   48.19    7.01
 -36  -4   1   57.01    6.94
  36  -4  -1   65.34    8.17
  36   4  -1   46.65    7.16
 -36   4   1   56.62    3.93
  36   4  -1   65.62    8.98
  34  -4  -1   19.17    7.00
 -34   4   1    7.55    4.62
  34  -4  -1   15.52    5.03
  34   4  -1   10.88    4.39
  34   4  -1    6.52    3.55
 -34   4   1    9.01    2.03
 -34  -4   1   12.71    3.97
  34   4  -1    6.19    4.37
  32   4  -1    4.05    3.59
  32  -4  -1    3.79    2.07
  32   4  -1    2.82    3.15
 -32   4   1    1.15    3.62
  32  -4  -1    9.74    5.31
 -32  -4   1    0.43    2.80
  32  -4  -1    2.11    3.46
  32   4  -1    2.25    3.74
  30  -4  -1   14.27    4.36
  30   4  -1   10.53    3.60
 -30   4   1    9.65    4.39
  30   4  -1   14.50    4.44
  30  -4  -1   10.81    2.24
  30  -4  -1    9.45    5.43
  30   4  -1    8.06    3.94
  28  -4  -1  160.28   10.86
  28   4  -1  160.44   12.41
  28  -4  -1  150.19   13.74
 -28   4   1  143.04   11.89
  28  -4  -1  171.10    7.80
  28   4  -1  164.09   10.53
  28   4  -1  184.55   11.29
  26   4  -1   88.80    8.39
  26  -4  -1  115.16    5.72
  26  -4  -1  117.02   11.32
  26   4  -1  118.12    9.65
 -26   4   1  107.29    9.51
  26   4  -1  124.21    8.35
  26  -4  -1  114.57    8.50
  24  -4  -1  107.74    7.90
  24  -4  -1  103.53    5.32
  24   4  -1  118.60    8.44
  24   4  -1  104.47    6.65
  24   4  -1   99.26    8.58
 -24   4   1  100.89    8.95
  24   4  -1  110.08    7.63
  24  -4  -1  101.58   10.95
  24  -4  -1   97.56    7.84
  22   4  -1  210.95   12.11
  22  -4  -1  186.79   11.29
  22  -4  -1  185.20   11.14
  22  -4  -1  204.15   14.94
  22   4  -1  187.70   12.54
  22   4  -1  183.24   10.76
  22  -4  -1  200.49    8.65
 -22   4   1  197.48   13.27
  22   4  -1  200.11   10.77
  20  -4  -1   71.45    6.27
 -20   4   1   72.74    7.62
  20   4  -1   66.30    6.23
  20  -4  -1   62.57    8.25
  20   4  -1   66.28    5.92
  20  -4  -1   61.80    5.84
  20   4  -1   61.40    5.18
  20   4  -1   75.03    6.63
  18   4  -1   18.62    3.11
  18  -4  -1   13.88    4.45
  18   4  -1   15.41    3.65
  18  -4  -1   11.23    3.12
  18   4  -1   13.75    2.93
  18   4  -1   15.11    3.10
  18  -4  -1   12.91    3.15
  18  -4  -1   15.64    1.91
 -18   4   1   17.17    4.81
  16  -4  -1   42.98    4.63
  16   4  -1   45.09    4.17
 -16   4   1   38.49    6.48
  16   4  -1   44.27    5.14
  16   4  -1   39.45    4.52
  16   4  -1   48.32    4.59
  16  -4  -1   35.45    6.06
  16  -4  -1   45.53    3.15
 -14   4   1   77.25    6.07
  14   4  -1   82.61    6.16
  14  -4  -1   72.58    7.84
  14   4  -1   76.28    5.67
  14  -4  -1   64.55    5.77
  14  -4  -1   76.20    4.37
  14   4  -1   77.46    6.58
 -14   4   1   93.60    9.96
  12  -4  -1    1.49    2.06
  12   4  -1   -3.06    1.75
  12   4  -1    0.03    2.11
  12   4  -1   -1.85    1.55
 -12   4   1   -3.84    4.36
  12  -4  -1   -1.22    2.58
 -12   4   1   -0.84    2.12
  10   4  -1  165.36    8.97
  10   4  -1  147.57    9.94
 -10   4   1  174.78    9.73
  10   4  -1  165.64    9.43
  10  -4  -1  179.50    9.56
  10  -4  -1  165.09   11.38
  -8   4   1  111.18    7.07
   8   4  -1  102.07    7.47
   8   4  -1   93.65    6.37
   8  -4  -1   95.13    6.21
   8  -4  -1   99.90    6.79
   8   4  -1   99.87    6.90
  -6   4   1    1.12    2.48
   6   4  -1    2.23    1.83
   6   4  -1   -1.87    2.00
  -6   4   1    2.06    2.11
   6  -4  -1   -0.20    1.55
   6   4  -1   -0.43    1.75
   4  -4  -1   47.60    4.73
   4   4  -1   44.04    4.25
   4  -4  -1   37.26    3.63
  -4  -4   1   47.74    4.26
  -4   4   1   42.75    4.96
   4   4  -1   53.19    5.49
   4   4  -1   41.36    4.46
  -4   4   1   57.07    5.10
   2  -4  -1  129.82    8.19
   2   4  -1  119.68    7.66
  -2  -4   1  117.36    7.31
   2  -4  -1  123.14    6.75
  -2   4   1  133.00    8.79
   2  -4  -1  121.97    6.05
  -2   4   1  128.17    8.31
  -2  -4   1  105.28    7.03
  -2  -4   1  136.05   10.77
  -2   4   1  142.00    7.78
   2   4  -1  119.48    8.76
   0   4  -1   34.48    4.04
   0   4   1   41.26    4.57
   0   4   1   38.50    3.91
   0  -4  -1   37.58    3.36
   0   4  -1   39.15    5.13
   0  -4   1   36.50    3.21
   0   4   1   39.68    3.51
   0  -4   1   37.25    3.85
   0  -4  -1   38.17    2.93
   0  -4  -1   41.04    4.61
   0  -4   1   32.89    3.47
  -2   4  -1   25.04    3.58
   2   4   1   16.58    2.96
  -2  -4  -1   22.74    2.64
  -2   4  -1   20.13    4.10
  -2  -4  -1   21.33    2.18
  -2  -4  -1   24.16    3.93
   2   4   1   22.98    2.85
   2  -4   1   20.41    2.76
   2  -4   1   21.81    3.12
   2  -4   1   18.89    2.61
   4   4   1   34.66    3.71
  -4   4  -1   40.42    5.34
   4   4   1   32.06    3.19
   4  -4   1   33.30    3.04
   4   4   1   34.52    2.75
   4  -4   1   34.90    3.85
  -4  -4  -1   38.02    4.66
  -4  -4  -1   40.57    2.86
  -4  -4  -1   29.85    3.03
  -4   4  -1   25.08    3.76
  -6  -4  -1   39.97    2.89
   6   4   1   29.08    3.13
  -6   4  -1   29.02    4.82
   6  -4   1   24.25    2.57
   6   4   1   31.26    2.69
   6   4   1   28.67    3.53
  -6  -4  -1   36.50    4.72
  -6   4  -1   27.68    3.77
   6  -4   1   34.96    4.13
  -8   4  -1  161.12   11.40
   8   4   1  180.05    8.06
   8   4   1  188.25    8.70
  -8   4  -1  161.81    9.51
   8  -4   1  151.41    7.99
  -8  -4  -1  173.79   10.70
   8  -4   1  169.14   11.08
  -8  -4  -1  176.08    8.13
   8   4   1  178.99    9.29
  10  -4   1   37.07    2.90
  10   4   1   44.41    3.72
 -10   4  -1   38.80    3.13
 -10   4  -1   33.54    4.18
 -10  -4  -1   38.38    5.18
  10   4   1   34.29    3.85
 -10   4  -1   32.79    5.37
  10   4   1   37.90    3.30
  10  -4   1   39.37    5.25
 -10  -4  -1   46.33    3.46
 -12  -4  -1    6.32    2.41
 -12   4  -1    3.74    1.54
  12   4   1    4.80    1.73
  12   4   1    6.71    2.25
  12  -4   1    5.47    1.41
 -12   4  -1    9.67    3.52
 -12   4  -1   -0.83    1.72
 -12  -4  -1    0.21    2.54
 -12  -4  -1    8.92    2.09
  12   4   1    6.56    2.32
  12  -4   1    2.97    2.95
 -14   4  -1   76.79    6.15
  14   4   1   87.36    5.32
 -14  -4  -1   56.96    6.70
 -14   4  -1   92.61    4.88
  14  -4   1   84.55    7.91
 -14  -4  -1   85.31    5.40
  14   4   1   85.48    5.87
 -14   4  -1   77.43    5.44
 -14  -4  -1   78.18    6.13
 -14   4  -1   81.59    8.14
 -16   4  -1   53.39    5.22
  16   4   1   59.86    4.50
  16  -4   1   61.24    7.35
 -16  -4  -1   43.61    6.21
 -16  -4  -1   62.15    4.90
 -16  -4  -1   62.08    5.76
 -16   4  -1   56.11    4.68
 -16   4  -1   57.35    3.95
 -16   4  -1   68.74    7.50
 -18  -4  -1   36.88    4.71
 -18   4  -1   33.68    4.38
 -18   4  -1   33.29    3.71
 -18   4  -1   25.04    5.18
 -18  -4  -1   32.87    5.44
  18  -4   1   37.50    6.50
  18   4   1   29.14    4.00
  20   4   1  141.15    8.10
 -20   4  -1  136.36   10.75
 -20   4  -1  114.17    7.30
 -20  -4  -1  142.64    8.93
 -20  -4  -1  130.95   10.11
  20   4   1  141.32    8.42
  20  -4   1  133.83   11.44
 -20   4  -1  124.20    6.95
  22   4   1   91.27    6.51
 -22   4  -1   81.04    5.81
  22  -4   1   98.32   10.28
 -22  -4  -1   77.34    8.43
 -22   4  -1   80.73    5.50
  22   4   1   91.61    6.67
 -22  -4  -1   93.58    7.63
 -22   4  -1   92.41    9.23
 -24  -4  -1    0.85    3.09
 -24   4  -1    3.11    3.25
  24  -4   1   -1.40    3.38
  24   4   1    2.20    2.34
 -24   4  -1    2.95    2.11
 -24   4  -1    1.63    2.14
  24   4   1    4.05    2.82
 -24  -4  -1    0.88    2.45
 -26   4  -1    8.44    2.67
 -26   4  -1   10.90    4.38
  26  -4   1   14.78    5.52
 -26  -4  -1    7.50    4.08
 -26   4  -1   13.88    3.01
 -26  -4  -1   10.27    3.57
  26   4   1    6.55    3.15
  26   4   1    7.09    2.91
 -28   4  -1    0.29    3.23
  28   4   1    2.11    2.83
 -28   4  -1    2.37    2.41
 -28  -4  -1    2.90    2.91
 -28   4  -1    0.77    2.40
  28   4   1    0.92    2.55
  28  -4   1    2.44    4.35
 -30   4  -1    2.44    3.62
  30  -4   1   -4.27    3.75
  30   4   1   -0.55    2.65
 -30  -4  -1    2.46    3.14
 -30   4  -1    0.08    2.20
  30   4   1   -0.84    2.71
  32   4   1    0.42    2.83
 -32   4  -1   -0.70    1.88
 -32   4  -1    2.40    3.91
  32  -4   1    4.54    4.84
  32   4   1   -1.38    2.94
 -32  -4  -1   -1.38    2.71
  34   4   1   27.95    4.74
 -34   4  -1   18.94    5.74
  34   4   1   24.70    5.25
  34  -4   1   13.29    5.94
 -34  -4  -1   16.61    4.61
 -34   4  -1   17.54    3.66
  34  -4   1   17.70    5.24
  36   4   1   14.03    4.63
 -36   4  -1   14.17    3.69
  36   4   1   22.10    4.69
 -36  -4  -1   15.89    4.68
  36  -4   1   20.49    7.11
 -36   4  -1   21.99    5.99
  36  -4   1   18.24    5.78
 -38   4  -1    0.84    2.84
  38   4   1    2.16    3.81
 -38  -4  -1    2.39    3.77
  38  -4   1    7.58    6.00
  38   4   1    2.60    3.59
  38  -4   1   -3.24    3.79
  40   4   1   33.91   14.83
  40  -4   1   17.57    7.51
 -40  -4  -1   10.43    4.87
  40   4   1   20.07    5.16
 -40   4  -1   22.20    4.57
  40   4   1   14.22    5.12
  40  -4   1   13.20    5.68
  42   4   1   40.08   13.83
  42  -4   1    8.40    6.38
 -42   4  -1    6.30    4.51
  42   4   1    5.26    4.81
  42  -4   1   12.99    5.69
 -42   4  -1    4.94    3.64
 -42  -4  -1    6.89    4.40
 -44   4  -1    3.93    4.57
  44   4   1    4.71   12.07
  44  -4   1   -1.28    5.79
 -44  -4  -1   -0.40    3.71
 -44   4  -1   -3.57    3.17
  44  -4   1   -2.50    4.58
  44   4   1    4.14    4.95
  46  -4   1    8.71    6.17
 -46   4  -1    4.91    4.10
 -46  -4  -1   10.69    5.10
 -46   4  -1    9.11    5.42
  46  -4   1   12.04    7.44
  46   4   1    4.99    5.28
  46   4   1   34.95   13.59
  45   5  -1   18.27    5.78
  45   5  -1   21.76    6.63
  45  -5  -1   19.42    8.46
 -45  -5   1   13.23    5.40
  45  -5  -1   12.99    6.40
 -45   5   1   15.89    6.65
  45   5  -1   19.79    7.10
  43  -5  -1   59.73   11.89
  43   5  -1   54.75    8.07
  43   5  -1   68.80   10.36
  43  -5  -1   60.98    9.35
  43   5  -1   41.65    7.84
 -43   5   1   72.75   10.29
 -43  -5   1   60.63    8.41
 -41   5   1   33.99    7.63
  41  -5  -1   25.96    8.60
  41  -5  -1   30.80    6.82
  41   5  -1   16.08    5.27
  41   5  -1   19.93    6.16
 -41  -5   1   30.04    6.13
  41   5  -1   27.89    7.32
  39  -5  -1   80.09   13.03
  39  -5  -1   95.27   10.38
  39   5  -1   59.36    8.18
  39   5  -1   75.68    9.91
 -39   5   1   75.88    9.98
  39   5  -1   78.53    9.17
 -39  -5   1   80.05    8.84
  37   5  -1   91.07   10.10
 -37   5   1   89.58   10.46
  37  -5  -1   80.73    9.40
  37   5  -1   67.54    8.32
  37   5  -1   68.47    8.74
 -37  -5   1   76.94    8.50
  37  -5  -1   76.02   12.23
 -35  -5   1   11.00    4.42
  35  -5  -1   11.28    5.11
  35   5  -1   14.92    4.95
 -35   5   1   20.26    6.17
  35   5  -1   15.84    5.09
  35   5  -1   12.34    4.56
  35  -5  -1   25.94    7.63
  33   5  -1   -1.93    3.72
 -33   5   1   -1.88    3.85
  33  -5  -1    4.39    5.23
  33  -5  -1   -0.81    3.33
  33   5  -1    5.40    3.69
  33   5  -1   -0.52    3.63
 -31   5   1   33.54    6.82
  31  -5  -1   44.70    8.93
  31  -5  -1   37.97    3.47
  31  -5  -1   29.78    6.07
  31   5  -1   50.25    6.46
  31   5  -1   40.12    6.34
  31   5  -1   37.36    3.43
  31   5  -1   36.02    6.22
  29  -5  -1  129.31    9.74
  29   5  -1  129.13   10.46
  29   5  -1  130.07    9.44
  29  -5  -1  125.91    6.67
 -29   5   1  142.54   11.66
  29  -5  -1  125.53   13.60
  29   5  -1  119.59    9.98
 -27   5   1  233.69   16.99
  27   5  -1  258.55   14.29
  27   5  -1  264.72   16.53
  27  -5  -1  254.53   14.71
  27  -5  -1  282.23   19.78
  27  -5  -1  280.50   11.86
  27   5  -1  284.23   14.79
  27   5  -1  248.55   15.43
  27  -5  -1  272.37   15.01
  25   5  -1  651.93   31.79
 -25   5   1  630.60   35.06
  25  -5  -1  657.33   30.81
  25   5  -1  664.49   35.25
  25   5  -1  697.33   32.24
  25  -5  -1  657.99   29.77
  25  -5  -1  662.61   38.53
  25  -5  -1  680.08   26.82
  23   5  -1  173.76   11.06
  23   5  -1  204.61   11.76
  23  -5  -1  182.12   11.52
  23  -5  -1  201.83    9.03
  23   5  -1  188.63   12.51
  23  -5  -1  197.55   11.83
 -23   5   1  200.57   14.01
  23  -5  -1  215.19   15.72
  23   5  -1  206.31   12.48
  21   5  -1  252.79   13.87
  21   5  -1  235.14   12.90
  21  -5  -1  240.16   13.49
  21  -5  -1  241.33   10.74
 -21   5   1  254.28   16.26
  21  -5  -1  238.78   17.14
  21   5  -1  242.31   14.37
  21   5  -1  237.01   14.16
  19   5  -1  716.67   32.36
 -19   5   1  691.94   35.74
  19  -5  -1  693.24   27.20
  19  -5  -1  700.01   31.06
  19  -5  -1  661.06   38.06
  19   5  -1  639.33   28.99
  19   5  -1  675.74   33.32
  19   5  -1  681.67   34.78
  17   5  -1  811.80   34.59
  17  -5  -1  867.77   33.07
  17  -5  -1  818.43   45.08
  17   5  -1  814.10   38.14
 -17   5   1  817.21   42.42
  17   5  -1  833.76   40.23
  17  -5  -1  869.86   37.09
  15   5  -1  646.89   28.11
  15   5  -1  645.64   32.59
  15  -5  -1  695.57   30.03
 -15   5   1  624.34   34.74
  15  -5  -1  694.08   26.70
  15   5  -1  664.44   31.10
  15  -5  -1  641.13   36.32
  13  -5  -1   59.95    7.19
 -13   5   1   63.17    8.85
  13   5  -1   70.75    6.53
  13  -5  -1   53.01    5.46
  13   5  -1   72.50    6.00
  13  -5  -1   62.62    4.71
 -11   5   1  448.76   26.04
  11   5  -1  441.42   20.01
  11  -5  -1  471.74   21.21
  11   5  -1  428.39   23.17
  11   5  -1  428.76   20.84
   9  -5  -1 1494.04   58.77
   9  -5  -1 1535.47   62.88
   9   5  -1 1502.30   69.53
   9   5  -1 1420.21   58.32
   9   5  -1 1459.06   60.85
  -7   5   1  921.40   37.91
  -7  -5   1  885.07   40.14
   7   5  -1  849.59   37.84
   7   5  -1  829.60   36.12
   7  -5  -1  936.46   36.32
   7   5  -1  900.21   43.33
   5   5  -1  361.21   18.29
  -5  -5   1  382.52   18.98
  -5   5   1  382.00   18.21
   5  -5  -1  420.25   17.12
   5   5  -1  380.97   17.37
   5  -5  -1  384.27   19.34
   5   5  -1  371.48   20.82
   5  -5  -1  366.92   16.04
   3   5  -1   19.85    3.82
   3  -5  -1   13.50    2.49
   3  -5  -1   21.73    3.03
  -3  -5   1   17.41    3.34
   3   5  -1   22.94    4.68
  -3   5   1   20.13    3.58
   3  -5  -1   19.94    3.84
  -3   5   1   15.12    3.75
   1   5  -1    8.78    3.58
   1   5  -1   10.55    2.87
  -1   5   1   11.42    3.35
   1  -5  -1   10.95    3.38
   1  -5  -1    5.75    1.98
  -1  -5   1   10.55    2.72
   1  -5  -1    8.21    2.32
  -1   5   1    7.50    2.58
   1  -5   1  919.76   43.02
  -1   5  -1  913.43   41.37
  -1   5  -1 1007.43   48.24
   1   5   1 1020.70   41.32
  -1  -5  -1 1039.77   44.73
  -1  -5  -1 1022.24   38.22
   1  -5   1  935.66   48.64
  -1  -5  -1 1021.17   39.26
  -3  -5  -1 1536.79   64.91
  -3   5  -1 1440.54   69.65
   3   5   1 1519.65   59.85
   3  -5   1 1371.74   62.85
  -3  -5  -1 1523.47   56.21
  -3   5  -1 1355.61   59.92
   3   5   1 1531.07   57.35
   3  -5   1 1396.52   72.19
  -3  -5  -1 1534.38   57.38
   5  -5   1  220.61   12.20
  -5  -5  -1  258.31   11.24
  -5  -5  -1  248.03   14.31
   5   5   1  259.52   13.05
   5   5   1  244.07   11.15
  -5  -5  -1  266.54   11.67
  -5   5  -1  249.57   13.36
   5  -5   1  240.26   14.39
   5   5   1  255.67   11.56
  -5   5  -1  261.68   15.81
   7   5   1  103.10    5.96
  -7   5  -1  104.82    9.12
   7   5   1  125.41    6.53
  -7  -5  -1  112.12    6.07
   7  -5   1   96.95    7.78
   7  -5   1   92.49    6.16
  -7  -5  -1  120.10    8.64
  -7   5  -1   96.02    7.40
   7   5   1  104.15    7.28
   9   5   1  446.54   18.82
   9   5   1  414.62   20.32
   9  -5   1  401.53   19.56
  -9  -5  -1  472.00   23.16
   9   5   1  497.14   19.39
  -9   5  -1  394.67   20.67
  -9   5  -1  456.77   25.03
  -9  -5  -1  500.09   19.14
   9  -5   1  467.67   24.92
 -11   5  -1  520.15   25.78
 -11   5  -1  579.89   25.70
  11   5   1  583.77   23.79
  11   5   1  585.33   25.71
  11   5   1  630.00   24.33
  11  -5   1  545.69   24.68
  11  -5   1  547.81   31.26
 -11  -5  -1  622.67   24.13
 -11   5  -1  590.92   31.02
 -11  -5  -1  584.73   28.62
  13  -5   1  448.41   20.34
 -13  -5  -1  473.99   24.32
  13  -5   1  471.14   26.70
 -13  -5  -1  499.22   20.23
  13   5   1  464.55   19.87
 -13   5  -1  454.00   21.90
 -13   5  -1  470.36   26.27
  13   5   1  483.59   21.58
 -13   5  -1  478.91   21.18
 -15  -5  -1    5.62    2.67
 -15   5  -1    3.19    1.97
  15   5   1    1.07    1.98
  15   5   1    1.27    2.20
 -15   5  -1    1.81    2.59
 -15   5  -1    2.89    3.17
  15  -5   1    1.44    1.54
  15  -5   1    9.70    3.78
 -15  -5  -1    4.02    3.36
 -17  -5  -1  207.19   11.99
 -17   5  -1  215.54   10.69
  17  -5   1  232.19   15.39
 -17   5  -1  217.86   12.27
  17   5   1  206.83   11.51
 -17  -5  -1  215.94   13.89
  17   5   1  215.27   10.80
 -17   5  -1  204.20   14.88
 -19  -5  -1  658.25   34.26
 -19   5  -1  714.67   37.17
  19  -5   1  669.67   38.72
 -19   5  -1  731.09   30.76
 -19   5  -1  709.43   31.31
 -19  -5  -1  691.68   31.04
  19   5   1  712.94   29.19
 -21  -5  -1  205.29   14.46
  21   5   1  223.57   11.60
  21  -5   1  216.03   16.05
 -21   5  -1  228.76   11.16
 -21   5  -1  218.99   12.77
 -21   5  -1  219.21   15.65
 -21  -5  -1  234.44   13.02
  21   5   1  224.78   12.74
  23   5   1   54.34    5.92
  23  -5   1   53.93    8.38
 -23   5  -1   56.15    6.31
 -23   5  -1   56.56    4.74
 -23   5  -1   65.83    8.80
 -23   5  -1   65.24    5.61
 -23  -5  -1   56.35    6.64
  23   5   1   64.39    5.90
 -23  -5  -1   65.65    8.36
 -25   5  -1   22.35    3.79
  25   5   1   20.13    3.87
  25   5   1   20.15    4.11
 -25  -5  -1   24.44    4.87
 -25   5  -1   18.47    5.70
 -25  -5  -1   13.52    4.70
 -25   5  -1   26.15    4.84
  25  -5   1   24.64    6.12
 -27  -5  -1   -2.25    2.97
 -27   5  -1   -0.40    2.31
  27   5   1    1.41    2.93
 -27  -5  -1    6.25    3.43
  27   5   1    3.05    2.76
 -27   5  -1   -1.10    3.67
  27  -5   1    2.61    4.46
 -27   5  -1   -2.26    1.93
  29   5   1   55.32    6.06
 -29   5  -1   62.52    5.50
 -29  -5  -1   46.00    7.77
  29  -5   1   51.66    9.17
 -29   5  -1   38.26    7.55
 -29  -5  -1   63.71    7.55
 -29   5  -1   59.19    4.95
 -31   5  -1  204.45   16.17
  31   5   1  233.08   13.26
  31  -5   1  235.27   18.13
 -31  -5  -1  219.04   15.98
 -31  -5  -1  209.69   13.71
 -31   5  -1  214.79   11.62
 -33   5  -1  257.17   17.90
  33   5   1  252.11   14.30
  33  -5   1  262.13   19.76
 -33   5  -1  250.76   12.83
 -33  -5  -1  220.00   16.82
 -33  -5  -1  212.40   14.55
 -35   5  -1   90.69   10.97
 -35  -5  -1   71.47   10.61
  35   5   1   92.36    9.10
  35  -5   1   78.96   11.99
 -35  -5  -1   83.87    9.24
 -35   5  -1   94.23    7.34
  35   5   1   91.97    8.35
  35  -5   1  101.83   10.66
  37  -5   1  167.78   12.78
  37   5   1  135.76   10.67
  37  -5   1  147.57   16.20
 -37   5  -1  148.78    9.44
  37   5   1  175.57   11.77
 -37  -5  -1  136.64   14.14
 -37  -5  -1  127.35   11.64
 -37   5  -1  160.15   13.77
 -39   5  -1  137.12   13.64
  39   5   1  127.03   11.33
  39   5   1  148.76   10.57
 -39  -5  -1  127.42   13.80
 -39  -5  -1  114.39   11.08
  39  -5   1  123.20   12.54
 -39   5  -1  112.63    8.42
  41   5   1  224.44   14.84
  41   5   1  230.77   23.82
 -41  -5  -1  211.98   17.57
  41   5   1  208.28   14.03
 -41   5  -1  206.09   12.30
 -41   5  -1  218.47   17.18
 -41  -5  -1  242.49   15.42
  41  -5   1  218.48   19.72
  41  -5   1  222.17   15.91
  43  -5   1  120.44   15.91
  43  -5   1  136.24   13.34
 -43  -5  -1  101.83   13.42
  43   5   1  109.20   10.06
  43   5   1  128.25   19.14
  43   5   1  119.20   11.49
 -43   5  -1  119.31    8.79
 -43  -5  -1  104.35   11.25
  42   6  -1   27.60    7.20
  42  -6  -1   34.91   10.00
 -42  -6   1   31.16    7.09
  42  -6  -1   42.98    8.59
 -42   6   1   45.13    9.21
  42   6  -1   51.78    9.25
  42   6  -1   32.03    7.19
  40  -6  -1    0.98    6.17
  40   6  -1   14.07    6.27
  40  -6  -1   16.52    6.32
 -40   6   1   12.02    6.56
  40   6  -1    9.28    4.96
 -40  -6   1    6.68    4.50
  40   6  -1    7.08    5.65
  38  -6  -1   38.28    9.72
 -38   6   1   28.67    7.66
  38   6  -1   18.02    5.28
  38   6  -1   42.29    7.48
 -38  -6   1   38.02    6.72
  38   6  -1   23.49    6.46
  38  -6  -1   30.79    7.03
  36  -6  -1   87.48   13.43
  36   6  -1  114.41   10.42
 -36  -6   1  114.07   10.49
 -36   6   1   87.22   11.45
  36   6  -1   89.64    9.50
  36   6  -1   78.72    9.63
  36  -6  -1  108.18   10.94
  34   6  -1   33.22    6.55
  34  -6  -1   29.25    6.13
  34   6  -1   18.89    5.24
 -34   6   1   19.38    6.72
  34  -6  -1   25.54    7.66
  34   6  -1   31.07    6.07
  32   6  -1   23.01    5.39
 -32   6   1   15.85    6.02
  32   6  -1   19.04    5.51
  32  -6  -1   22.97    6.07
  32   6  -1   19.54    3.96
  32  -6  -1   21.37    7.30
  32   6  -1   22.89    5.02
  30   6  -1  116.70    9.89
  30   6  -1  116.64    8.84
 -30   6   1  134.87   12.76
  30  -6  -1  113.07   10.16
  30   6  -1  111.86   10.45
  30  -6  -1  123.13   13.94
  30   6  -1  133.54   10.24
  28   6  -1   25.25    4.56
 -28   6   1   31.82    7.10
  28   6  -1   26.33    5.01
  28  -6  -1   23.69    6.88
  28   6  -1   36.98    6.28
  28   6  -1   35.35    5.75
  28  -6  -1   34.35    6.30
  28  -6  -1   37.55    5.71
  26   6  -1    0.58    3.09
 -26   6   1   -0.73    3.51
  26   6  -1    1.83    3.09
  26  -6  -1    0.45    3.46
  26   6  -1    0.75    2.86
  26  -6  -1    3.35    3.34
  26  -6  -1    6.22    5.00
  26   6  -1    1.49    3.62
  24  -6  -1   88.73    8.01
  24   6  -1   96.29    8.09
  24   6  -1   97.78    9.28
  24  -6  -1  106.03    6.29
  24   6  -1  103.45    7.71
  24  -6  -1  113.65   12.00
 -24   6   1   86.59   10.46
  24   6  -1  101.89    8.37
  22  -6  -1    0.42    2.28
 -22   6   1    1.48    3.70
  22  -6  -1    8.03    3.53
  22  -6  -1    5.78    4.25
  22   6  -1    8.32    3.54
  22   6  -1    2.04    3.54
  22   6  -1   -4.32    2.27
  20  -6  -1   75.35    5.63
  20  -6  -1   75.45    6.86
  20   6  -1   77.37    7.08
  20   6  -1   61.44    7.55
 -20   6   1   72.15    9.09
  20   6  -1   69.75    7.11
  20  -6  -1   85.07    9.87
 -18   6   1  117.11   11.38
  18   6  -1  120.69    9.67
  18  -6  -1  115.29    7.26
  18  -6  -1  116.54    8.70
  18   6  -1  120.58    8.33
  18   6  -1  119.19    9.25
  18  -6  -1  116.59   10.87
 -16   6   1   21.23    6.02
  16   6  -1   18.32    4.32
  16   6  -1   19.86    4.65
  16   6  -1   21.28    3.99
  16  -6  -1   13.55    4.69
  16  -6  -1   12.62    3.77
  14   6  -1   -0.25    2.30
  14   6  -1    4.27    2.62
  14   6  -1    2.39    2.92
  14  -6  -1   -0.22    2.49
 -14   6   1    0.59    4.69
  12   6  -1   19.89    4.21
 -12  -6   1   13.99    4.08
  12   6  -1   15.78    4.26
  12  -6  -1    9.53    3.15
  12  -6  -1   17.00    3.83
  12   6  -1   13.86    3.43
 -12   6   1   21.44    4.15
 -12   6   1   16.34    6.94
  10   6  -1   52.29    5.65
 -10  -6   1   72.98    6.95
 -10   6   1   72.47    9.97
 -10   6   1   67.73    6.54
  10   6  -1   58.78    6.98
  10  -6  -1   61.77    6.14
  10   6  -1   52.45    6.21
  10  -6  -1   51.37    5.31
   8   6  -1  171.23   10.27
  -8   6   1  167.19   15.33
   8  -6  -1  186.87   10.12
   8   6  -1  184.60   12.58
  -8   6   1  185.19   11.16
   8   6  -1  187.72   11.45
  -8  -6   1  194.01   11.74
   6   6  -1  342.87   16.81
   6  -6  -1  387.34   16.66
   6  -6  -1  367.10   15.93
   6   6  -1  360.06   18.27
   6   6  -1  354.11   20.59
  -6   6   1  356.40   17.95
   6  -6  -1  339.22   18.67
  -6  -6   1  352.07   18.49
   4  -6  -1   78.44    5.38
   4   6  -1   76.76    8.20
  -4  -6   1   75.67    6.66
   4  -6  -1   75.60    5.60
   4  -6  -1   71.43    6.91
   4   6  -1   74.09    6.94
  -4   6   1   70.67    6.55
  -2   6   1   -2.04    1.95
   2  -6  -1   -0.74    1.84
  -2  -6   1   -0.60    2.23
   2  -6  -1    0.76    1.91
   2   6  -1    0.47    2.14
   2  -6  -1   -0.07    2.48
   2   6  -1    1.08    2.69
   0  -6   1  562.46   27.57
   0  -6  -1  620.69   29.07
   0   6  -1  571.63   31.34
   0   6  -1  541.97   26.84
   0  -6   1  577.87   23.52
   0  -6  -1  648.62   24.41
   0   6   1  585.63   26.88
   0  -6  -1  621.21   24.92
   2   6   1  245.12   13.82
   2  -6   1  259.29   13.70
  -2   6  -1  251.24   16.56
  -2  -6  -1  272.66   15.26
  -2   6  -1  243.49   14.17
  -2  -6  -1  278.77   12.30
  -2  -6  -1  254.82   11.88
  -4   6  -1    3.31    3.19
   4  -6   1    2.43    2.14
   4   6   1    3.53    2.35
  -4   6  -1    6.08    2.86
  -4  -6  -1   -2.78    2.07
   4  -6   1    3.31    2.35
   4   6   1    3.46    2.23
  -4  -6  -1    0.94    1.95
  -4  -6  -1    3.43    1.93
   6   6   1   38.43    3.87
  -6   6  -1   41.18    6.72
  -6  -6  -1   34.12    5.65
   6  -6   1   32.61    4.56
  -6  -6  -1   36.83    3.65
  -6   6  -1   33.88    5.03
   6  -6   1   30.31    3.75
   6   6   1   35.69    4.89
  -8   6  -1   20.87    4.24
   8   6   1   18.36    2.92
  -8   6  -1    9.98    4.05
  -8  -6  -1   25.77    3.09
   8  -6   1   11.24    3.35
   8   6   1   18.01    3.71
  -8  -6  -1   18.55    4.38
   8  -6   1   11.57    2.73
   8   6   1   16.46    3.04
 -10   6  -1   26.83    5.94
  10  -6   1   32.38    5.10
  10   6   1   31.75    3.67
 -10   6  -1   29.97    4.88
  10   6   1   26.41    4.37
 -10  -6  -1   26.11    5.17
  10  -6   1   34.40    3.62
 -10  -6  -1   38.60    3.83
  12   6   1  121.16    7.36
 -12  -6  -1  131.24   10.22
 -12   6  -1  109.55   11.20
  12  -6   1  127.15    7.23
  12   6   1  146.99    9.12
 -12   6  -1  140.21    9.51
  12  -6   1  126.68   10.17
  14   6   1   -0.27    1.90
 -14  -6  -1    3.99    3.60
  14   6   1   -1.14    2.26
  14  -6   1    4.21    2.13
 -14   6  -1    1.12    2.48
 -14   6  -1    0.72    3.42
 -14   6  -1    2.26    2.55
  14  -6   1    5.08    3.64
  16   6   1  233.01   12.76
  16  -6   1  224.51   11.03
 -16   6  -1  211.85   15.89
 -16  -6  -1  205.04   12.77
  16  -6   1  234.21   15.70
 -16   6  -1  228.33   13.27
 -16   6  -1  220.93   11.48
  16   6   1  219.80   11.28
 -16  -6  -1  233.16   14.92
 -18  -6  -1  157.84   12.49
 -18   6  -1  163.34   13.75
 -18   6  -1  172.04   11.28
 -18   6  -1  178.44    9.60
  18   6   1  183.24   10.86
  18  -6   1  173.20   13.51
  18  -6   1  181.64    9.22
  18   6   1  182.60    9.80
 -18  -6  -1  176.20   11.23
  20   6   1    4.06    2.56
 -20  -6  -1    5.22    3.28
 -20  -6  -1    3.22    3.84
  20  -6   1    3.83    3.97
 -20   6  -1    4.54    2.60
 -20   6  -1    8.88    3.49
 -20   6  -1    3.43    3.90
  22  -6   1    2.55    4.05
 -22   6  -1    0.23    2.71
  22   6   1    2.41    2.67
 -22   6  -1   -4.06    3.32
 -22  -6  -1    2.94    3.71
 -22  -6  -1   -0.76    2.58
  22   6   1    2.70    3.03
 -22   6  -1    2.21    3.04
 -24  -6  -1   21.52    4.78
  24  -6   1   20.13    5.95
 -24  -6  -1   20.86    5.55
 -24   6  -1   23.17    6.53
  24   6   1   28.16    4.44
 -24   6  -1   23.03    5.12
 -24   6  -1   31.85    3.90
  24   6   1   19.32    4.65
 -26   6  -1   -0.21    3.35
 -26  -6  -1    3.72    3.31
  26   6   1    0.24    2.69
  26  -6   1   -2.27    3.76
 -26  -6  -1   -0.25    3.58
 -26   6  -1    2.79    4.56
  26   6   1    2.42    3.28
 -28   6  -1   55.41    7.23
  28   6   1   55.67    6.35
  28   6   1   61.75    6.92
 -28  -6  -1   59.16    8.90
 -28  -6  -1   49.76    7.35
 -28   6  -1   58.85    9.55
  28  -6   1   65.41   10.13
 -30  -6  -1   40.94    7.77
  30   6   1   35.58    5.95
  30   6   1   42.23    5.87
 -30  -6  -1   48.10    7.23
  30  -6   1   40.42    8.72
 -30   6  -1   40.72    6.60
 -30   6  -1   43.43    8.59
  32  -6   1    3.68    5.05
 -32  -6  -1    1.41    4.33
  32   6   1    1.84    3.28
  32   6   1   -1.00    3.55
 -32  -6  -1    3.63    3.89
 -32   6  -1    0.17    4.97
 -32   6  -1    1.01    3.69
 -34   6  -1    4.01    5.16
 -34  -6  -1   -1.80    3.62
 -34  -6  -1    3.87    4.82
  34   6   1   -4.60    3.73
 -34   6  -1    2.47    4.05
  34   6   1    7.70    4.07
  34  -6   1   10.06    6.39
  36   6   1   46.90    6.91
 -36  -6  -1   36.48    7.19
  36   6   1   44.91    6.84
  36  -6   1   51.87   10.51
 -36   6  -1   59.04   10.26
 -36   6  -1   60.92    7.83
 -36  -6  -1   42.65    8.91
  38   6   1   10.99    5.23
 -38  -6  -1    9.91    5.22
 -38   6  -1   12.91    6.21
  38  -6   1    9.42    6.79
 -38  -6  -1   -1.48    4.51
  38   6   1    3.66    4.00
 -38   6  -1   10.71    4.00
 -38   6  -1    9.51    5.20
  38  -6   1    8.75    5.66
 -40   6  -1   14.15    5.89
 -40  -6  -1   15.70    7.03
  40   6   1   12.75    5.57
  40  -6   1   10.52    7.28
 -40  -6  -1   11.35    5.70
  40   6   1    6.59    4.85
 -40   6  -1   16.40    4.57
  40  -6   1   18.24    7.14
  40   6   1   28.80   13.72
 -40   6  -1    3.27    6.23
 -42  -6  -1   13.83    7.52
 -39  -7   1   81.39    9.99
  39   7  -1   85.89   10.68
 -39   7   1   96.34   12.79
  39   7  -1   67.96    9.22
  39  -7  -1   79.09   10.74
  39  -7  -1   93.03   14.48
  37   7  -1   28.64    7.15
  37  -7  -1   35.77    9.77
 -37  -7   1   45.11    8.05
  37   7  -1   38.80    7.13
  37  -7  -1   30.40    7.76
 -37   7   1   42.79    8.99
 -35   7   1   41.04    8.65
  35   7  -1   45.69    6.90
  35   7  -1   43.53    7.13
  35  -7  -1   58.92    8.84
  35  -7  -1   38.35    9.43
  35   7  -1   42.88    7.88
  33   7  -1   26.16    5.54
  33   7  -1   30.41    5.05
  33   7  -1   33.76    7.19
  33   7  -1   16.62    5.12
  33  -7  -1   42.35    7.49
  33  -7  -1   29.59    8.65
 -33   7   1   33.17    8.05
  31  -7  -1    6.33    6.07
  31   7  -1   -0.79    3.39
  31   7  -1   -1.49    3.40
 -31   7   1   -1.27    4.67
  31   7  -1    2.50    3.47
  31  -7  -1    1.91    4.55
  31   7  -1    3.36    4.75
  29  -7  -1   25.27    5.61
  29   7  -1   21.35    4.42
  29  -7  -1   11.24    6.48
  29   7  -1   19.46    4.91
  29   7  -1   20.38    4.92
  29  -7  -1   17.78    5.30
  29   7  -1   21.65    5.99
 -29   7   1   17.94    6.66
  27  -7  -1  156.66   14.68
  27   7  -1  167.43   11.48
  27  -7  -1  145.44   11.04
  27   7  -1  132.20   12.05
 -27   7   1  137.61   13.97
  27   7  -1  146.73   10.20
  27   7  -1  141.41   10.48
  27  -7  -1  164.46   11.17
  25   7  -1  334.57   18.85
  25  -7  -1  310.70   21.87
  25  -7  -1  290.09   16.71
 -25   7   1  286.92   20.27
  25   7  -1  291.58   17.79
  25   7  -1  285.85   16.16
  23   7  -1   23.52    5.20
 -23   7   1   31.22    7.04
  23   7  -1   36.35    6.70
  23  -7  -1   35.18    7.74
  23   7  -1   21.94    4.83
  23  -7  -1   28.67    5.45
  21  -7  -1    5.45    4.87
  21   7  -1    6.15    4.29
  21   7  -1    3.05    3.45
  21  -7  -1    3.48    3.48
 -21   7   1    2.34    4.27
  21   7  -1    3.64    2.84
  19   7  -1   81.23    9.04
 -19  -7   1   96.49    9.64
 -19   7   1   80.87   10.45
  19  -7  -1   82.35    7.88
  19   7  -1   96.41    8.21
  19  -7  -1   89.73   10.46
  19   7  -1   99.15    9.15
 -19   7   1   84.60    8.55
 -17   7   1  290.26   16.26
  17   7  -1  281.98   15.16
 -17   7   1  277.15   19.23
  17  -7  -1  275.72   15.61
 -17  -7   1  284.06   17.29
  17   7  -1  282.03   17.41
  15   7  -1  167.60   10.48
 -15   7   1  151.26   10.93
  15  -7  -1  162.53   10.22
  15   7  -1  151.96   11.05
 -15   7   1  134.56   13.53
 -15  -7   1  176.66   12.28
  15   7  -1  186.68   12.55
  15  -7  -1  166.50   10.91
 -13  -7   1    9.90    3.86
  13   7  -1    3.52    3.56
 -13   7   1    6.29    3.49
  13   7  -1    6.32    3.60
 -13   7   1    0.68    4.97
  13   7  -1    4.95    3.24
  13  -7  -1    4.25    2.87
  13  -7  -1    3.04    3.15
  11   7  -1   70.88    7.00
  11  -7  -1   90.84    7.66
 -11   7   1   83.38   10.88
  11   7  -1   64.95    7.46
  11  -7  -1   70.62    6.50
 -11   7   1   87.31    7.89
  11   7  -1   79.40    8.56
 -11  -7   1   80.90    7.96
  -9   7   1  253.84   18.64
  -9   7   1  238.86   13.84
   9   7  -1  210.88   15.13
   9   7  -1  238.36   14.08
   9  -7  -1  247.62   12.54
   9  -7  -1  230.91   13.65
   9   7  -1  233.86   12.82
  -9  -7   1  214.97   13.96
   7  -7  -1  207.91   11.16
   7   7  -1  191.04   14.18
  -7   7   1  212.96   17.92
  -7  -7   1  212.73   13.04
  -7   7   1  221.11   12.86
   7   7  -1  190.63   12.72
   7  -7  -1  201.49   12.95
  -5  -7   1  186.50   12.18
  -5   7   1  205.96   12.38
   5  -7  -1  195.36   12.80
  -5   7   1  231.04   18.79
   5   7  -1  187.34   12.38
   5   7  -1  199.64   14.22
   5  -7  -1  194.90   10.61
  -3  -7   1    1.50    2.91
   3  -7  -1    1.44    2.26
   3   7  -1    3.62    3.04
  -3   7   1   13.20    8.07
   3  -7  -1   -0.84    2.92
  -3   7   1   -3.31    2.13
   3   7  -1    0.91    3.20
  -1  -7   1   14.28    3.69
  -1   7   1   14.86    3.80
   1  -7  -1   10.31    3.69
   1   7  -1   17.66    4.29
   1   7  -1   15.83    4.91
   1  -7  -1   20.26    3.25
   1  -7   1  203.13   12.09
  -1  -7  -1  202.16   10.48
  -1   7  -1  210.95   12.84
   1   7   1  207.45   12.55
  -1   7  -1  207.95   14.99
   1  -7   1  202.55    9.34
  -1  -7  -1  209.75   13.46
  -3   7  -1  521.12   27.30
   3   7   1  628.19   27.59
   3  -7   1  566.28   23.85
  -3   7  -1  569.15   32.09
  -3  -7  -1  617.74   24.68
  -3  -7  -1  631.90   29.77
   3  -7   1  557.83   27.51
   5  -7   1  179.33   10.61
  -5   7  -1  163.63   11.40
  -5  -7  -1  182.84   12.50
   5   7   1  169.84   11.20
  -5   7  -1  185.47   14.03
   7   7   1    2.25    2.60
   7  -7   1    1.94    2.48
   7  -7   1    0.39    2.67
  -7  -7  -1   -0.71    3.09
  -7   7  -1    0.10    3.19
  -7   7  -1   -1.86    2.51
   9   7   1  148.00    8.24
   9  -7   1  123.31   10.17
  -9  -7  -1  151.33   11.29
  -9   7  -1  142.38   10.32
  -9   7  -1  139.30   12.30
   9   7   1  150.22   10.01
  11   7   1  336.64   18.46
  11  -7   1  363.82   21.55
 -11  -7  -1  398.15   21.23
 -11   7  -1  358.66   19.16
  11  -7   1  347.47   17.14
  11   7   1  387.39   16.78
 -11   7  -1  354.98   22.71
 -13  -7  -1  150.38   11.45
  13  -7   1  136.95   11.09
  13   7   1  134.48    8.19
  13  -7   1  122.83    7.93
 -13   7  -1  120.27   12.40
 -13   7  -1  134.95   10.09
  13   7   1  144.06    9.84
 -15  -7  -1   29.61    6.03
  15  -7   1   28.48    3.67
  15   7   1   31.21    4.29
  15   7   1   26.19    4.84
  15  -7   1   36.43    6.48
 -15   7  -1   19.85    4.92
 -15   7  -1   24.65    6.39
 -17   7  -1   38.58    4.59
 -17  -7  -1   34.88    6.63
  17  -7   1   33.41    4.02
 -17   7  -1   39.80    7.73
 -17  -7  -1   35.88    5.93
  17   7   1   29.97    5.34
  17  -7   1   44.48    7.03
  17   7   1   36.14    4.62
 -17   7  -1   22.12    5.30
  19  -7   1  563.43   32.87
 -19  -7  -1  558.09   30.05
 -19   7  -1  582.49   25.89
 -19   7  -1  547.51   32.54
  19   7   1  556.17   26.50
  19  -7   1  568.72   25.00
  19   7   1  564.06   24.70
 -19  -7  -1  527.85   26.78
 -19   7  -1  574.75   27.52
  21   7   1  232.09   12.69
 -21   7  -1  249.32   14.87
 -21   7  -1  250.75   18.12
 -21  -7  -1  224.22   14.29
  21  -7   1  241.05   17.55
  21  -7   1  247.09   12.15
 -21  -7  -1  198.60   15.57
 -23  -7  -1    6.10    3.84
 -23   7  -1    1.21    4.30
  23  -7   1    3.64    4.49
 -23   7  -1    1.61    3.52
  23   7   1   -2.31    3.29
  23   7   1    1.82    2.62
 -23  -7  -1   -0.46    4.04
  25   7   1   11.52    4.54
 -25   7  -1   10.17    5.43
 -25   7  -1    9.69    4.35
  25  -7   1   11.82    6.09
  25   7   1   12.57    3.67
 -25  -7  -1   14.11    4.77
 -25  -7  -1    8.69    4.91
 -27  -7  -1   46.88    8.39
  27  -7   1   55.21    9.55
 -27   7  -1   40.75    6.93
 -27   7  -1   61.59   10.21
  27   7   1   56.16    6.44
 -27  -7  -1   40.33    7.08
  27   7   1   51.33    7.21
  29   7   1   82.36    8.00
  29  -7   1   96.45   12.53
 -29   7  -1  112.78   13.24
  29   7   1   95.26    9.33
 -29  -7  -1   92.88   11.49
 -29  -7  -1  104.19   10.43
 -29   7  -1   90.28    9.41
  31   7   1  111.61    9.89
 -31  -7  -1   88.90   11.52
  31  -7   1   96.15   13.06
  31   7   1  105.05    8.92
 -31   7  -1   86.87    9.53
 -31  -7  -1   88.97   10.23
 -31   7  -1  105.39   13.17
 -33   7  -1   61.60    8.46
  33  -7   1   61.33   11.08
  33   7   1   57.98    7.77
 -33   7  -1   56.48   10.67
 -33  -7  -1   72.19    9.58
  33   7   1   59.92    7.38
 -33  -7  -1   51.62    9.42
  35   7   1    0.42    3.74
 -35   7  -1   -0.46    4.64
  35   7   1    5.76    4.87
 -35   7  -1   11.46    6.53
 -35  -7  -1    5.94    4.57
 -35  -7  -1    8.16    5.99
  35  -7   1    7.48    6.59
 -37  -7  -1  107.11   13.27
 -37   7  -1  126.78   14.97
 -37   7  -1  114.08   11.27
  37   7   1  108.98    9.87
  37  -7   1  133.97   15.78
  37   7   1   92.66   10.03
 -37  -7  -1  132.50   12.64
  34  -8  -1  115.03   11.82
  34   8  -1  130.91   12.67
  34   8  -1  124.90   11.23
  34  -8  -1  123.98   15.70
 -34   8   1  101.65   13.74
 -34  -8   1  121.09   13.94
 -32  -8   1   -1.40    4.79
  32   8  -1    5.00    5.09
  32  -8  -1    0.64    6.02
  32  -8  -1   -1.77    4.37
 -32   8   1    0.69    5.32
  32   8  -1    3.46    3.84
  32  -8  -1    4.92    5.04
 -30   8   1   80.30   11.96
  30   8  -1   81.88   10.08
 -30  -8   1   87.64   11.35
  30  -8  -1   70.16    9.40
  30  -8  -1   74.71   12.11
 -30   8   1   70.33    9.36
  30   8  -1   68.95    8.68
  30  -8  -1   72.29    8.51
  30   8  -1   77.41    8.45
  28   8  -1   55.05    7.89
 -28   8   1   63.18   10.76
  28  -8  -1   75.43    8.33
  28   8  -1   59.54    9.07
 -28   8   1   58.90    8.58
  28  -8  -1   52.48   10.14
  28  -8  -1   46.21    7.91
 -28  -8   1   63.41    9.97
  28   8  -1   75.11    8.30
 -26   8   1   87.01    9.81
  26  -8  -1  112.71   13.20
  26  -8  -1  117.84    9.98
  26   8  -1  117.14    9.95
  26   8  -1   99.67    9.83
  26   8  -1   86.49   10.54
 -26  -8   1  108.61   11.92
 -26   8   1   87.07   12.33
  24  -8  -1   39.63    8.52
 -24   8   1   38.65    6.96
  24   8  -1   53.35    7.41
 -24  -8   1   34.04    7.56
  24  -8  -1   39.15    6.70
  24   8  -1   39.75    7.70
 -24   8   1   43.52    8.87
  24   8  -1   61.63    7.42
 -22  -8   1  145.27   12.95
  22   8  -1  131.19   11.45
 -22   8   1  126.97   11.24
  22   8  -1  140.27   12.34
  22   8  -1  154.75   10.62
 -22   8   1  115.71   13.46
  22  -8  -1  135.24   10.46
  20   8  -1  123.18   11.72
 -20  -8   1  138.93   12.18
  20  -8  -1  121.12   10.11
 -20   8   1  136.12   13.71
  20   8  -1  118.09   10.99
 -20   8   1  109.00   10.47
  20   8  -1  150.77   10.27
  20  -8  -1  136.81    9.91
 -18   8   1  397.33   25.76
 -18   8   1  439.63   22.61
  18  -8  -1  407.12   21.44
  18   8  -1  398.95   20.60
 -18  -8   1  419.32   23.65
  18   8  -1  425.90   24.27
  18  -8  -1  402.95   20.51
  16   8  -1   53.05    6.77
  16   8  -1   69.77    8.07
 -16   8   1   60.72    9.70
 -16   8   1   51.66    7.39
  16  -8  -1   54.37    6.60
 -16  -8   1   61.66    7.96
  16  -8  -1   64.04    7.22
  16   8  -1   67.70    8.47
 -14   8   1   21.24    4.97
  14   8  -1   37.91    6.51
  14   8  -1   37.04    6.79
  14  -8  -1   34.87    5.39
 -14   8   1   30.87    7.59
  14   8  -1   33.88    5.54
 -14  -8   1   34.27    6.55
  14  -8  -1   41.67    6.12
  12   8  -1   53.38    7.36
  12   8  -1   69.53    8.69
  12  -8  -1   74.69    7.50
  12   8  -1   58.16    6.85
 -12   8   1   43.35    8.83
 -12   8   1   41.85    6.66
  12  -8  -1   61.56    6.41
 -12  -8   1   71.89    8.08
  10  -8  -1   19.73    5.19
 -10   8   1   32.90    7.85
  10   8  -1   21.90    5.95
 -10  -8   1   28.83    5.78
 -10   8   1   21.05    4.88
  10  -8  -1   22.99    4.17
  10   8  -1   18.14    4.88
   8   8  -1   48.36    7.81
  -8   8   1   65.85   10.28
   8   8  -1   54.23    7.37
  -8  -8   1   55.58    7.16
   8  -8  -1   51.93    5.64
  -8   8   1   52.96    6.96
  -6   8   1   87.33    8.74
   6   8  -1   92.57    9.24
  -6   8   1   89.47   12.16
   6  -8  -1   94.10    7.06
   6  -8  -1   89.70    8.87
  -6  -8   1  107.38    9.09
   6   8  -1   98.16   10.52
   4   8  -1    2.73    3.09
  -4  -8   1    1.75    3.11
   4  -8  -1   -3.50    3.08
   4   8  -1   -4.81    2.88
  -4   8   1   -1.75    2.44
  -4   8   1    0.47    6.44
   4  -8  -1    0.16    2.30
   2   8  -1   66.91    7.97
  -2  -8   1   56.29    6.74
  -2   8   1   67.68    7.54
   2  -8  -1   56.62    7.39
   2  -8  -1   65.84    5.54
   2   8  -1   59.59    8.73
  -2   8   1   69.27   11.69
   0  -8   1  160.03   10.93
   0  -8  -1  160.05   11.98
   0   8  -1  151.18   11.35
   0   8  -1  145.73   13.16
   0   8   1  167.69   11.72
   0  -8  -1  171.97    9.28
   0   8   1  173.82   16.78
   2   8   1   19.99    4.63
  -2  -8  -1   21.60    3.43
  -2   8  -1   15.19    5.30
   2   8   1   41.66   10.04
  -2   8  -1   22.32    5.15
  -2  -8  -1    4.14    4.07
   2  -8   1   16.00    2.64
   2  -8   1   14.59    3.99
   4   8   1   26.40    9.22
  -4  -8  -1    8.41    3.95
   4  -8   1    9.38    2.56
  -4   8  -1   12.81    4.38
   4   8   1   11.53    3.88
   4  -8   1   10.83    3.65
  -4   8  -1    9.62    4.97
   6   8   1    1.69    2.89
  -6   8  -1    2.64    3.97
  -6   8  -1    1.77    3.07
   6  -8   1    3.04    2.95
   6  -8   1    1.78    2.36
  -6  -8  -1    5.11    3.97
  -8  -8  -1   13.27    4.69
   8  -8   1    5.57    3.16
  -8   8  -1    6.03    4.68
  -8   8  -1   12.97    4.21
   8   8   1    8.45    3.53
 -10   8  -1   24.23    5.42
  10  -8   1   24.49    5.03
 -10  -8  -1   31.28    6.37
 -10   8  -1   21.67    6.60
  10  -8   1   29.01    4.49
  10   8   1   34.97    5.90
  12  -8   1  112.84    9.65
 -12   8  -1   93.18    9.52
 -12   8  -1   92.74   11.69
  12   8   1  115.96    9.53
  12  -8   1  101.89    7.51
  12   8   1  105.52    7.30
 -12  -8  -1   99.25   10.45
  14  -8   1   -2.05    3.98
 -14  -8  -1    0.88    3.62
  14  -8   1   -0.53    2.71
 -14   8  -1   -1.59    3.41
 -14   8  -1   -3.88    3.62
  14   8   1   -1.79    3.03
  14   8   1    1.51    2.85
 -16   8  -1   51.74    7.53
  16  -8   1   64.49    8.75
  16   8   1   56.15    6.00
  16   8   1   61.75    7.37
 -16   8  -1   48.53    9.05
  16  -8   1   68.11    5.82
 -16  -8  -1   66.33    9.05
 -18  -8  -1  122.95   10.81
  18   8   1  111.52    9.78
 -18   8  -1  118.82   10.66
  18  -8   1  131.94    8.22
 -18   8  -1  123.49   13.68
 -18  -8  -1  111.53   11.73
  18  -8   1  133.58   11.76
  18   8   1  120.42    8.44
  20  -8   1   20.91    3.97
 -20   8  -1   23.34    5.54
 -20  -8  -1   26.38    6.73
  20  -8   1   17.66    6.14
  20   8   1   21.52    4.56
 -20   8  -1   21.40    6.79
 -20  -8  -1   36.27    6.42
  20   8   1   23.11    5.29
  22   8   1   13.52    4.14
 -22   8  -1    3.73    4.95
 -22  -8  -1    1.33    3.69
  22  -8   1    3.27    5.45
 -22   8  -1    7.14    4.55
  22  -8   1    8.20    3.37
 -22  -8  -1    7.89    5.27
  24  -8   1   44.35    8.64
 -24  -8  -1   29.76    7.68
 -24  -8  -1   42.86    7.40
 -24   8  -1   25.03    7.95
  24   8   1   23.92    5.11
 -24   8  -1   39.07    6.92
  24   8   1   43.13    7.13
 -26  -8  -1    8.38    5.57
  26   8   1    3.19    3.81
 -26   8  -1   13.69    7.13
  26  -8   1    6.67    5.88
  26   8   1   13.55    5.41
 -26   8  -1    8.99    4.88
 -26  -8  -1    1.08    3.87
  28   8   1   32.30    5.86
 -28   8  -1   28.62    6.58
 -28  -8  -1   35.56    8.38
 -28  -8  -1   31.77    6.81
  28  -8   1   26.42    8.01
  28   8   1   36.89    7.04
 -28   8  -1   34.52    8.68
 -30   8  -1   40.21    9.45
 -30   8  -1   30.69    6.94
  30   8   1   25.50    5.41
  30  -8   1   27.79    8.54
 -30  -8  -1   36.95    7.73
 -30  -8  -1   32.84    7.76
  30   8   1   34.91    7.07
  32  -8   1    3.15    6.27
 -32   8  -1    6.05    4.49
 -32   8  -1   -3.30    5.59
 -32  -8  -1    1.23    5.21
  32   8   1   -0.60    3.76
  32   8   1    0.60    4.52
 -32  -8  -1   -1.31    4.10
 -34   8  -1   -0.68    4.78
  34   8   1    3.99    5.01
  34  -8   1    1.00    5.88
 -34   8  -1    0.31    6.01
  34   8   1   -1.47    3.94
 -34  -8  -1   -3.90    5.24
  29   9  -1   52.19    9.51
 -29   9   1   45.35    9.99
 -29  -9   1   42.72    8.98
 -29   9   1   55.86    8.95
  29  -9  -1   47.11    8.44
  29  -9  -1   61.68    8.14
  29   9  -1   54.37    8.25
  29   9  -1   53.36    7.96
  27  -9  -1  146.79   11.67
  27   9  -1  141.21   11.64
  27   9  -1  134.60   13.16
 -27   9   1  105.33   11.75
 -27   9   1  137.03   15.55
  27   9  -1  129.07   12.13
 -27  -9   1  127.34   13.67
  25   9  -1    6.78    5.46
  25  -9  -1    6.14    4.38
  25   9  -1    2.37    3.86
 -25  -9   1   13.26    5.80
  25   9  -1    6.12    5.44
 -25   9   1    4.23    6.36
 -25   9   1    3.29    4.59
  25  -9  -1    7.78    5.46
 -23  -9   1   87.50   10.84
 -23   9   1   87.53   12.57
  23   9  -1   92.84    9.57
 -23   9   1   98.45   10.54
  23   9  -1   92.99   10.29
  23   9  -1   99.48   11.22
  23  -9  -1   87.08    9.30
  23  -9  -1   93.22    9.60
  21   9  -1   27.25    5.93
 -21  -9   1   34.11    7.36
  21  -9  -1   29.54    6.07
 -21   9   1   37.18    7.02
  21  -9  -1   32.03    6.74
 -21   9   1   25.95    7.92
  21   9  -1   32.07    7.12
  21   9  -1   29.41    7.37
  19  -9  -1   75.61    8.61
 -19   9   1   52.97    8.18
  19   9  -1   75.98    9.58
 -19   9   1   55.26   10.17
  19   9  -1   71.97    8.26
  19   9  -1   86.71   10.51
  19  -9  -1   68.13    7.77
 -19  -9   1   63.54    9.31
 -17   9   1  102.18   13.04
  17  -9  -1   94.50    9.00
  17   9  -1  132.41   12.25
 -17   9   1   98.93   10.31
  17  -9  -1  122.43   10.46
 -17  -9   1  130.68   11.94
  17   9  -1  126.07   10.26
  15  -9  -1    3.84    4.26
  15   9  -1    3.08    3.73
 -15   9   1    7.35    5.82
  15   9  -1   -2.23    3.45
  15  -9  -1   11.62    4.37
  15   9  -1    6.84    4.92
 -15   9   1    6.04    4.24
 -15  -9   1   11.83    4.87
  13   9  -1   41.82    7.30
 -13  -9   1   51.99    7.83
 -13   9   1   43.46    7.23
  13  -9  -1   35.72    5.73
  13  -9  -1   48.51    7.12
  13   9  -1   34.93    7.48
 -13   9   1   44.77    8.76
 -11   9   1   57.46    7.93
 -11  -9   1   73.99    8.58
  11  -9  -1   66.15    8.10
  11   9  -1   76.88    9.13
  11  -9  -1   74.41    7.13
  11   9  -1   63.03    9.39
 -11   9   1   68.89   10.74
  -9   9   1   88.51    9.53
   9  -9  -1   88.98    7.68
   9   9  -1   96.30   11.05
   9  -9  -1  122.45   10.28
  -9   9   1   93.57   12.16
  -9  -9   1   89.36    9.49
   9   9  -1   94.09   10.04
  -7  -9   1  167.43   12.27
   7   9  -1  172.49   14.30
   7   9  -1  155.05   12.32
   7  -9  -1  170.00   10.18
  -7   9   1  150.40   11.84
  -7   9   1  145.50   15.13
   5   9  -1   12.43    5.14
  -5   9   1   21.71    7.42
   5  -9  -1   14.78    5.01
  -5   9   1   14.84    4.93
   5   9  -1   11.72    5.46
  -5  -9   1   17.94    4.89
   5  -9  -1   16.37    4.07
   3  -9  -1    3.99    4.16
  -3   9   1    2.70    3.66
  -3   9   1    6.52    7.09
   3   9  -1    3.66    4.28
  -3  -9   1    3.39    3.43
   3  -9  -1    4.10    3.23
   3   9  -1    5.26    4.18
  -1   9   1  159.08   12.17
   1  -9  -1  180.38   10.18
  -1   9   1  181.20   17.31
   1   9  -1  186.57   15.15
   1   9  -1  161.35   12.72
  -1  -9   1  164.69   11.95
   1  -9  -1  178.44   13.23
  -1  -9  -1  159.26   12.46
  -1   9  -1  148.92   12.10
  -1  -9  -1  168.31    9.48
   1   9   1  155.40   16.60
   1  -9   1  155.18   11.35
  -1   9  -1  162.77   14.32
   1   9   1  179.75   12.47
  -3   9  -1  112.62   12.68
  -3  -9  -1  126.68   11.23
   3   9   1  113.85   10.26
   3   9   1   75.19   13.12
  -3   9  -1  106.85   10.19
   3  -9   1   93.07    6.14
   3  -9   1  110.28    8.93
  -5   9  -1   56.02    7.86
   5  -9   1   42.30    6.12
   5  -9   1   55.16    4.72
  -5  -9  -1   53.18    8.09
   5   9   1   72.53   13.24
  -5   9  -1   54.59    9.44
   5   9   1   54.36    7.50
   7   9   1    2.49    3.79
  -7  -9  -1    4.36    4.15
  -7   9  -1   -0.46    4.40
   7  -9   1    1.76    3.32
  -7   9  -1    9.18    4.57
   7   9   1    7.56    9.34
   7  -9   1    0.91    2.82
  -9  -9  -1   82.46    9.82
   9   9   1   63.02    8.21
   9  -9   1   73.66    7.13
   9  -9   1   79.76    6.27
  -9   9  -1   69.99    8.89
  -9   9  -1   73.42   10.81
   9   9   1   81.90   14.26
  11   9   1  132.88   11.14
 -11   9  -1  124.14   14.06
  11  -9   1  139.32    9.62
  11   9   1  170.29   17.61
 -11   9  -1  130.41   11.60
 -11  -9  -1  128.66   12.37
 -13   9  -1   42.06    9.02
 -13  -9  -1   42.07    7.89
 -13   9  -1   31.33    6.50
  13  -9   1   48.29    5.78
  13   9   1   54.77    7.52
  13   9   1   83.38   13.76
  15   9   1  150.46   18.32
 -15  -9  -1  178.88   13.97
  15   9   1  142.67    9.62
 -15   9  -1  144.70   15.62
  15  -9   1  162.56   13.13
 -15   9  -1  156.58   12.91
  15  -9   1  151.15   10.04
  15   9   1  166.55   12.13
  17   9   1  333.24   19.30
 -17  -9  -1  402.13   22.88
 -17   9  -1  340.73   24.18
  17  -9   1  324.60   22.02
 -17   9  -1  300.13   19.47
  17   9   1  365.00   26.86
 -17  -9  -1  349.37   19.93
  17  -9   1  339.77   17.11
  17   9   1  330.96   17.01
  19   9   1   13.46    4.94
 -19  -9  -1    4.17    4.84
  19   9   1    2.88    3.95
 -19  -9  -1   13.59    5.12
  19  -9   1    7.55    5.77
  19   9   1    9.85   10.54
 -19   9  -1    8.42    5.99
 -19   9  -1   14.47    5.31
 -21   9  -1  208.02   18.09
  21   9   1  208.83   13.86
 -21  -9  -1  195.49   15.93
 -21   9  -1  203.32   14.77
  21   9   1  203.95   20.00
  21  -9   1  199.27   16.63
 -21  -9  -1  202.46   14.43
  21   9   1  204.01   12.40
  23   9   1   70.52   13.59
 -23   9  -1   85.81   10.09
  23   9   1   95.96    8.51
 -23  -9  -1   71.13    9.86
 -23   9  -1   93.73   13.38
 -23  -9  -1   80.28   11.22
  23  -9   1  102.65   12.26
 -25  -9  -1    8.47    5.12
 -25   9  -1    4.84    6.57
  25  -9   1    2.08    6.23
 -25  -9  -1    0.57    4.96
  25   9   1    3.29    4.18
  25   9   1   24.01   11.02
 -25   9  -1    2.90    4.63
  25   9   1    7.74    5.06
 -27  -9  -1   29.74    7.17
 -27   9  -1   26.48    9.18
  27   9   1   26.22   11.87
  27  -9   1   33.01    8.62
  27   9   1   41.16    7.68
 -27   9  -1   28.04    6.80
  27   9   1   32.87    5.90
 -27  -9  -1   34.00    8.47
  20  10  -1   64.51    9.87
 -20 -10   1   70.50   10.11
  20 -10  -1   70.08    9.07
  20  10  -1   81.53   10.87
 -20  10   1   50.66    8.38
 -20  10   1   50.40   10.56
  20 -10  -1   62.17    8.17
  20  10  -1   61.55    8.30
  18  10  -1  187.27   12.57
 -18  10   1  168.38   14.27
  18 -10  -1  194.15   13.85
  18  10  -1  193.72   15.80
 -18 -10   1  183.72   14.74
 -18  10   1  165.65   17.41
  18 -10  -1  181.71   12.45
 -16  10   1  114.28   11.61
  16  10  -1  143.21   12.52
  16 -10  -1  115.89    9.91
 -16  10   1  104.99   13.91
 -16 -10   1  132.19   12.40
  16 -10  -1  104.23   10.69
  16  10  -1  121.17   12.84
 -14  10   1    6.74    5.91
 -14 -10   1   11.80    5.63
  14 -10  -1    9.43    5.54
  14  10  -1    6.50    4.67
  14 -10  -1    3.71    4.07
  14  10  -1    1.94    4.23
 -14  10   1    7.16    4.66
  12 -10  -1   85.26    9.45
 -12  10   1   74.22    9.63
 -12  10   1   70.86   11.55
  12  10  -1   79.77   10.63
  12  10  -1   58.52    9.08
  12 -10  -1   91.77    8.24
 -12 -10   1   84.97   10.03
 -10  10   1   16.47    5.37
  10 -10  -1   21.06    6.47
  10  10  -1   26.97    6.47
 -10 -10   1   21.32    5.90
 -10  10   1   16.50    6.46
  10 -10  -1   27.19    5.30
  10  10  -1   14.60    6.19
  -8 -10   1   52.64    7.88
   8 -10  -1   33.52    7.17
  -8  10   1   43.01    9.23
   8 -10  -1   44.34    6.01
   8  10  -1   39.40    8.76
  -8  10   1   40.97    7.40
   8  10  -1   51.62    8.43
  -6 -10   1   83.94    9.27
   6 -10  -1   80.78    7.09
   6  10  -1   76.14    9.86
  -6  10   1   85.15   12.39
   6  10  -1   70.50   10.73
  -6  10   1   92.13   10.25
  -4 -10   1   41.24    7.36
   4  10  -1   60.04   10.15
   4 -10  -1   56.90    8.48
   4 -10  -1   73.27    6.38
  -4  10   1   66.54    8.82
  -4  10   1   56.76   10.68
   4  10  -1   65.38    9.24
   2 -10  -1   20.06    5.89
  -2  10   1   22.20    5.80
   2 -10  -1   26.58    4.51
  -2  10   1   23.03    8.14
   2  10  -1   20.73    6.30
  -2 -10   1   23.67    5.78
   2  10  -1   18.26    6.76
   0  10  -1   95.22   12.24
   0 -10   1   83.06    9.20
   0 -10  -1   86.09    6.84
   0  10   1   94.68   10.23
   0  10   1   75.52   12.15
   0 -10  -1  105.33   10.68
   0  10  -1   66.57    9.66
   2  10   1   33.78    6.84
  -2  10  -1   27.35    6.55
  -2  10  -1   32.91    8.43
  -2 -10  -1   27.67    6.87
   2  10   1   26.51    8.74
   2 -10   1   22.63    5.65
   4 -10   1   19.98    5.31
  -4  10  -1   23.15    7.60
  -4 -10  -1   21.08    6.23
  -4  10  -1   11.98    5.47
   4  10   1   19.00    5.44
   4  10   1   35.10    9.43
  -6  10  -1   17.13    5.57
   6  10   1   14.10    5.19
   6 -10   1   18.70    4.98
  -6 -10  -1   34.57    7.48
  -6  10  -1    9.32    6.03
   6  10   1   25.70    9.17
   8  10   1   20.66    5.86
  -8 -10  -1   30.27    7.17
  -8  10  -1    7.66    4.76
   8  10   1   31.49   10.27
  -8  10  -1   12.83    6.36
  10 -10   1  272.08   13.94
  10  10   1  288.45   17.53
 -10  10  -1  226.15   20.05
 -10 -10  -1  273.30   18.66
  10 -10   1  290.12   15.86
  10  10   1  291.25   22.92
 -10  10  -1  243.92   17.50
  12  10   1  116.83   11.35
  12  10   1  115.88   15.25
  12 -10   1  128.75    9.92
 -12 -10  -1  137.70   13.22
  12 -10   1  132.83    9.06
 -12  10  -1  134.61   12.70
 -12  10  -1  134.78   15.32
 -14  10  -1   14.92    6.66
  14  10   1    8.04    9.27
 -14  10  -1    7.51    4.89
  14 -10   1   11.47    4.40
  14  10   1    5.08    4.57
 -14 -10  -1    9.45    5.71
  16  10   1   23.04    9.87
 -16  10  -1   15.95    5.97
 -16 -10  -1    7.46    4.98
 -16 -10  -1   21.70    7.03
  16  10   1    3.04    4.56
 -16  10  -1   14.68    6.97
  18  10   1   12.04    9.84
 -18  10  -1   -0.87    4.33
  18  10   1    2.76    4.40
 -18 -10  -1    1.44    4.45
 -18  10  -1   -2.36    4.89
 -18 -10  -1    3.67    4.95
  20 -10   1   81.02   10.51
 -20 -10  -1   74.14   11.07
  20  10   1   80.28    7.64
  20  10   1   57.59   12.61
 -20  10  -1   55.67   11.25
  20  10   1   55.80    8.44
  50   0  -2    4.69    5.49
 -50   0   2    4.11    4.03
  50   0  -2   14.23    7.94
  48   0  -2  200.91   14.91
  48   0  -2  218.96   19.36
 -48   0   2  205.35   11.92
  46   0  -2  102.10   11.06
  46   0  -2   99.30   13.95
 -46   0   2   97.08    7.41
  44   0  -2  199.51   14.33
 -44   0   2  215.19   11.76
  44   0  -2  216.85   18.55
  42   0  -2   93.74   10.02
  42   0  -2  108.93   13.30
 -42   0   2   91.22    7.04
  40   0  -2   10.06    4.46
 -40   0   2    3.38    2.96
  40   0  -2    8.29    5.87
  38   0  -2  310.68   18.14
 -38   0   2  347.61   15.85
  38   0  -2  324.38   23.23
  36   0  -2  506.69   25.49
  36   0  -2  538.80   32.67
 -36   0   2  534.43   22.99
  34   0  -2  155.81   11.02
  34   0  -2  165.67   14.35
 -34   0   2  175.05    9.13
  32   0  -2    2.29    3.06
  32   0  -2    0.53    3.98
 -32   0   2    3.21    1.99
  30   0  -2   98.76    8.31
 -30   0   2   93.69    5.94
  30   0  -2  100.17   10.65
  28   0  -2  610.80   34.42
 -28   0   2  588.76   24.85
  28   0  -2  607.15   27.08
  26   0  -2   34.19    4.89
 -26   0   2   29.21    3.03
 -26   0   2   34.15    3.09
  26   0  -2   36.36    6.38
 -24   0   2  285.87   14.31
  24   0  -2  295.89   14.50
  24   0  -2  276.12   18.36
  22   0  -2   89.27    8.28
  22   0  -2   85.06    6.39
  20   0  -2  276.60   17.65
  20   0  -2  299.35   13.99
  18   0  -2  751.35   39.36
  18   0  -2  734.88   30.73
  16   0  -2  334.29   19.48
 -16   0   2  351.07   15.21
  16   0  -2  321.06   15.06
  14   0  -2   94.04    5.75
 -14   0   2   89.48    4.78
 -14   0   2   92.48    7.44
 -14   0   2   91.89    6.47
  14   0  -2   97.88    7.61
 -14   0   2   96.92    5.70
 -12   0   2   54.12    4.74
 -12   0   2   53.81    5.30
  12   0  -2   50.65    4.10
 -12   0   2   49.29    3.24
  12   0  -2   48.61    3.77
  12   0  -2   55.52    4.81
 -12   0   2   56.42    4.04
  12   0  -2   51.53    4.74
 -12   0   2   48.98    3.20
 -10   0   2   51.55    4.43
 -10   0   2   50.54    4.92
 -10   0   2   45.29    3.56
  10   0  -2   49.73    4.41
 -10   0   2   50.74    3.21
 -10   0   2   42.75    3.00
 -10   0   2   46.84    4.13
  10   0  -2   45.48    3.56
  10   0  -2   41.59    4.22
  10   0  -2   41.77    3.71
  -8   0   2  193.95    8.77
   8   0  -2  185.94    8.88
   8   0  -2  195.42   10.14
  -8   0   2  192.32    8.52
  -8   0   2  191.30    9.24
   8   0  -2  201.09    9.37
   8   0  -2  199.08    8.69
  -8   0   2  196.90   10.07
  -8   0   2  196.48    9.91
   6   0  -2 9537.41  364.15
  -6   0   2 9523.01  363.92
  -6   0   2 9614.83  360.59
   6   0  -2 9260.00  388.10
  -6   0   2 9552.22  363.82
  -6   0   2 9997.59  391.28
  -6   0   2 9570.07  387.90
   6   0  -2 9771.18  391.55
   6   0  -2 9588.53  360.96
   6   0  -2 9509.22  364.08
  -6   0   2 9954.60  358.63
   6   0  -2 9716.04  358.82
  -4   0   2   13.41    1.72
  -4   0   2   13.86    1.82
  -4   0   2   14.47    2.00
   4   0  -2   15.01    2.12
   4   0  -2   14.15    1.97
   4   0  -2   13.35    1.94
  -4   0   2   17.18    2.22
  -4   0   2   14.87    2.04
   4   0  -2   17.63    2.43
   4   0  -2   13.88    2.23
   4   0  -2   11.17    2.26
  -4   0   2   13.16    2.28
   2   0  -2  340.03   13.70
  -2   0   2  309.49   13.87
   2   0  -2  332.36   14.87
   2   0  -2  332.12   13.99
  -2   0   2  331.14   13.97
   2   0  -2  317.74   14.00
  -2   0   2  298.32   14.63
   2   0  -2  330.12   14.69
  -2   0   2  325.58   14.60
  -2   0   2  328.69   13.49
   2   0  -2  326.61   13.52
  -2   0   2  328.28   13.51
   0   0  -2    3.74    1.48
   0   0   2    1.43    1.16
   0   0  -2    1.20    1.43
   0   0  -2    3.04    1.68
   0   0  -2    7.35    1.85
   0   0   2    2.72    1.20
   0   0   2    0.77    1.16
   0   0   2    3.11    1.16
   0   0   2    3.49    1.54
   0   0  -2    5.61    1.57
   2   0   2   11.66    2.14
  -2   0  -2   15.04    2.26
   2   0   2   11.91    1.54
  -2   0  -2   19.39    2.36
   2   0   2   11.92    2.00
   2   0   2   13.20    2.01
  -2   0  -2   14.19    2.03
  -2   0  -2   13.10    1.70
  -4   0  -2  245.59   10.93
  -4   0  -2  239.15   11.53
  -4   0  -2  240.00   10.43
   4   0   2  244.92   11.46
   4   0   2  238.22   10.93
  -4   0  -2  235.39   10.57
   4   0   2  208.20   10.48
   4   0   2  229.11   10.36
  -6   0  -2  598.83   26.40
   6   0   2  574.33   24.36
  -6   0  -2  591.52   24.12
   6   0   2  625.82   26.42
  -6   0  -2  589.37   24.49
  -6   0  -2  587.54   24.87
   6   0   2  598.55   24.49
  -8   0  -2    5.49    1.99
  -8   0  -2    4.77    1.92
   8   0   2    4.93    1.80
   8   0   2    6.76    1.91
   8   0   2    2.65    1.91
 -10   0  -2  645.96   28.47
  10   0   2  695.44   28.68
 -10   0  -2  691.81   28.81
 -10   0  -2  706.51   30.97
  10   0   2  751.63   31.12
 -12   0  -2  472.57   20.54
 -12   0  -2  469.54   20.70
  12   0   2  488.03   20.65
 -12   0  -2  493.77   22.18
 -14   0  -2 1258.90   52.73
 -14   0  -2 1212.61   48.28
  14   0   2 1201.94   48.30
 -14   0  -2 1179.91   48.74
 -16   0  -2  121.33    7.69
 -16   0  -2  124.96    7.19
 -16   0  -2  119.79    7.39
 -18   0  -2   16.11    3.14
 -18   0  -2   11.10    2.65
 -18   0  -2   16.21    3.25
 -20   0  -2  212.01    9.42
 -20   0  -2  193.72   10.88
 -20   0  -2  199.94   10.47
 -20   0  -2  203.87   11.62
 -22   0  -2 1164.41   48.37
 -22   0  -2 1167.27   47.90
  22   0   2 1201.51   47.70
 -22   0  -2 1135.09   51.62
 -22   0  -2 1157.09   46.95
 -24   0  -2 1435.67   58.54
 -24   0  -2 1362.14   62.03
  24   0   2 1441.05   57.26
 -24   0  -2 1387.87   56.32
 -24   0  -2 1425.56   57.51
  26   0   2  530.30   24.70
 -26   0  -2  555.81   23.81
 -26   0  -2  544.37   24.80
 -26   0  -2  546.49   23.90
 -28   0  -2   23.52    4.03
 -28   0  -2   21.63    2.97
 -28   0  -2   16.91    4.01
  28   0   2   18.73    4.23
 -30   0  -2  169.46    9.73
  30   0   2  151.21   10.75
 -30   0  -2  166.60    9.09
 -30   0  -2  164.70   10.45
 -32   0  -2 1151.84   47.24
 -32   0  -2 1100.34   45.61
 -32   0  -2 1129.04   47.38
  32   0   2 1064.21   47.11
 -34   0  -2   12.19    3.67
 -34   0  -2   18.06    4.47
  34   0   2   13.31    4.29
 -36   0  -2  799.34   35.41
  36   0   2  811.74   36.03
 -36   0  -2  769.74   33.71
 -38   0  -2   66.24    7.53
  38   0   2   54.89    7.76
 -38   0  -2   49.18    5.71
 -40   0  -2  136.75    9.23
 -40   0  -2  143.55   10.59
  40   0   2  175.75   21.80
  40   0   2  131.21   11.55
 -42   0  -2  236.62   13.52
 -42   0  -2  244.35   15.02
  42   0   2  261.88   16.01
 -44   0  -2   71.87    6.94
  44   0   2   56.60   16.67
 -44   0  -2   85.83    9.05
  44   0   2   81.04    9.88
  46   0   2   13.87   12.50
 -46   0  -2    2.83    3.68
  46   0   2   -2.04    4.34
  48   0   2    3.45   12.25
  48   0   2   17.46    6.35
 -48   0  -2   16.93    4.78
  51  -1  -2   -1.73    6.10
  51   1  -2   -1.65    4.65
  51   1  -2    7.39    6.95
 -51  -1   2    2.96    4.13
  51  -1  -2    4.33    5.32
  49  -1  -2    0.80    6.22
  49   1  -2    1.27    5.90
  49   1  -2   -0.25    4.41
 -49  -1   2    1.47    3.59
  49  -1  -2   -2.68    4.32
 -47  -1   2   38.41    5.73
  47  -1  -2   51.76    8.31
  47   1  -2   43.57   10.43
  47   1  -2   37.39    7.80
  47  -1  -2   38.01    9.72
 -47   1   2   45.75    5.05
  45  -1  -2   19.97    5.98
  45  -1  -2   31.23    9.01
  45   1  -2   17.83    6.15
  45   1  -2   28.11    8.17
 -45  -1   2   26.41    5.03
 -45   1   2   26.37    4.07
 -43   1   2    1.84    2.83
  43  -1  -2   11.67    4.96
 -43  -1   2    8.59    3.38
  43   1  -2    5.84    6.52
  43   1  -2    4.02    4.15
  43  -1  -2    3.54    5.58
 -41  -1   2    1.92    2.76
  41   1  -2   -2.72    3.32
  41  -1  -2   -1.97    4.72
  41  -1  -2    2.03    3.89
 -41   1   2    5.48    2.40
  41   1  -2    1.60    4.46
 -39   1   2    0.19    2.67
  39   1  -2    0.70    4.84
 -39   1   2   -1.03    2.25
  39   1  -2    0.89    3.28
  39  -1  -2   -2.60    4.50
  39  -1  -2    3.80    3.87
 -39  -1   2    0.85    2.71
  37   1  -2    2.68    4.70
  37  -1  -2   10.20    4.18
 -37   1   2    5.55    2.91
 -37   1   2    9.06    2.47
  37  -1  -2   13.72    6.25
  37   1  -2    7.88    3.97
 -37  -1   2    5.60    2.88
 -35   1   2   12.63    2.50
  35  -1  -2    4.08    4.89
 -35   1   2    9.32    3.02
  35   1  -2   13.45    5.65
 -35  -1   2    4.93    2.70
  35   1  -2    5.81    3.97
  35  -1  -2   10.91    4.12
  33   1  -2    1.69    2.77
  33  -1  -2    0.31    4.34
  33   1  -2   -1.48    3.97
 -33   1   2    2.88    2.34
  33  -1  -2    1.42    2.86
 -33  -1   2   -1.27    1.89
 -33   1   2   -1.61    1.25
  31   1  -2    4.68    3.07
 -31  -1   2    3.87    2.21
  31  -1  -2    5.90    3.11
  31   1  -2    3.65    4.02
 -31   1   2    7.62    2.58
  31  -1  -2    4.34    4.65
 -31   1   2    1.90    1.52
  29   1  -2   -0.79    3.36
 -29   1   2   -0.80    2.09
  29  -1  -2    2.48    2.72
  29  -1  -2   -0.88    3.44
 -29   1   2    1.39    1.33
  29   1  -2    2.76    2.61
  27   1  -2   71.70    6.75
 -27   1   2   76.93    4.49
  27   1  -2   69.15    7.22
 -27   1   2   80.00    6.00
  27   1  -2   77.56    8.52
  27  -1  -2   71.16    6.61
  27  -1  -2   76.45    9.25
  25   1  -2    2.08    2.79
  25  -1  -2    2.23    2.52
  25  -1  -2    1.03    3.43
  25   1  -2    1.68    2.70
 -25   1   2   -2.95    2.54
  25   1  -2    1.01    2.38
 -25   1   2    2.51    1.32
  23   1  -2   -0.94    2.38
  23  -1  -2   -1.31    2.88
  23   1  -2   -1.23    1.89
  23  -1  -2    0.77    2.02
  23   1  -2    0.54    2.77
 -23   1   2    0.98    1.15
  21   1  -2    6.70    3.22
 -21   1   2    4.57    1.15
  21   1  -2    2.87    2.16
  21   1  -2    1.73    2.39
  21  -1  -2    7.16    3.50
  21  -1  -2    4.59    2.33
  19   1  -2   97.25    8.07
  19   1  -2  104.44    7.38
 -19  -1   2  101.14    4.48
  19  -1  -2   98.67    8.76
  19  -1  -2   91.45    6.33
  17  -1  -2   52.47    4.53
 -17  -1   2   56.92    5.76
 -17   1   2   56.15    2.91
  17   1  -2   51.90    5.69
 -17  -1   2   50.00    2.90
 -17   1   2   58.88    4.65
  17   1  -2   51.11    5.09
  17  -1  -2   57.55    5.44
  17  -1  -2   51.91    6.43
  17   1  -2   52.42    4.61
 -15   1   2   19.85    2.88
  15   1  -2   15.72    3.44
  15  -1  -2   17.60    4.03
  15   1  -2   18.64    3.34
 -15  -1   2   19.29    3.54
  15  -1  -2   20.32    2.89
  15   1  -2   20.83    3.02
 -15  -1   2   20.55    1.84
  15  -1  -2   11.61    2.94
 -15   1   2   18.30    1.56
 -13  -1   2   64.22    5.70
 -13   1   2   59.93    4.26
  13  -1  -2   67.04    5.43
  13   1  -2   63.77    5.21
  13  -1  -2   67.57    4.40
 -13  -1   2   67.45    4.84
 -13  -1   2   68.12    3.60
 -13  -1   2   57.34    5.11
  13   1  -2   63.25    4.61
 -13   1   2   61.32    5.19
 -13   1   2   63.24    3.17
  13   1  -2   63.79    3.53
  11  -1  -2   -1.55    1.62
  11   1  -2    1.30    1.23
 -11  -1   2    0.65    1.54
  11  -1  -2    0.39    1.34
  11   1  -2   -0.73    1.36
 -11  -1   2   -0.47    1.62
 -11   1   2   -0.71    1.57
  11   1  -2   -0.37    1.71
  11   1  -2    0.00    1.33
 -11  -1   2    1.30    1.13
  11  -1  -2   -0.03    1.78
 -11   1   2    0.30    0.79
 -11   1   2   -0.09    1.29
 -11   1   2   -0.44    1.84
  -9  -1   2    5.94    2.06
   9   1  -2    6.83    1.95
  -9   1   2    5.60    2.57
  -9  -1   2    7.39    1.54
  -9  -1   2    8.01    2.19
  -9  -1   2    6.53    1.98
  -9   1   2    5.74    1.04
   9  -1  -2    3.93    1.90
  -9  -1   2    6.95    2.01
  -9   1   2    6.06    1.48
   9  -1  -2    8.28    2.29
   9   1  -2    5.49    1.51
   9   1  -2    2.70    1.95
   9   1  -2    7.04    1.77
   9  -1  -2    3.32    1.13
  -9   1   2    4.06    1.97
  -9  -1   2    6.08    1.59
  -7  -1   2  920.65   39.44
   7   1  -2  936.04   36.63
   7   1  -2  951.27   39.90
  -7   1   2  928.29   39.63
  -7   1   2  871.18   37.06
  -7  -1   2  913.45   36.50
  -7   1   2 1008.48   36.46
  -7  -1   2  968.83   36.63
  -7  -1   2  893.35   39.68
  -7   1   2  930.32   36.32
   7   1  -2  924.61   36.66
  -7  -1   2  996.83   36.73
  -7  -1   2  923.84   36.58
   7   1  -2  937.01   36.61
   7  -1  -2  958.17   35.91
   7  -1  -2  905.29   37.20
   7  -1  -2  933.07   35.87
   7  -1  -2  887.00   39.72
   5   1  -2 1096.33   41.67
   5  -1  -2 1021.99   41.99
  -5  -1   2 1065.80   41.45
   5  -1  -2 1107.98   40.63
   5  -1  -2 1081.92   40.84
  -5   1   2 1136.57   41.52
   5   1  -2 1065.84   41.49
   5   1  -2 1030.95   44.44
  -5   1   2 1069.41   41.06
   5  -1  -2 1048.56   44.81
  -5  -1   2 1053.83   41.38
  -5   1   2 1009.48   41.91
   5   1  -2 1078.75   41.44
  -5  -1   2 1098.82   41.35
  -5  -1   2 1051.14   44.43
  -5  -1   2 1013.44   44.78
  -5   1   2 1039.84   44.69
   5   1  -2 1047.30   44.94
   5   1  -2 1060.67   41.51
  -5  -1   2 1084.36   41.63
  -3  -1   2  247.00   10.70
   3   1  -2  243.50   10.87
   3   1  -2  230.18   10.74
  -3  -1   2  230.15   11.38
   3  -1  -2  225.13   10.98
   3  -1  -2  240.93    9.97
   3   1  -2  248.70   10.65
  -3  -1   2  249.88   10.84
  -3   1   2  268.15   10.47
  -3   1   2  244.84    9.90
   3   1  -2  249.11   10.87
  -3  -1   2  226.73   11.17
  -3   1   2  237.16   11.03
   3   1  -2  236.62   11.34
   3  -1  -2  244.74   11.83
   3  -1  -2  243.15   10.27
  -3  -1   2  244.45   10.84
   3   1  -2  231.05   11.43
  -3  -1   2  244.88   10.56
  -3   1   2  233.74   11.66
  -1  -1   2  194.91    8.95
   1  -1  -2  200.18    9.82
  -1   1   2  177.53    9.81
   1  -1  -2  179.78    8.51
  -1   1   2  187.29    7.89
  -1  -1   2  194.30    8.86
  -1  -1   2  183.03    9.07
   1   1  -2  182.26    8.69
   1   1  -2  194.45    9.26
  -1  -1   2  194.14    8.77
   1   1  -2  188.82    8.87
  -1  -1   2  178.69    8.90
   1   1  -2  189.59    9.03
   1  -1  -2  166.00    8.86
   1   1  -2  176.43    8.78
  -1   1   2  166.93    8.87
  -1  -1   2  180.54    8.49
  -1   1   2  205.92    8.58
   1  -1   2  545.35   21.86
   1  -1   2  558.03   21.95
  -1   1  -2  531.90   22.25
   1  -1   2  549.10   22.05
  -1   1  -2  528.00   22.87
  -1  -1  -2  495.42   22.13
   1   1   2  543.45   20.94
   1  -1   2  545.04   21.83
  -1   1  -2  540.24   21.99
   1   1   2  555.84   22.02
   1  -1   2  536.50   22.82
   1   1   2  538.43   24.36
  -1   1  -2  535.73   23.26
  -1  -1  -2  550.08   22.11
  -1  -1  -2  533.80   24.45
   1   1   2  514.61   22.19
   1   1   2  566.11   22.34
   1  -1   2  538.00   22.29
   3   1   2  192.32   10.25
  -3   1  -2  188.37    9.25
  -3   1  -2  180.02    8.99
  -3  -1  -2  184.35    9.20
   3  -1   2  186.33    8.76
  -3  -1  -2  197.28   10.36
  -3   1  -2  197.85    9.29
   3   1   2  185.73    9.32
   3   1   2  190.13    9.08
   3  -1   2  204.21    9.25
  -3   1  -2  200.96    9.56
   3   1   2  203.36    9.47
   3  -1   2  206.52    9.62
   3  -1   2  199.50    9.31
  -5  -1  -2  127.04    7.56
  -5  -1  -2  124.82    6.75
  -5   1  -2  123.62    6.91
   5  -1   2  126.34    6.63
   5   1   2  128.51    7.51
  -5   1  -2  118.44    6.52
   5   1   2  115.80    6.73
  -5   1  -2  127.38    6.23
   5  -1   2  138.57    6.15
   5   1   2  117.38    6.49
   5  -1   2  125.64    6.36
  -5  -1  -2  118.08    6.60
   5   1   2  122.90    6.73
   5  -1   2  128.77    6.96
  -7  -1  -2  597.10   25.63
   7  -1   2  618.21   25.71
  -7   1  -2  596.99   26.70
  -7   1  -2  620.08   25.69
  -7  -1  -2  635.07   25.35
   7  -1   2  635.05   26.76
  -7   1  -2  583.47   25.01
  -7   1  -2  606.10   24.81
   7   1   2  610.58   25.33
   7  -1   2  610.69   25.04
   7  -1   2  655.59   24.88
   7   1   2  627.77   27.95
  -7  -1  -2  612.97   27.93
   9  -1   2  322.03   12.90
  -9  -1  -2  320.07   14.20
  -9  -1  -2  309.60   13.76
  -9   1  -2  303.12   14.00
  -9  -1  -2  304.82   15.26
   9   1   2  297.72   15.18
   9  -1   2  317.81   14.09
  -9   1  -2  283.89   13.48
  -9   1  -2  294.50   14.01
  -9   1  -2  299.00   12.87
   9   1   2  307.35   13.79
 -11  -1  -2   28.10    3.78
  11   1   2   27.85    3.23
  11   1   2   32.79    3.91
 -11  -1  -2   27.88    3.49
 -11   1  -2   31.85    2.86
 -11  -1  -2   31.74    3.39
 -11   1  -2   30.95    3.66
 -11   1  -2   29.44    2.35
 -11   1  -2   29.24    3.27
 -13   1  -2   58.34    4.06
 -13  -1  -2   54.29    4.77
 -13  -1  -2   43.56    4.08
 -13   1  -2   48.49    4.59
  13   1   2   49.60    4.31
 -13   1  -2   49.85    4.25
 -13   1  -2   51.28    3.31
 -13  -1  -2   48.79    4.91
  15   1   2   26.17    3.31
 -15  -1  -2   22.26    3.81
 -15   1  -2   21.36    3.49
  15   1   2   24.53    3.37
 -15  -1  -2   28.23    3.83
 -15   1  -2   27.08    2.30
 -15   1  -2   24.73    3.00
 -15  -1  -2   26.24    3.31
 -15   1  -2   26.52    3.36
 -17   1  -2    2.47    2.23
 -17   1  -2    0.76    1.37
 -17  -1  -2    0.56    2.37
 -17  -1  -2    1.72    1.77
 -17  -1  -2   -1.43    1.69
 -17   1  -2    1.76    1.94
  17   1   2    0.80    1.92
 -17   1  -2    0.88    1.59
 -19   1  -2   16.15    2.88
  19   1   2   24.55    3.55
 -19  -1  -2   24.83    3.91
 -19   1  -2   18.23    3.20
 -19   1  -2   19.81    3.63
 -19  -1  -2   17.90    3.99
 -19  -1  -2   14.88    2.84
 -21   1  -2    7.47    2.79
 -21  -1  -2    5.45    2.37
 -21  -1  -2    7.49    3.29
 -21   1  -2    9.13    2.67
 -21  -1  -2    3.36    2.51
  21   1   2    9.35    2.93
 -21   1  -2    8.49    2.63
 -23  -1  -2   -0.65    1.86
 -23  -1  -2    3.84    2.67
 -23  -1  -2    0.41    2.94
 -23   1  -2    1.00    2.42
 -23   1  -2    2.34    2.29
  23   1   2   -1.14    2.28
 -25  -1  -2   -1.93    2.62
  25   1   2    1.21    2.37
 -25   1  -2   -1.27    1.84
 -25   1  -2    0.64    2.31
 -25  -1  -2   -1.37    2.00
 -25  -1  -2    0.06    1.69
 -25  -1  -2    3.08    2.67
  27  -1   2    4.47    2.98
 -27  -1  -2    4.29    2.05
 -27   1  -2    3.24    2.51
 -27  -1  -2    4.05    3.27
 -27  -1  -2    2.21    2.25
  27   1   2    3.16    2.79
 -27   1  -2    4.91    2.55
 -27  -1  -2    0.33    2.25
 -29   1  -2   -2.14    2.37
 -29  -1  -2   -0.24    2.19
  29  -1   2    3.98    3.15
 -29  -1  -2    0.99    2.65
 -29   1  -2   -0.40    2.53
 -29   1  -2   -1.83    2.05
 -29  -1  -2    0.90    3.31
 -29  -1  -2   -1.23    1.95
  29   1   2    0.77    2.65
  31   1   2   42.47    5.98
 -31  -1  -2   42.17    5.92
 -31   1  -2   42.48    5.22
 -31  -1  -2   32.77    4.51
 -31  -1  -2   40.29    4.15
  31  -1   2   43.47    6.18
 -31   1  -2   29.77    4.71
  33   1   2   -0.19    3.08
 -33   1  -2   -0.34    3.11
 -33   1  -2    3.56    2.94
 -33  -1  -2    4.49    2.81
 -33  -1  -2    6.67    3.38
  33  -1   2    4.83    3.39
 -33  -1  -2    4.31    3.04
 -35  -1  -2  107.54    9.26
 -35   1  -2  103.72    8.56
 -35   1  -2  106.33    8.18
 -35  -1  -2   92.26    7.01
  35   1   2  115.28    9.55
  35  -1   2  108.47   10.02
 -37  -1  -2    3.76    3.51
 -37   1  -2    1.79    3.04
 -37  -1  -2    1.78    2.81
  37  -1   2   48.44   14.36
 -37   1  -2    1.51    3.07
  37  -1   2   -1.92    3.69
  37   1   2   -2.63    3.27
 -39  -1  -2    5.31    3.93
 -39  -1  -2    5.31    3.06
 -39   1  -2    2.92    3.48
  39  -1   2    2.49    4.14
  39   1   2   -0.68    3.74
  39  -1   2    5.41   10.65
 -39   1  -2    2.03    3.18
  41   1   2   13.87    5.29
 -41   1  -2   15.24    4.59
 -41  -1  -2   10.82    4.86
 -41  -1  -2   11.75    3.94
  41  -1   2   23.47   12.82
  41  -1   2   12.35    5.11
 -41   1  -2   15.13    4.79
 -43  -1  -2   42.03    6.90
 -43   1  -2   47.33    6.90
  43  -1   2   55.59   14.78
 -43   1  -2   50.99    6.66
  43   1   2   44.13    7.52
 -43  -1  -2   41.75    5.27
  43   1   2   34.90   15.60
  43  -1   2   40.64    7.77
 -45   1  -2   40.05    6.73
 -45  -1  -2   34.49    5.17
  45   1   2   49.74   16.43
 -45   1  -2   38.24    6.35
 -45  -1  -2   44.07    7.39
  45  -1   2   42.66    8.05
  45   1   2   41.48    7.34
  45  -1   2   37.53   13.95
 -47  -1  -2   -1.69    4.46
  47  -1   2    5.73   11.19
  47  -1   2    4.59    5.35
 -47   1  -2    5.80    4.47
  47   1   2    0.91    4.78
 -47   1  -2   -1.36    4.22
  47   1   2   19.72   14.48
  50  -2  -2    3.21    5.25
  50  -2  -2    4.04    6.45
  50   2  -2    4.37    6.48
 -50  -2   2   12.66    4.99
  50   2  -2    0.14    4.98
  48  -2  -2   47.83    8.39
 -48  -2   2   52.59    6.95
  48  -2  -2   88.94   13.77
  48   2  -2   50.57   10.70
  48   2  -2   55.35    9.00
  46   2  -2   24.76    6.88
  46  -2  -2   26.78    6.80
 -46  -2   2   19.27    5.06
 -46   2   2   27.38    5.52
  46   2  -2   32.65    9.14
  46  -2  -2   38.30    9.68
  44  -2  -2  186.40   18.01
  44   2  -2  182.95   13.87
  44   2  -2  205.44   17.40
 -44   2   2  200.66   12.76
 -44  -2   2  185.69   11.91
  44  -2  -2  186.89   13.65
 -42   2   2  212.01   13.66
 -42   2   2  207.73   10.08
  42   2  -2  214.02   14.68
  42  -2  -2  224.69   14.46
 -42  -2   2  211.15   12.67
  42  -2  -2  225.39   19.21
  42   2  -2  226.65   18.05
  40  -2  -2    2.00    3.71
  40   2  -2    4.98    5.47
  40   2  -2    9.95    4.41
 -40   2   2   11.60    3.84
 -40  -2   2    7.98    3.43
 -40   2   2    7.39    2.24
  40  -2  -2   11.01    6.41
  38  -2  -2  156.01   11.21
 -38   2   2  140.10    7.16
 -38   2   2  159.90   10.54
 -38  -2   2  133.32    9.14
  38   2  -2  148.29   11.17
  38  -2  -2  133.45   15.10
  38   2  -2  155.09   13.69
  36  -2  -2  364.75   25.14
 -36   2   2  361.76   19.80
 -36  -2   2  332.39   17.28
  36   2  -2  374.25   19.72
  36  -2  -2  342.92   19.10
  36   2  -2  411.06   24.48
 -34   2   2  235.51   14.48
  34  -2  -2  241.26   14.38
  34  -2  -2  244.71   18.94
  34   2  -2  247.72   15.46
 -34  -2   2  264.25   13.23
  34   2  -2  255.91   17.89
  32  -2  -2   37.70    8.04
  32   2  -2   45.27    6.56
 -32   2   2   58.94    6.01
  32  -2  -2   58.04    6.81
  32   2  -2   53.46    7.94
  32   2  -2   42.13    6.29
 -30   2   2   23.52    4.36
  30   2  -2   22.24    4.84
  30   2  -2   14.40    4.15
  30  -2  -2   16.00    3.98
  30  -2  -2   20.93    5.81
  30   2  -2   20.14    5.42
  28  -2  -2   35.14    5.17
  28   2  -2   43.28    6.54
 -28   2   2   36.73    4.86
  28  -2  -2   39.42    7.51
  28   2  -2   26.42    4.97
  26   2  -2  853.54   43.96
  26   2  -2  787.14   37.47
  26  -2  -2  795.44   35.00
 -26   2   2  845.58   40.07
  26  -2  -2  824.48   45.45
  24   2  -2  428.85   19.38
  24  -2  -2  403.22   19.32
  24  -2  -2  449.15   25.77
  24   2  -2  442.67   24.12
  24   2  -2  379.59   20.67
 -24   2   2  395.02   22.42
  22   2  -2   60.88    6.45
  22   2  -2   50.88    5.35
  22  -2  -2   63.78    5.53
  22  -2  -2   60.07    7.78
  22   2  -2   49.12    5.58
  22  -2  -2   46.13    5.65
  20  -2  -2   93.09    9.02
  20  -2  -2   90.86    7.30
  20  -2  -2  103.53    6.80
  20   2  -2  107.13    6.97
 -20  -2   2  104.15    8.79
  20   2  -2   96.02    7.40
  20   2  -2   99.43    7.91
 -18  -2   2  340.70   18.38
  18  -2  -2  311.93   19.46
  18   2  -2  297.45   14.68
  18  -2  -2  309.49   14.57
  18   2  -2  314.80   16.17
  18   2  -2  314.92   17.93
  18  -2  -2  297.00   15.99
  18   2  -2  317.27   12.65
  16   2  -2  353.48   14.07
  16   2  -2  341.50   17.19
  16  -2  -2  348.48   15.52
 -16   2   2  344.38   15.63
  16  -2  -2  353.71   20.81
  16   2  -2  316.59   18.95
  16  -2  -2  327.75   17.11
 -16  -2   2  358.89   19.29
 -16  -2   2  359.21   16.61
  16   2  -2  343.27   15.79
 -14  -2   2  347.43   19.13
  14   2  -2  365.78   14.53
 -14   2   2  376.23   15.67
  14  -2  -2  347.58   15.36
  14   2  -2  333.82   17.16
  14   2  -2  359.55   15.94
 -14  -2   2  350.07   17.08
  14  -2  -2  334.10   17.17
  12  -2  -2  220.02   11.54
  12   2  -2  205.32   11.34
 -12  -2   2  214.50   12.22
  12   2  -2  222.45    9.46
 -12  -2   2  217.70   11.13
  12  -2  -2  208.84    9.77
  12   2  -2  207.06    9.58
  12   2  -2  204.03   10.43
 -12   2   2  214.43   10.01
  12  -2  -2  210.93   10.83
 -10   2   2    1.05    1.85
  10   2  -2    6.85    1.57
 -10   2   2    5.36    1.54
  10  -2  -2    3.06    2.00
  10   2  -2    1.17    1.70
  10  -2  -2    5.71    1.60
  10   2  -2    3.18    2.03
  10   2  -2    5.32    1.56
 -10  -2   2    5.68    1.87
 -10  -2   2    4.74    2.06
  10  -2  -2    5.36    2.40
  10  -2  -2    5.46    1.00
 -10   2   2    4.83    0.94
 -10  -2   2    5.91    1.86
  -8   2   2  122.30    7.69
   8  -2  -2  125.53    6.07
   8   2  -2  125.71    7.18
   8  -2  -2  113.11    7.64
   8  -2  -2  115.10    7.13
   8   2  -2  138.12    6.64
   8   2  -2  123.98    7.64
  -8   2   2  141.38    6.31
  -8  -2   2  151.09    7.62
  -8  -2   2  133.15    7.76
   8   2  -2  121.17    6.19
  -8   2   2  132.50    5.93
   8  -2  -2  132.98    5.85
   6  -2  -2  554.68   20.39
   6   2  -2  516.83   21.25
   6   2  -2  497.14   20.17
   6   2  -2  480.28   22.70
  -6  -2   2  499.24   20.13
  -6   2   2  503.94   20.34
  -6  -2   2  510.19   24.48
  -6  -2   2  516.48   21.11
   6  -2  -2  475.92   21.23
   6  -2  -2  470.25   22.68
   6   2  -2  509.41   20.87
  -6   2   2  493.95   21.33
   6  -2  -2  477.39   19.84
  -6   2   2  527.76   20.02
  -6  -2   2  513.86   21.15
   4  -2  -2   13.77    1.35
  -4  -2   2   22.20    2.72
   4   2  -2   18.43    2.87
  -4   2   2   18.48    2.03
  -4  -2   2   17.48    2.58
  -4  -2   2   16.82    2.77
  -4  -2   2   20.61    2.49
   4   2  -2   21.65    2.92
  -4   2   2   15.40    2.86
   4  -2  -2   18.48    2.06
  -4   2   2   17.53    1.45
  -4  -2   2   14.88    1.79
  -4  -2   2   15.25    2.64
   4  -2  -2   12.03    2.70
   4   2  -2   20.15    2.65
  -4   2   2   13.34    2.57
   4  -2  -2   13.45    2.54
  -2  -2   2   45.71    3.78
   2   2  -2   41.04    3.84
  -2   2   2   43.35    3.82
  -2  -2   2   48.58    4.05
  -2  -2   2   44.62    3.45
  -2   2   2   40.21    4.11
  -2  -2   2   49.60    3.95
   2   2  -2   39.79    3.77
   2  -2  -2   51.76    3.47
  -2  -2   2   45.09    4.51
   2  -2  -2   40.98    3.87
  -2   2   2   53.21    3.41
   2   2  -2   48.11    4.08
  -2  -2   2   40.01    3.08
   2   2  -2   39.76    3.78
   0   2   2   95.89    6.79
   0  -2  -2   99.38    6.77
   0   2  -2  111.36    6.24
   0  -2   2   92.60    5.76
   0  -2   2   93.40    6.89
   0  -2   2   97.89    5.87
   0   2  -2   92.16    5.81
   0   2   2  102.40    5.57
   0  -2   2   98.88    5.34
   0  -2   2   99.54    6.08
   0  -2  -2  102.09    6.03
   0   2   2   98.69    6.01
   0  -2  -2  108.32    5.70
  -2  -2  -2  107.63    7.44
   2  -2   2  113.43    6.67
   2  -2   2  117.61    6.61
  -2  -2  -2  116.61    6.66
  -2   2  -2  117.66    6.56
  -2   2  -2  114.64    6.83
   2   2   2  121.99    7.70
   2   2   2  124.87    6.56
  -2  -2  -2  133.89    6.62
  -2   2  -2  104.48    6.29
   2  -2   2  110.23    7.84
   2   2   2  116.48    6.71
   2  -2   2  111.41    5.75
   2  -2   2  117.12    6.41
   4  -2   2    9.15    2.92
  -4  -2  -2    6.00    2.61
   4  -2   2    8.69    1.30
  -4   2  -2   11.19    2.42
   4   2   2    7.82    2.25
  -4   2  -2   10.44    2.12
   4   2   2    7.97    1.21
   4   2   2   10.74    2.80
  -4  -2  -2    9.76    2.23
   4  -2   2   10.54    1.98
  -4   2  -2    7.32    2.37
   4  -2   2   11.91    2.35
   4   2   2   11.73    2.33
  -6  -2  -2   84.61    5.60
  -6  -2  -2   85.77    6.57
  -6   2  -2   89.14    5.55
   6   2   2  100.82    6.91
   6   2   2   86.32    4.48
  -6   2  -2   86.03    5.93
  -6   2  -2   82.98    5.27
   6   2   2  103.68    5.86
   6  -2   2   94.26    7.05
   6  -2   2   90.04    5.34
   6   2   2   81.98    5.61
   6   2   2   89.92    4.73
   8   2   2   12.18    3.11
  -8   2  -2   12.40    2.11
   8   2   2    9.56    1.82
  -8   2  -2    8.82    2.63
   8   2   2    9.66    2.26
   8  -2   2   11.47    1.94
  -8  -2  -2   11.12    3.06
   8   2   2    8.58    1.50
  -8   2  -2   12.74    2.46
  -8  -2  -2    7.33    2.30
  10   2   2   68.14    3.78
 -10  -2  -2   69.98    5.18
 -10  -2  -2   59.48    5.69
 -10   2  -2   65.67    4.41
  10   2   2   62.49    4.84
 -10   2  -2   65.71    4.77
  10   2   2   64.01    4.24
 -10   2  -2   62.00    5.35
  12   2   2  552.79   23.53
 -12  -2  -2  580.23   27.26
 -12   2  -2  568.89   24.01
  12   2   2  578.25   23.12
  12   2   2  577.33   24.16
 -12   2  -2  571.89   24.90
 -12  -2  -2  557.03   24.82
 -12   2  -2  606.16   24.05
 -14  -2  -2   12.26    3.26
  14   2   2   12.57    2.53
  14   2   2   10.34    1.61
 -14   2  -2   14.29    3.12
 -14   2  -2    8.12    2.27
 -14   2  -2   15.50    1.92
 -14  -2  -2   16.81    3.23
 -14   2  -2   13.88    2.31
 -16   2  -2  416.14   17.61
 -16  -2  -2  376.48   18.11
 -16  -2  -2  364.18   19.76
 -16  -2  -2  405.03   16.08
  16   2   2  389.97   17.20
 -16   2  -2  378.60   17.24
  16   2   2  371.17   16.74
 -16   2  -2  399.70   16.98
 -16   2  -2  385.44   18.11
 -18   2  -2   21.19    2.68
 -18   2  -2   23.04    3.42
 -18  -2  -2   19.23    2.07
  18   2   2   24.84    3.51
  18   2   2   22.50    2.19
 -18   2  -2   24.51    4.09
 -18  -2  -2   11.27    3.70
 -18  -2  -2   19.45    3.61
 -18   2  -2   23.73    2.83
 -20   2  -2  275.81   14.57
 -20   2  -2  291.76   13.43
 -20  -2  -2  290.18   16.26
 -20  -2  -2  300.65   14.95
 -20   2  -2  275.64   13.80
  20   2   2  292.78   14.09
 -20   2  -2  300.70   14.17
 -20  -2  -2  301.90   12.58
  20   2   2  292.04   13.12
 -22  -2  -2  805.42   38.91
 -22  -2  -2  858.06   33.31
 -22  -2  -2  817.55   35.66
 -22   2  -2  877.28   34.32
 -22   2  -2  840.23   34.34
  22   2   2  813.29   35.00
 -22   2  -2  774.10   35.06
  22   2   2  841.41   34.70
  24   2   2  552.85   24.17
 -24  -2  -2  506.00   27.13
 -24   2  -2  517.12   24.37
 -24  -2  -2  571.75   22.44
 -24   2  -2  533.30   23.70
 -24  -2  -2  559.11   25.08
 -26  -2  -2   76.58    5.04
 -26   2  -2   80.63    6.22
  26   2   2   78.65    6.99
 -26  -2  -2   73.41    8.06
 -26  -2  -2   97.28    7.28
 -26   2  -2   82.14    7.18
 -28   2  -2   28.06    4.74
  28   2   2   29.96    5.01
 -28  -2  -2   24.70    4.63
 -28  -2  -2   23.21    5.22
 -28  -2  -2   27.15    3.24
 -28   2  -2   21.46    3.92
 -30  -2  -2  178.49   11.28
 -30   2  -2  163.39   10.16
 -30  -2  -2  176.92    9.13
 -30   2  -2  180.39   10.84
  30   2   2  164.43   10.88
 -30  -2  -2  172.61   12.54
 -32  -2  -2  167.46    8.87
  32  -2   2  137.15   17.98
  32  -2   2  164.43   11.54
  32   2   2  151.34   10.31
 -32   2  -2  148.82   10.20
 -32  -2  -2  163.16   10.76
 -32  -2  -2  151.22   12.17
 -32   2  -2  153.67    9.90
  34  -2   2  176.65   20.88
 -34   2  -2  218.43   12.64
 -34  -2  -2  189.75   14.39
 -34   2  -2  213.10   12.09
  34  -2   2  204.16   13.42
 -34  -2  -2  209.87   10.87
  34   2   2  212.73   12.83
 -34  -2  -2  195.82   12.74
  36   2   2   73.17    7.87
 -36   2  -2   49.98    6.38
  36  -2   2   57.18    7.93
 -36  -2  -2   59.53    7.53
 -36  -2  -2   52.42    8.56
 -36   2  -2   56.16    7.00
  36  -2   2   71.31   14.44
  38   2   2    2.41    3.58
  38  -2   2    0.40    4.02
 -38   2  -2    5.32    3.39
 -38  -2  -2    1.80    4.98
  38  -2   2    1.37    9.62
 -38   2  -2   -0.43    3.59
 -38  -2  -2    4.79    3.76
 -40   2  -2  112.97    9.53
 -40  -2  -2  127.75   10.92
  40  -2   2  102.33   11.17
  40   2   2  124.97   10.80
 -40  -2  -2  133.96   12.77
  40  -2   2  120.46   18.51
 -40   2  -2  127.46    9.52
 -42   2  -2  159.48   10.97
  42  -2   2  166.62   20.13
  42  -2   2  129.07   12.61
 -42  -2  -2  154.34   11.62
 -42   2  -2  149.34   10.75
  42   2   2  136.85   11.87
 -42  -2  -2  128.19   13.49
  44   2   2   76.05   18.04
 -44   2  -2   54.45    7.45
  44  -2   2   47.64    8.51
 -44   2  -2   45.73    7.06
  44  -2   2   82.31   15.39
 -44  -2  -2   54.44    9.67
 -44  -2  -2   60.68    8.34
  44   2   2   52.38    8.19
 -46  -2  -2   -0.49    5.72
 -46  -2  -2   -1.21    3.96
 -46   2  -2    4.48    4.63
  46  -2   2    7.30    5.28
  46   2   2    0.09    4.90
  46   2   2    6.71   13.82
  46  -2   2    3.08    8.15
 -46   2  -2    1.95    4.25
  49  -3  -2   15.61    5.89
  49   3  -2   16.02    7.25
  49  -3  -2   16.26    8.42
 -49  -3   2   13.88    5.23
 -47  -3   2    3.36    4.34
  47  -3  -2    6.79    5.18
  47   3  -2    3.30    6.68
  47  -3  -2    8.07    7.26
 -47   3   2    9.54    5.25
 -45   3   2   36.59    6.96
  45  -3  -2   39.73    7.41
 -45  -3   2   49.65    7.14
  45  -3  -2   38.65   10.24
  45   3  -2   41.42    9.22
 -43  -3   2   33.51    6.00
  43  -3  -2   36.21    9.43
 -43   3   2   41.29    6.70
  43   3  -2   41.32    8.99
  43  -3  -2   37.47    7.01
  41  -3  -2   10.32    4.79
 -41  -3   2    6.22    3.61
  41   3  -2    9.59    5.84
  41   3  -2   -1.89    4.12
  41  -3  -2    5.09    6.02
 -41   3   2    2.30    4.40
  39  -3  -2   -4.07    4.85
 -39   3   2    0.86    3.74
  39   3  -2   -2.07    4.71
  39   3  -2   -3.95    3.71
 -39  -3   2   -1.83    2.79
  39  -3  -2    1.47    3.76
 -37  -3   2    4.93    3.21
  37  -3  -2    7.04    4.11
  37   3  -2    3.42    3.25
  37   3  -2    8.17    4.40
 -37   3   2    3.31    3.85
  37  -3  -2   -5.40    3.86
  37   3  -2    5.40    4.71
  35  -3  -2   40.02    9.07
 -35   3   2   39.39    6.06
  35   3  -2   47.38    7.61
  35   3  -2   25.99    5.81
  35  -3  -2   34.67    5.97
  35   3  -2   38.58    6.18
  33   3  -2   91.79    8.60
  33   3  -2  101.17   10.17
  33   3  -2   98.42    9.08
 -33   3   2   89.85    8.70
  33  -3  -2   97.35   12.19
  33  -3  -2   82.47    8.27
  31   3  -2    9.98    3.70
  31  -3  -2    8.87    5.01
  31   3  -2    8.30    4.06
  31   3  -2    9.96    4.50
 -31   3   2   12.55    4.09
  31  -3  -2   10.54    3.64
  29  -3  -2  208.63   16.14
  29   3  -2  188.12   12.39
  29   3  -2  196.60   11.81
  29  -3  -2  192.35   11.58
  29   3  -2  188.73   13.67
 -29   3   2  191.60   12.97
  27  -3  -2   32.51    7.02
  27  -3  -2   37.09    5.22
  27   3  -2   35.93    5.13
 -27   3   2   36.59    5.88
  27   3  -2   36.14    5.67
  27   3  -2   31.34    5.24
  25   3  -2  139.98    9.85
 -25   3   2  123.39   10.84
  25  -3  -2  137.51   12.20
  25  -3  -2  122.48    9.38
  25   3  -2  133.70    8.93
  25  -3  -2  130.41    8.87
  25   3  -2  152.26   10.53
  23  -3  -2   67.52    8.93
  23   3  -2   72.75    6.96
 -23   3   2   47.24    7.99
  23  -3  -2   69.90    6.13
  23   3  -2   73.96    6.73
  23   3  -2   74.39    6.47
  23  -3  -2   80.26    7.14
  21   3  -2   71.06    6.77
  21   3  -2   72.49    6.68
  21   3  -2   83.07    4.05
  21  -3  -2   88.92    9.49
  21   3  -2   79.19    6.57
  21  -3  -2   72.04    6.88
  21  -3  -2   80.49    6.36
  19  -3  -2   22.67    3.57
  19  -3  -2   23.24    4.12
  19   3  -2   25.64    3.67
 -19  -3   2   -4.30    4.40
  19   3  -2   13.62    3.18
  19  -3  -2   23.38    5.54
  19   3  -2   14.81    3.68
  19   3  -2   15.92    2.00
  17  -3  -2   58.64    5.87
  17   3  -2   64.20    5.53
  17   3  -2   65.80    5.94
 -17  -3   2   40.98    4.84
  17  -3  -2   60.65    4.94
  17   3  -2   57.83    3.66
 -17  -3   2   41.49    5.95
  17  -3  -2   56.18    7.39
  17   3  -2   58.27    5.10
  15  -3  -2  239.08   13.27
 -15  -3   2  265.12   13.10
  15   3  -2  239.62   10.85
 -15  -3   2  258.63   14.29
  15   3  -2  236.51   12.24
  15   3  -2  250.70   13.57
  15  -3  -2  244.43   11.76
 -13  -3   2  110.88    6.74
  13  -3  -2   89.90    5.83
  13   3  -2   97.72    5.17
  13   3  -2  110.76    6.84
  13  -3  -2   99.44    6.90
 -13  -3   2  101.94    6.79
  13  -3  -2   98.27    7.32
  13   3  -2   96.71    7.20
  11   3  -2    4.38    2.40
 -11  -3   2    2.24    1.54
  11  -3  -2    2.81    1.03
 -11  -3   2    2.37    2.02
  11  -3  -2    0.14    2.02
  11   3  -2    1.17    1.81
  11  -3  -2    1.86    1.56
  11   3  -2    2.30    1.24
  11  -3  -2    1.95    2.27
  11   3  -2    1.23    1.95
   9  -3  -2    1.31    1.88
  -9  -3   2    5.71    2.33
  -9  -3   2   -0.96    1.22
   9   3  -2    3.67    1.91
   9   3  -2    0.06    1.91
   9  -3  -2    1.14    1.06
   9  -3  -2    0.97    1.35
   9   3  -2    0.18    0.94
   9   3  -2   -2.10    1.64
   9  -3  -2   -3.39    1.38
   7  -3  -2    0.19    1.13
   7   3  -2   -0.97    1.77
   7   3  -2    0.73    1.74
   7   3  -2   -1.14    1.89
   7  -3  -2    1.62    1.34
   7  -3  -2    2.22    1.95
   7  -3  -2   -0.26    1.88
  -7  -3   2    0.76    1.97
   5   3  -2    7.49    2.30
   5  -3  -2    8.31    1.82
   5  -3  -2    6.48    1.12
   5  -3  -2   11.25    2.56
  -5  -3   2   12.48    3.00
   5   3  -2    4.62    2.39
  -5  -3   2   10.19    1.36
   5   3  -2    7.30    2.63
   5  -3  -2   12.59    3.17
   3   3  -2   22.81    3.26
   3   3  -2   26.14    4.01
   3  -3  -2   26.74    3.88
   3  -3  -2   26.93    2.86
  -3  -3   2   24.93    2.14
  -3  -3   2   32.77    4.19
   3  -3  -2   23.90    3.25
   3   3  -2   30.66    3.63
   1  -3  -2   96.15    7.03
   1   3  -2   86.75    7.04
   1  -3  -2   88.80    5.48
  -1  -3   2   91.35    7.12
   1   3  -2  101.94    6.25
   1  -3  -2   86.85    5.79
  -1   3  -2  161.09    9.06
  -1  -3  -2  183.28    8.90
   1  -3   2  179.17   10.99
  -1  -3  -2  166.63    8.92
  -1  -3  -2  169.91   10.30
  -1   3  -2  174.63   10.90
  -3   3  -2   20.75    3.15
  -3  -3  -2   18.94    2.95
  -3  -3  -2   17.54    2.92
  -3   3  -2   14.44    3.51
   3  -3   2   18.28    1.84
  -3  -3  -2   15.16    3.44
  -3   3  -2   24.25    3.22
  -5   3  -2   84.42    5.66
  -5  -3  -2   80.44    6.69
  -5   3  -2   67.90    6.83
   5   3   2   81.96    5.11
  -5  -3  -2   83.97    5.66
  -5   3  -2   81.50    5.51
   7   3   2   35.25    2.42
  -7  -3  -2   29.74    3.80
  -7   3  -2   34.70    5.05
  -7  -3  -2   36.03    4.82
  -7   3  -2   33.29    3.62
   7   3   2   36.99    3.17
  -7   3  -2   33.75    3.82
  -9   3  -2   96.59    6.21
  -9  -3  -2   96.59    6.48
   9   3   2   86.76    5.62
  -9   3  -2   97.06    7.95
   9   3   2   95.50    4.91
  -9  -3  -2  104.17    7.73
  -9   3  -2   86.70    5.96
  11   3   2  190.38    8.88
 -11  -3  -2  181.90   11.42
  11   3   2  179.72    8.48
 -11   3  -2  187.36    9.72
 -11   3  -2  178.13   12.12
 -11  -3  -2  190.99   10.26
 -11   3  -2  177.89    9.59
  13   3   2 1280.33   49.17
 -13   3  -2 1121.24   48.82
 -13  -3  -2 1263.38   50.58
 -13  -3  -2 1214.70   55.17
 -13   3  -2 1314.32   50.13
  13   3   2 1257.84   48.38
 -13   3  -2 1173.87   58.96
 -15  -3  -2   -0.39    1.77
 -15   3  -2   -0.67    1.59
  15   3   2    4.55    1.96
  15   3   2   -1.11    1.26
 -15   3  -2    2.53    2.83
 -15   3  -2   -2.42    1.37
 -15  -3  -2    3.75    2.45
 -15  -3  -2    1.70    2.88
 -17   3  -2   43.14    6.26
 -17   3  -2   59.16    5.00
  17   3   2   47.53    4.30
 -17  -3  -2   48.37    3.74
 -17  -3  -2   28.80    5.30
 -17   3  -2   42.04    4.19
  17   3   2   44.45    3.68
 -17  -3  -2   39.96    5.05
 -19  -3  -2   -0.38    1.94
 -19   3  -2   -0.14    1.82
 -19  -3  -2    0.24    2.94
  19   3   2    1.33    1.49
 -19  -3  -2    0.83    2.24
  19   3   2    0.52    1.84
 -19   3  -2   -0.81    1.36
 -19   3  -2   -0.90    1.77
 -21  -3  -2   -0.92    2.98
 -21   3  -2    2.89    1.69
  21   3   2    2.74    2.20
  21   3   2    1.00    1.68
 -21   3  -2    1.59    2.01
 -21  -3  -2    1.55    2.18
 -21  -3  -2    2.59    2.53
 -21   3  -2    2.50    2.07
 -23  -3  -2    4.22    2.34
 -23   3  -2    5.84    2.50
  23   3   2    0.76    2.44
 -23  -3  -2    1.80    3.23
 -23  -3  -2    5.68    2.79
  23   3   2    1.05    1.84
 -23   3  -2    3.42    2.04
 -23   3  -2    4.26    2.10
 -23   3  -2    0.96    2.72
 -25   3  -2   11.20    2.81
 -25   3  -2   21.31    3.57
  25   3   2   14.49    3.57
 -25  -3  -2   14.51    2.96
 -25   3  -2   16.39    4.13
  25   3   2   12.78    2.57
 -25  -3  -2   13.27    4.55
 -25  -3  -2   11.51    3.56
 -25   3  -2   17.07    3.57
 -27   3  -2    4.41    2.45
 -27   3  -2    9.79    3.61
  27   3   2    1.38    1.91
 -27   3  -2    1.65    2.60
 -27  -3  -2    6.35    3.14
 -27  -3  -2    4.45    2.76
  27  -3   2   15.34    8.65
 -27   3  -2    3.08    2.52
  27   3   2    1.06    2.60
 -27  -3  -2   -1.46    3.39
 -29   3  -2   66.10    7.32
 -29  -3  -2   65.96    5.32
  29  -3   2   43.65   11.93
 -29   3  -2   68.46    6.29
 -29   3  -2   61.74    5.37
 -29  -3  -2   73.53    7.36
 -29  -3  -2   53.70    7.98
  29   3   2   57.92    5.01
  29   3   2   70.13    6.82
  31  -3   2   72.68   13.86
 -31   3  -2   94.55    7.22
 -31  -3  -2   84.01    9.80
 -31   3  -2   92.10    8.56
  31   3   2   94.65    6.57
 -31   3  -2   93.64    7.06
 -31  -3  -2   82.51    8.28
  31   3   2   94.67    8.11
 -33  -3  -2   23.50    5.36
 -33   3  -2   23.50    5.25
  33  -3   2   30.16   11.16
  33   3   2   20.08    4.39
 -33  -3  -2   32.68    6.73
 -33   3  -2   31.03    4.88
  35   3   2    9.39    4.09
 -35  -3  -2   10.45    5.45
 -35   3  -2    0.96    2.82
 -35   3  -2    8.53    4.46
  35  -3   2    1.80    3.56
 -35  -3  -2   14.45    4.53
  35  -3   2   13.60    9.43
  37   3   2    2.45    3.64
  37  -3   2    1.93    3.94
  37  -3   2    1.75    8.40
 -37  -3  -2    0.62    3.51
 -37   3  -2   -2.06    2.74
 -37  -3  -2    0.33    4.54
 -37   3  -2   -0.93    3.90
 -39   3  -2    2.37    4.23
 -39  -3  -2   -0.84    3.45
 -39   3  -2   -0.69    3.18
  39  -3   2   -6.09    3.87
  39   3   2   -4.85    3.26
 -39  -3  -2   -5.94    4.34
  39  -3   2   12.94    9.68
 -41   3  -2   11.87    5.11
  41   3   2    9.22    4.81
 -41   3  -2    8.97    3.92
  41  -3   2    4.45    4.58
  41  -3   2   11.52    8.29
 -41  -3  -2   10.47    6.04
 -41  -3  -2   13.48    4.90
 -43  -3  -2   45.82    9.42
 -43  -3  -2   38.52    7.19
 -43   3  -2   46.51    7.47
  43  -3   2   47.64   11.83
 -43   3  -2   35.84    6.43
  43  -3   2   47.45    8.64
  43   3   2   47.30    7.36
 -45   3  -2   25.61    6.65
  45  -3   2   25.89    9.62
  45   3   2   24.14    6.18
 -45   3  -2   33.52    6.07
  45  -3   2   30.63    7.61
 -45  -3  -2   21.18    7.82
 -45  -3  -2   18.82    6.20
  46  -4  -2   75.14   13.52
  46  -4  -2   69.24    9.76
 -46  -4   2   85.70    9.19
  46   4  -2   78.59   10.71
  46   4  -2   70.21    9.98
  46   4  -2   65.76   11.24
 -46   4   2   71.77    9.70
  44   4  -2   30.44    6.78
 -44   4   2   28.45    7.41
  44  -4  -2   25.48    8.87
  44   4  -2   37.71    8.01
 -44  -4   2   33.83    6.19
  44  -4  -2   27.09    6.80
  44   4  -2   27.10    7.85
  42  -4  -2   31.58    8.98
 -42  -4   2   12.15    4.46
 -42   4   2   22.48    6.82
  42   4  -2   23.94    7.56
  42  -4  -2   15.63    5.39
  42   4  -2   13.50    5.70
  42   4  -2   14.26    5.12
  40  -4  -2    3.50    4.16
 -40  -4   2    1.47    3.59
 -40   4   2   -0.39    4.13
  40   4  -2    2.63    4.75
  40   4  -2    5.40    3.89
  40   4  -2    2.54    4.25
  40  -4  -2    7.17    6.27
  38  -4  -2   20.16    5.34
  38   4  -2   12.53    4.91
 -38   4   2   19.44    5.58
  38   4  -2   21.11    5.47
  38   4  -2   36.97    7.74
  38  -4  -2   25.17    8.06
  36   4  -2   75.94    9.03
  36   4  -2   79.45    8.86
  36  -4  -2  105.49   13.21
  36  -4  -2   88.69    9.08
  36   4  -2   82.67    9.65
 -36   4   2   84.45    9.35
  34   4  -2  100.94    9.91
  34   4  -2  108.60    9.75
 -34   4   2  110.00   10.01
  34  -4  -2  119.78   13.93
  34   4  -2  108.12   10.48
  34  -4  -2  127.51   10.13
  32  -4  -2   15.48    4.63
  32   4  -2   16.11    4.96
  32  -4  -2   13.02    6.11
 -32   4   2   14.07    4.94
  32   4  -2   24.43    5.58
  32   4  -2   20.94    4.69
  30   4  -2   57.97    7.45
 -30   4   2   60.05    7.57
  30  -4  -2   59.54    6.84
  30   4  -2   52.75    6.69
  30   4  -2   61.05    7.31
  30  -4  -2   63.43   10.16
  28  -4  -2  121.64    9.43
  28  -4  -2  116.85    8.53
 -28   4   2  113.10    9.94
  28   4  -2  106.61    8.96
  28  -4  -2  124.60   13.02
  28   4  -2  120.58    9.46
  28   4  -2   92.49    9.12
 -26   4   2  925.89   47.00
  26  -4  -2  951.06   42.60
  26   4  -2  938.03   43.04
  26   4  -2  948.11   48.57
  26   4  -2  931.37   39.74
  26  -4  -2  927.02   39.55
  26  -4  -2  953.81   52.07
  24   4  -2  304.06   12.78
  24  -4  -2  294.29   16.53
  24  -4  -2  302.47   15.21
  24   4  -2  316.24   17.73
  24   4  -2  294.00   16.92
 -24   4   2  308.14   19.49
  24   4  -2  293.82   15.53
  24  -4  -2  299.21   20.71
  22   4  -2    3.69    2.95
 -22   4   2   -1.65    5.52
  22  -4  -2    7.10    4.38
  22  -4  -2   10.57    3.69
  22   4  -2    3.94    2.65
  22   4  -2    9.52    2.71
  22  -4  -2    1.69    2.63
  20   4  -2   89.78    8.09
  20  -4  -2  103.22    7.98
  20  -4  -2  101.78    9.93
  20   4  -2   93.76    6.35
  20   4  -2   92.83    7.13
  20   4  -2   86.52    6.80
  20  -4  -2   92.15    6.70
  18   4  -2  470.10   22.62
  18  -4  -2  458.74   27.01
  18  -4  -2  451.48   22.11
  18   4  -2  446.28   22.29
  18   4  -2  420.71   20.44
  18  -4  -2  461.10   20.10
  16  -4  -2  815.18   33.64
  16   4  -2  832.69   39.04
  16   4  -2  833.73   37.53
  16   4  -2  803.93   34.19
  16   4  -2  804.56   32.15
  16  -4  -2  853.20   37.07
  14  -4  -2  490.75   22.78
  14  -4  -2  487.52   21.47
  14   4  -2  509.93   25.34
  14   4  -2  526.56   22.69
 -14  -4   2  480.23   25.99
  14   4  -2  544.99   24.86
  14  -4  -2  515.31   20.49
  14  -4  -2  522.01   24.28
  12   4  -2   18.46    3.62
  12  -4  -2   28.60    4.41
  12  -4  -2   23.75    3.93
  12   4  -2   23.86    4.19
  12   4  -2   28.50    4.02
  12  -4  -2   23.58    3.00
  12  -4  -2   19.09    2.26
 -12  -4   2   17.24    4.33
  10   4  -2   63.92    5.78
 -10  -4   2   75.90    6.49
  10  -4  -2   67.95    5.73
  10  -4  -2   64.69    4.10
  10   4  -2   61.49    5.97
  10   4  -2   71.13    6.39
  10  -4  -2   62.79    4.39
  10  -4  -2   63.88    6.07
   8  -4  -2  728.38   30.10
   8  -4  -2  730.00   31.15
  -8  -4   2  822.39   36.69
   8   4  -2  743.72   33.90
   8   4  -2  715.73   31.11
   8   4  -2  721.65   36.35
   8  -4  -2  783.73   33.69
   8  -4  -2  734.94   29.56
   6   4  -2    3.31    2.37
   6  -4  -2    8.33    2.10
   6   4  -2    7.38    2.74
   6  -4  -2    3.31    2.24
   6   4  -2    6.28    2.92
   6  -4  -2    8.73    3.09
   6  -4  -2    7.86    1.55
   4   4  -2  619.52   27.68
   4  -4  -2  631.92   29.95
   4   4  -2  630.10   31.82
   4  -4  -2  636.49   26.77
   4  -4  -2  668.52   26.41
   4   4  -2  615.44   26.80
   2   4  -2   44.16    4.66
   2  -4  -2   48.73    4.09
   2   4  -2   38.13    5.42
   2  -4  -2   39.73    5.20
   2  -4  -2   30.90    3.95
   0   4  -2  422.08   22.70
   0  -4  -2  437.96   18.68
   0  -4  -2  408.86   18.52
   0   4  -2  415.35   19.44
   0  -4  -2  417.52   21.18
  -2   4  -2  763.93   38.72
  -2   4  -2  756.06   33.15
  -2  -4  -2  742.31   31.94
   2   4   2  795.51   32.69
  -2  -4  -2  813.58   32.56
  -2  -4  -2  808.66   36.40
  -4  -4  -2  331.27   15.45
  -4   4  -2  341.27   15.96
   4  -4   2  308.14   14.66
  -4  -4  -2  329.11   15.04
  -4   4  -2  329.65   18.85
   4   4   2  331.84   15.20
  -4  -4  -2  331.18   17.66
   6   4   2   86.54    6.05
  -6  -4  -2  105.52    6.65
  -6   4  -2   83.65    8.30
   6   4   2   92.57    4.46
  -6   4  -2   82.91    6.39
  -6  -4  -2   89.41    7.59
  -6  -4  -2   95.03    4.66
   8   4   2   42.08    2.96
  -8  -4  -2   46.09    4.90
  -8   4  -2   46.92    4.83
  -8   4  -2   52.03    6.67
  -8   4  -2   52.97    4.93
  -8  -4  -2   46.75    3.38
  -8  -4  -2   41.47    5.68
   8   4   2   49.56    4.25
 -10   4  -2   74.93    6.03
 -10   4  -2   75.05    8.02
 -10  -4  -2   79.24    4.80
  10   4   2   81.59    5.53
  10   4   2   78.47    4.41
 -10  -4  -2   91.98    6.43
 -10   4  -2   70.24    5.90
 -10  -4  -2   70.59    7.29
 -12  -4  -2  853.98   33.16
 -12  -4  -2  784.43   35.17
 -12   4  -2  824.54   41.79
 -12   4  -2  820.61   34.21
 -12  -4  -2  818.02   38.95
  12   4   2  837.81   34.26
 -12   4  -2  847.92   35.21
 -14   4  -2  234.11   12.36
 -14  -4  -2  227.96   12.77
 -14  -4  -2  238.60   11.27
 -14   4  -2  249.26   15.66
 -14  -4  -2  242.01   14.54
  14   4   2  229.84   10.94
  14   4   2  241.16   11.61
 -14   4  -2  236.67   12.06
 -16   4  -2  108.11    9.53
  16  -4   2   84.63   11.27
 -16  -4  -2  108.77    7.98
 -16  -4  -2  111.64    6.83
 -16  -4  -2   93.91    9.03
 -16   4  -2  109.30    7.56
  16   4   2  119.02    6.55
 -16   4  -2  107.93    7.17
  16   4   2  105.80    6.66
 -16  -4  -2  128.72    7.31
 -18   4  -2   28.70    4.09
  18   4   2   27.96    3.57
 -18   4  -2   35.51    4.33
  18  -4   2   26.60    8.12
 -18  -4  -2   33.18    4.92
 -18  -4  -2   20.93    4.96
 -18   4  -2   24.20    5.43
 -20  -4  -2    6.40    2.97
  20   4   2   10.29    2.67
  20  -4   2   13.49    7.22
 -20  -4  -2   -1.30    3.27
 -20   4  -2    5.58    2.62
 -20   4  -2    3.77    3.82
  20   4   2    8.87    2.75
 -20   4  -2    3.80    2.59
  22   4   2  142.09    8.76
  22  -4   2  153.98   15.73
  22   4   2  163.00    9.13
 -22   4  -2  160.35    9.49
 -22   4  -2  151.90    9.26
 -22  -4  -2  160.48   11.85
 -22  -4  -2  165.39   10.56
 -22   4  -2  148.81   12.13
 -24   4  -2  311.17   15.06
 -24   4  -2  299.44   18.95
 -24  -4  -2  277.64   17.68
 -24  -4  -2  288.00   15.89
  24   4   2  277.45   14.31
  24   4   2  290.45   14.49
  24  -4   2  297.66   22.21
 -24   4  -2  286.17   14.60
  26   4   2  133.20    8.87
 -26   4  -2  147.18   12.19
  26   4   2  133.20    8.39
  26  -4   2  171.10   15.98
 -26   4  -2  144.71    9.22
 -26  -4  -2  148.55   10.26
 -26   4  -2  137.37    8.76
 -26  -4  -2  138.08   11.37
 -26   4  -2  139.13    7.42
 -28   4  -2    0.09    2.73
 -28   4  -2    1.89    2.54
  28   4   2   -3.74    2.44
 -28  -4  -2    2.22    3.92
  28  -4   2   12.11    7.54
  28   4   2   -2.86    2.13
 -28   4  -2    2.39    2.34
 -28  -4  -2   -0.06    2.70
  30   4   2   75.15    6.33
 -30  -4  -2   78.25    8.38
 -30  -4  -2   62.29    9.01
 -30   4  -2   85.81    7.22
 -30   4  -2   70.19    6.74
 -30   4  -2   88.06    6.18
  30   4   2   83.26    7.55
  30  -4   2   84.71   13.27
 -32   4  -2   48.46    5.79
 -32   4  -2   46.67    7.13
  32   4   2   49.56    5.24
 -32  -4  -2   36.43    7.54
  32  -4   2   56.12   11.39
 -32  -4  -2   38.59    6.61
 -32   4  -2   53.16    6.00
  32   4   2   37.28    6.06
 -34   4  -2  618.05   27.83
 -34  -4  -2  573.55   32.35
  34   4   2  571.73   27.74
  34   4   2  583.87   27.54
 -34   4  -2  633.50   29.18
 -34  -4  -2  581.22   28.82
 -34   4  -2  602.07   27.06
  34  -4   2  657.61   38.98
 -36  -4  -2    0.56    4.28
 -36  -4  -2    2.49    3.69
  36   4   2    9.67    4.50
  36   4   2    0.57    3.28
 -36   4  -2    3.26    3.88
 -36   4  -2    1.01    4.18
 -36   4  -2    6.45    3.56
  36  -4   2    7.26    7.15
 -38  -4  -2   18.33    5.16
  38  -4   2   16.89    8.28
 -38   4  -2   13.23    4.30
 -38  -4  -2   13.66    6.17
  38  -4   2    5.44    5.38
  38   4   2   17.83    5.46
 -38   4  -2   13.82    4.92
 -38   4  -2   16.91    5.50
 -40   4  -2   69.97    7.63
  40   4   2   75.75    8.76
 -40  -4  -2   50.67    9.88
 -40   4  -2   63.34    7.57
 -40   4  -2   82.38    9.52
  40  -4   2   78.90   13.47
  40  -4   2   94.32   10.93
 -40  -4  -2   72.60    9.02
 -42   4  -2  162.92   11.00
 -42  -4  -2  132.72   14.73
 -42   4  -2  157.91   12.11
  42  -4   2  160.71   14.26
 -42  -4  -2  161.23   12.28
 -42   4  -2  148.05   11.16
  42  -4   2  166.89   18.43
  42   4   2  129.73   11.72
 -44  -4  -2  114.26   11.38
  44  -4   2   91.97   11.78
  44   4   2  118.95   11.14
 -44   4  -2   88.00    9.19
 -44  -4  -2  108.77   13.86
 -44   4  -2  104.57   10.79
  44  -4   2  140.00   17.07
 -44   4  -2  119.79    9.94
 -45   5   2    0.97    5.44
 -45  -5   2    3.94    4.52
  45   5  -2    1.56    6.15
  45  -5  -2    2.30    4.77
  45   5  -2   -1.05    5.29
  45  -5  -2    4.82    7.20
  45   5  -2   -1.50    4.13
 -43  -5   2   22.37    5.75
  43   5  -2   14.27    6.09
  43   5  -2   13.76    5.33
 -43   5   2   21.39    7.21
  43  -5  -2    9.95    7.06
  43  -5  -2   20.33    5.98
  43   5  -2   12.37    6.10
  41  -5  -2   27.53    6.82
  41  -5  -2   29.89    9.40
 -41  -5   2   34.55    6.60
  41   5  -2   26.10    6.13
  41   5  -2   31.66    7.56
 -41   5   2   26.15    6.92
  41   5  -2   25.22    6.83
  39   5  -2    4.74    4.78
  39  -5  -2    5.88    6.22
  39   5  -2   -0.21    3.71
  39  -5  -2    3.50    4.84
  39   5  -2    0.80    4.56
 -39   5   2    0.67    4.81
  37  -5  -2   62.45   11.47
 -37   5   2   53.73    8.69
  37   5  -2   45.80    7.99
  37   5  -2   75.46    8.69
  37   5  -2   60.01    8.10
  37  -5  -2   60.99    8.27
  35   5  -2   99.45    9.84
  35   5  -2   96.43    9.62
 -35   5   2   95.22   10.65
  35   5  -2   97.68   10.26
  35  -5  -2   99.61    9.66
  35  -5  -2   91.52   13.23
 -33   5   2   34.78    7.06
  33  -5  -2   40.87    6.46
  33   5  -2   30.83    5.98
  33   5  -2   35.52    6.16
  33   5  -2   30.58    6.39
  33  -5  -2   42.59    9.10
  31  -5  -2    3.40    4.06
  31   5  -2    0.44    3.40
  31   5  -2    3.23    3.78
  31   5  -2   -0.84    3.08
 -31   5   2    5.27    4.05
  31  -5  -2    3.27    3.66
  31  -5  -2    2.98    4.91
  29  -5  -2   25.78    5.37
  29   5  -2   37.58    6.07
  29  -5  -2   35.18    8.12
  29   5  -2   44.80    5.75
  29   5  -2   35.71    6.60
 -29   5   2   44.48    7.42
  29  -5  -2   42.59    5.96
 -27   5   2   17.10    5.50
  27   5  -2    7.26    3.97
  27  -5  -2    9.71    5.68
  27  -5  -2   11.13    3.95
  27  -5  -2   11.43    4.17
  27   5  -2   10.70    3.94
  27   5  -2   18.20    3.92
  25  -5  -2   20.27    4.91
  25   5  -2   22.24    3.89
 -25   5   2   22.98    7.06
  25   5  -2   25.13    4.90
  25   5  -2   20.67    4.98
  25  -5  -2   24.44    4.65
  25   5  -2   21.74    3.59
  25  -5  -2   20.87    6.35
  23   5  -2   21.48    3.43
  23   5  -2   16.05    3.97
 -23   5   2   15.98    6.95
  23   5  -2   17.87    3.50
  23  -5  -2   16.01    4.09
  23   5  -2   18.85    4.77
  23  -5  -2   21.39    4.77
  23  -5  -2   18.34    5.87
  21   5  -2    1.76    2.88
  21  -5  -2    2.45    3.85
  21   5  -2   -2.20    2.10
  21  -5  -2   -3.17    2.13
  21  -5  -2    3.55    3.18
  21   5  -2    1.35    2.31
 -21   5   2    3.26    6.05
  19   5  -2   47.83    6.45
  19   5  -2   54.90    5.50
  19   5  -2   47.93    5.90
  19  -5  -2   55.32    6.21
  19  -5  -2   55.58    5.49
  17   5  -2  109.54    8.75
  17  -5  -2  103.77    5.39
  17   5  -2   94.09    7.57
  17   5  -2  104.72    7.68
  17  -5  -2  104.36    5.27
  17  -5  -2  101.43    8.25
  17  -5  -2   90.47    7.83
  17  -5  -2   90.75    6.71
  15   5  -2   37.73    4.92
  15   5  -2   30.51    4.68
  15   5  -2   36.76    5.44
  15  -5  -2   23.53    4.35
  15  -5  -2   27.79    4.78
  15  -5  -2   30.03    3.81
  15  -5  -2   24.71    2.60
  13  -5  -2    5.68    2.97
  13   5  -2    0.40    2.38
  13  -5  -2    0.58    1.46
  13   5  -2    2.11    2.75
  13  -5  -2    5.10    2.86
  13   5  -2    0.05    2.34
  13  -5  -2    2.31    2.19
  11  -5  -2    9.93    2.34
  11   5  -2    4.02    3.01
  11   5  -2    6.28    2.80
  11  -5  -2    8.72    1.95
  11   5  -2    8.33    3.43
  11  -5  -2    3.03    2.71
  11  -5  -2    6.09    2.92
   9  -5  -2   53.43    6.01
   9  -5  -2   53.39    5.30
   9   5  -2   49.45    5.60
   9  -5  -2   53.89    4.08
   9   5  -2   52.04    6.19
   7   5  -2   27.24    4.35
   7   5  -2   21.80    4.03
   7  -5  -2   22.12    4.39
   7   5  -2   28.84    5.01
   7  -5  -2   22.03    3.71
   7  -5  -2   23.25    3.05
   5   5  -2  755.34   38.66
   5  -5  -2  819.23   32.57
   5   5  -2  742.85   32.47
   5  -5  -2  759.71   36.24
   5  -5  -2  797.81   30.04
   5   5  -2  766.22   33.87
   5  -5  -2  767.04   31.90
   3   5  -2   68.76    7.28
   3   5  -2   48.10    5.57
   3  -5  -2   49.15    3.38
   3  -5  -2   54.62    4.66
   3  -5  -2   60.56    6.53
   3  -5  -2   45.29    4.81
   1   5  -2   40.07    5.14
  -1   5   2   43.41    4.78
   1   5  -2   45.10    6.42
   1  -5  -2   57.21    6.26
   1  -5  -2   43.49    4.46
   1  -5  -2   54.85    4.74
  -1  -5  -2   15.16    3.09
  -1  -5  -2    6.16    3.34
   1  -5   2   15.26    2.90
   1   5   2   13.32    2.95
   1  -5   2   12.74    2.65
  -1  -5  -2   21.61    3.42
  -1   5  -2   11.90    3.24
  -1   5  -2   12.69    4.06
  -3  -5  -2    6.68    3.48
  -3  -5  -2    4.65    2.36
   3   5   2    5.85    2.53
  -3  -5  -2   11.46    2.78
  -3   5  -2   10.67    3.12
   3  -5   2   11.90    2.25
   3  -5   2    9.12    2.76
  -3   5  -2    8.81    3.88
  -3  -5  -2    9.68    1.47
   5  -5   2   77.00    7.08
  -5  -5  -2   81.97    6.32
   5  -5   2   75.50    5.11
   5   5   2   84.90    6.34
  -5  -5  -2   82.77    7.97
  -5  -5  -2   93.65    4.51
  -5   5  -2   89.00    9.00
  -5   5  -2   86.26    6.82
  -5  -5  -2   90.84    6.34
  -7  -5  -2  244.21   12.90
  -7  -5  -2  287.28   10.85
  -7   5  -2  229.69   15.89
   7  -5   2  223.85   15.22
   7   5   2  246.35   10.50
  -7  -5  -2  224.26   14.53
   7   5   2  240.67   12.56
  -7   5  -2  233.86   13.13
  -9  -5  -2  193.12   12.47
   9  -5   2  169.37   12.74
  -9  -5  -2  202.10    8.70
   9   5   2  180.29    8.37
  -9   5  -2  184.13   13.34
  -9  -5  -2  170.77   10.49
   9   5   2  181.98   10.18
  -9   5  -2  167.35   10.64
 -11  -5  -2    0.07    2.25
 -11  -5  -2   -0.76    2.78
  11  -5   2    0.13    3.75
 -11  -5  -2    3.60    1.99
  11   5   2    3.71    2.35
 -11   5  -2    1.17    3.04
  11   5   2    2.56    1.62
 -11   5  -2    1.16    2.41
  13   5   2  807.37   32.55
  13   5   2  743.26   30.13
  13  -5   2  729.80   41.27
 -13   5  -2  745.68   39.60
 -13  -5  -2  732.07   33.20
 -13   5  -2  750.05   33.25
 -13  -5  -2  746.89   36.78
 -13  -5  -2  802.76   30.91
 -15  -5  -2    5.91    3.53
  15   5   2   -0.02    2.28
  15   5   2    1.13    1.77
 -15  -5  -2    2.65    2.60
 -15   5  -2    6.92    3.93
  15  -5   2   10.79    5.25
 -15   5  -2    3.10    2.61
 -15  -5  -2    4.51    2.34
 -15   5  -2    2.54    2.36
 -17  -5  -2   11.39    2.95
 -17  -5  -2   12.17    4.38
  17  -5   2   28.01    6.71
  17   5   2   14.31    3.22
 -17   5  -2   11.13    4.48
 -17   5  -2   14.85    3.55
 -17  -5  -2   17.92    4.19
  17   5   2   10.79    2.54
 -17   5  -2   14.61    3.50
 -19  -5  -2    8.45    4.24
  19  -5   2   -1.87    4.67
 -19   5  -2    6.18    2.91
 -19  -5  -2    3.48    2.96
  19   5   2   10.88    2.68
 -19   5  -2    7.05    2.68
  19   5   2    5.73    2.68
 -19   5  -2    7.29    4.34
 -21   5  -2   16.35    4.11
 -21  -5  -2   23.13    4.83
 -21   5  -2   19.29    3.88
  21  -5   2   23.21    7.05
 -21  -5  -2   22.67    5.44
  21   5   2   27.99    4.18
 -21   5  -2   18.19    5.40
 -23   5  -2   73.89    7.03
 -23  -5  -2   69.88    9.05
 -23   5  -2   73.92    9.63
 -23   5  -2   77.75    6.76
 -23  -5  -2   72.44    7.75
  23  -5   2   84.68   10.91
  23   5   2   77.28    6.41
 -25   5  -2   50.60    5.72
 -25  -5  -2   40.06    7.28
  25   5   2   62.98    5.98
 -25   5  -2   42.54    8.04
 -25  -5  -2   70.22    7.60
 -25   5  -2   51.52    6.12
  25   5   2   50.60    5.39
  25  -5   2   70.54   10.29
  27   5   2   -1.60    2.55
 -27  -5  -2    3.29    3.07
 -27   5  -2   -0.55    2.83
 -27  -5  -2    0.38    3.98
  27  -5   2    4.84    5.17
 -27   5  -2    2.92    4.43
 -27   5  -2   -0.94    2.39
  27   5   2   -2.71    2.57
 -29  -5  -2   64.94    9.79
 -29   5  -2   97.19    7.76
  29   5   2   92.91    7.89
  29  -5   2   98.28   12.33
  29   5   2   83.04    7.06
 -29   5  -2   88.33    7.95
 -29   5  -2   94.67   11.22
 -29  -5  -2   83.55    8.85
  31  -5   2   65.55   11.00
 -31   5  -2   43.79    8.53
 -31   5  -2   62.80    6.94
 -31   5  -2   62.51    6.47
 -31  -5  -2   35.43    7.87
  31   5   2   62.52    7.01
  31   5   2   53.05    5.90
 -31  -5  -2   57.56    7.80
  33  -5   2    2.70    5.59
 -33  -5  -2   -3.46    3.16
 -33  -5  -2    5.07    5.10
 -33   5  -2   -1.20    3.04
 -33   5  -2    0.25    3.83
  33   5   2    2.65    3.71
  33   5   2    4.66    3.80
  35   5   2    7.51    3.89
 -35   5  -2    7.12    4.21
 -35   5  -2   11.10    4.23
  35   5   2    7.95    4.04
 -35  -5  -2   -1.10    3.88
  35  -5   2   12.47    6.75
 -35  -5  -2    0.84    5.07
 -37   5  -2   -2.38    3.86
  37   5   2    0.28    3.72
  37  -5   2   -0.12    5.34
 -37  -5  -2    5.70    4.19
 -37   5  -2    1.10    3.39
 -37  -5  -2   10.55    5.70
 -37   5  -2    2.47    4.59
  37   5   2   -1.82    3.58
  39  -5   2    3.42    4.94
  39   5   2    4.56    4.17
  39   5   2    4.26    4.59
 -39   5  -2   -2.31    4.81
 -39  -5  -2    0.08    5.09
 -39   5  -2    2.73    4.47
  39  -5   2    5.84    6.61
 -39   5  -2    7.97    4.08
 -39  -5  -2    5.68    4.55
  41   5   2   26.44    6.11
 -41  -5  -2   39.62    7.31
 -41   5  -2   24.50    5.52
 -41  -5  -2   19.53    7.44
 -41   5  -2   34.57    7.31
 -41   5  -2   11.15    5.35
  41  -5   2   35.34    9.78
  41  -5   2   21.08    7.10
  42   6  -2    0.47    5.00
  42   6  -2    1.04    4.00
  42  -6  -2    3.18    5.26
 -42  -6   2    2.18    4.33
  42   6  -2   -1.27    4.93
 -42   6   2    1.06    5.27
  42  -6  -2    0.00    6.54
  40  -6  -2   -1.97    6.09
  40   6  -2   -0.14    4.84
  40   6  -2    0.60    4.32
 -40   6   2    0.55    5.49
  40  -6  -2    2.99    5.04
  40   6  -2   -0.92    4.65
  38   6  -2   10.65    5.56
  38   6  -2   13.52    5.23
  38   6  -2    8.57    5.25
  38  -6  -2   20.80    5.79
 -38   6   2    7.11    6.08
  38  -6  -2    1.29    6.43
  36   6  -2   81.89    9.99
  36  -6  -2   98.58   13.98
  36   6  -2   70.50    8.46
 -36   6   2   80.05   10.88
  36   6  -2   66.07    8.73
  36  -6  -2   86.68    9.37
  34   6  -2   71.13    8.89
  34   6  -2   87.15    8.53
 -34   6   2   77.12   10.32
  34  -6  -2  104.28   14.02
  34   6  -2   75.28    9.49
  34  -6  -2   86.60    8.96
  32  -6  -2   12.73    4.80
  32   6  -2   12.48    4.42
  32   6  -2   13.19    4.44
  32  -6  -2   18.88    7.41
  32  -6  -2   15.09    5.15
 -32   6   2   -1.21    4.44
  32   6  -2    3.91    4.59
  30  -6  -2   20.65    5.63
  30   6  -2   25.09    6.03
  30  -6  -2   27.99    7.99
  30   6  -2   22.63    3.86
  30   6  -2   28.19    5.67
 -30   6   2   20.25    6.32
  30  -6  -2   29.81    5.74
  30   6  -2   28.70    4.87
  28   6  -2  450.42   23.94
  28   6  -2  463.48   22.33
  28  -6  -2  413.18   21.26
  28   6  -2  412.63   21.46
 -28   6   2  433.60   26.00
  28   6  -2  420.09   23.44
  28  -6  -2  446.57   23.11
  28  -6  -2  411.83   28.41
  26   6  -2   82.13    6.91
  26  -6  -2   57.86    7.04
  26  -6  -2   68.71    7.85
  26  -6  -2   77.20   10.99
 -26   6   2   66.85    9.50
  26   6  -2   64.99    8.36
  26   6  -2   57.64    7.27
  24  -6  -2  207.68   12.26
  24  -6  -2  194.55   13.30
  24   6  -2  219.07   12.89
  24   6  -2  202.09   14.01
 -24   6   2  206.26   16.19
  24   6  -2  213.50   12.93
  22  -6  -2   64.98    7.46
  22  -6  -2   65.64    4.13
  22   6  -2   71.11    8.37
  22  -6  -2   89.22    7.31
 -22   6   2   69.18   10.56
  22   6  -2   84.37    7.23
  22   6  -2   70.94    7.50
  22  -6  -2   65.64    4.29
  20   6  -2   10.62    4.27
  20   6  -2   13.35    3.99
  20  -6  -2   10.01    3.99
 -20   6   2   22.00    8.31
  20   6  -2   10.69    3.65
  20  -6  -2    9.44    2.56
  20  -6  -2   18.39    4.42
  20  -6  -2   13.70    3.77
 -18   6   2  308.67   23.23
  18  -6  -2  342.38   18.55
  18   6  -2  346.23   17.54
  18  -6  -2  344.43   17.71
  18   6  -2  347.02   19.39
  18   6  -2  346.08   19.35
  18  -6  -2  329.65   16.29
  18  -6  -2  355.05   14.95
  16   6  -2  596.84   29.77
  16  -6  -2  594.49   27.11
  16   6  -2  613.46   30.97
  16   6  -2  582.24   27.03
  16  -6  -2  627.93   28.94
  16  -6  -2  579.03   25.71
  14  -6  -2  251.00   12.23
  14   6  -2  236.84   15.06
  14  -6  -2  255.81   13.65
  14   6  -2  231.19   13.43
  14   6  -2  234.16   14.89
  14  -6  -2  247.77   14.39
  12  -6  -2   10.57    3.89
  12  -6  -2   11.34    3.29
  12   6  -2   10.37    3.98
  12   6  -2   14.08    3.77
  10   6  -2    2.39    2.69
  10  -6  -2    5.57    2.99
  10   6  -2    1.93    2.68
  10   6  -2    6.65    3.40
  10  -6  -2    5.79    3.31
   8   6  -2  126.39    8.59
   8  -6  -2  113.67    7.98
   8   6  -2  107.92    8.79
   8   6  -2  126.83   10.42
   8  -6  -2  127.62    9.34
   6   6  -2  101.12    9.36
   6  -6  -2  118.66    6.28
   6   6  -2  115.34    7.99
   6  -6  -2  112.27    7.70
   6   6  -2   98.98    8.54
  -6   6   2   99.75    7.87
   6  -6  -2  113.06    7.16
   4  -6  -2 1063.27   41.92
   4   6  -2  951.21   43.63
  -4  -6   2  933.54   45.10
  -4   6   2 1037.72   43.35
   4  -6  -2 1061.13   39.28
   4  -6  -2 1035.81   41.77
   4   6  -2  987.79   50.26
   4  -6  -2 1036.10   47.12
  -2  -6   2  212.81   12.03
  -2   6   2  225.25   12.39
   2   6  -2  205.10   14.64
   2  -6  -2  216.22    9.68
   2   6  -2  209.09   12.90
   2  -6  -2  230.25   11.68
   2  -6  -2  205.14   13.65
   2  -6  -2  227.16   11.68
   0  -6  -2  312.49   15.45
   0   6   2  316.35   16.21
   0  -6  -2  341.16   13.36
   0  -6  -2  322.61   15.31
   0   6  -2  299.08   19.39
   0  -6  -2  346.69   18.44
   0  -6   2  295.33   15.81
   0   6  -2  308.90   16.81
  -2   6  -2  604.72   35.35
  -2   6  -2  609.44   30.40
   2  -6   2  646.08   34.40
  -2  -6  -2  704.53   33.47
  -2  -6  -2  756.01   29.05
  -2  -6  -2  694.52   29.49
   2  -6   2  662.31   30.42
   2   6   2  742.61   30.38
  -4  -6  -2  314.02   17.87
   4  -6   2  300.62   14.74
  -4   6  -2  267.12   18.71
  -4  -6  -2  317.21   12.85
  -4  -6  -2  316.25   14.63
   4   6   2  301.33   15.49
  -4   6  -2  288.24   16.03
   4  -6   2  289.09   16.97
  -4  -6  -2  303.64   15.25
  -6   6  -2  160.32   10.48
  -6  -6  -2  176.44    7.67
  -6   6  -2  165.53   12.79
  -6  -6  -2  160.94    9.85
   6  -6   2  145.20   10.47
   6   6   2  153.78    9.88
   6  -6   2  143.84    8.34
  -6  -6  -2  147.43   11.30
   8   6   2   46.36    5.29
  -8  -6  -2   43.23    5.52
   8  -6   2   48.83    5.84
  -8   6  -2   42.30    7.41
   8   6   2   46.31    3.57
  -8   6  -2   48.59    6.04
  -8  -6  -2   49.84    3.81
  -8  -6  -2   41.95    6.68
 -10  -6  -2   85.49    9.09
 -10   6  -2   92.95    8.04
 -10  -6  -2   95.03    7.92
  10   6   2   94.92    7.38
  10  -6   2   78.16    7.80
 -10   6  -2   94.96   10.44
  10   6   2   93.41    5.53
 -10  -6  -2   98.31    5.69
  12  -6   2  272.69   18.04
 -12  -6  -2  320.90   13.36
  12   6   2  283.23   14.85
 -12  -6  -2  272.66   17.49
  12   6   2  284.23   12.85
 -12   6  -2  278.02   19.06
 -12   6  -2  289.58   15.81
 -12  -6  -2  287.58   15.57
 -14  -6  -2 1188.03   43.14
  14   6   2 1087.34   45.32
 -14   6  -2 1055.65   54.76
 -14   6  -2 1075.52   46.26
 -14  -6  -2 1012.92   50.59
  14  -6   2 1056.60   56.34
  14   6   2 1072.61   42.27
 -14  -6  -2 1026.50   45.85
 -16  -6  -2    1.95    3.44
  16   6   2   -2.41    2.00
  16   6   2    2.90    2.64
 -16   6  -2    2.44    4.04
 -16   6  -2   -0.41    2.70
 -16  -6  -2    0.24    2.71
  16  -6   2   -1.92    3.30
  18   6   2   31.76    4.75
  18   6   2   26.75    3.80
 -18   6  -2   29.44    5.14
 -18  -6  -2   23.46    5.66
 -18  -6  -2   32.60    5.64
 -18   6  -2   29.31    6.79
  18  -6   2   30.72    6.48
 -20   6  -2    3.48    3.28
 -20  -6  -2    1.25    3.86
 -20   6  -2    5.91    4.57
  20   6   2    4.56    2.87
 -20  -6  -2   13.74    4.22
  20  -6   2    5.69    4.84
  20   6   2    4.80    2.50
 -22   6  -2   44.18    6.24
  22   6   2   40.03    5.51
  22   6   2   44.74    4.92
 -22  -6  -2   35.65    6.28
 -22   6  -2   34.51    7.81
  22  -6   2   42.21    8.31
 -22  -6  -2   49.37    7.83
 -24   6  -2  261.01   18.37
 -24  -6  -2  232.61   16.56
  24   6   2  223.63   12.28
 -24  -6  -2  213.43   14.32
  24  -6   2  254.48   18.43
  24   6   2  225.03   13.53
 -24   6  -2  250.01   14.37
  26  -6   2  203.92   16.65
 -26   6  -2  208.36   12.05
 -26   6  -2  195.95   12.80
  26   6   2  200.05   12.27
  26   6   2  190.51   11.14
 -26   6  -2  208.33   16.46
 -26  -6  -2  187.64   13.24
 -26  -6  -2  190.13   14.90
 -28   6  -2    3.89    3.29
 -28  -6  -2    7.51    4.25
  28   6   2    2.23    3.13
 -28   6  -2    0.27    4.64
 -28  -6  -2    8.29    5.08
 -28   6  -2    2.43    3.60
  28   6   2    2.49    3.62
  28  -6   2    1.51    5.11
 -30  -6  -2   89.96   11.39
 -30   6  -2   94.33    9.01
 -30  -6  -2   91.82    9.88
  30  -6   2  101.80   13.03
 -30   6  -2  117.23   13.03
 -30   6  -2  102.65    8.61
  30   6   2   94.90    8.25
  30   6   2  109.23    8.58
  32   6   2  224.87   13.85
 -32  -6  -2  237.74   15.62
  32   6   2  223.53   13.51
 -32   6  -2  243.74   13.73
  32  -6   2  244.23   19.66
 -32   6  -2  270.52   19.37
 -32  -6  -2  239.26   17.91
 -32   6  -2  241.80   14.91
 -34  -6  -2   70.58   10.96
 -34   6  -2   84.40   11.79
 -34   6  -2   62.53    8.04
  34   6   2   63.15    7.29
 -34   6  -2   79.89    7.78
 -34  -6  -2   75.92    9.53
  34   6   2   83.23    7.70
  34  -6   2   76.85   12.03
 -36   6  -2   18.87    7.47
 -36   6  -2   10.21    4.95
 -36  -6  -2   18.24    5.95
  36   6   2   15.15    4.84
 -36   6  -2   24.80    5.22
 -36  -6  -2    7.93    6.24
  36   6   2   17.19    4.98
  36  -6   2   28.00    8.49
 -38  -6  -2    1.60    4.34
 -38   6  -2    4.21    3.82
 -38  -6  -2   -1.46    5.60
  38  -6   2    2.63    5.93
 -38   6  -2    0.77    4.31
  38   6   2    2.88    4.66
  39   7  -2    6.29    5.76
 -39   7   2    8.10    6.28
  39   7  -2    5.92    4.84
  39  -7  -2    7.48    5.56
  39  -7  -2   14.31    8.41
 -37   7   2   59.27   10.42
  37   7  -2   74.52   10.20
  37  -7  -2   77.15   13.45
  37   7  -2   62.96    8.93
  37  -7  -2   74.02    9.43
  35  -7  -2   32.00    9.43
 -35   7   2   25.16    7.25
  35  -7  -2   22.70    6.40
  35   7  -2   26.06    5.86
  35   7  -2   26.10    7.04
  33  -7  -2    1.51    6.47
  33  -7  -2   -2.04    4.32
  33   7  -2   -1.04    3.40
  33   7  -2    6.83    5.00
  33  -7  -2    4.94    4.49
 -33   7   2    1.79    5.34
 -31   7   2   -1.70    4.72
  31  -7  -2   -2.83    4.04
  31  -7  -2    1.75    4.60
  31  -7  -2    4.71    6.52
  31   7  -2   -0.12    3.23
  31   7  -2    0.21    4.34
  31   7  -2   -0.80    3.68
  29   7  -2   91.46    8.06
  29   7  -2   65.87    8.45
  29  -7  -2   78.44    9.04
 -29   7   2   82.86   11.19
  29   7  -2   90.13   10.41
  29  -7  -2   91.25    8.97
  27  -7  -2   64.90    7.82
  27   7  -2   72.17    9.25
  27  -7  -2   74.08    8.43
  27   7  -2   73.01    7.44
  27   7  -2   57.96    7.78
 -27   7   2   49.74    9.58
  25  -7  -2   21.75    5.28
  25   7  -2   12.71    4.61
  25  -7  -2   12.06    4.56
  25  -7  -2   17.88    5.47
  25   7  -2   12.10    4.69
 -25   7   2   23.74    7.01
  25   7  -2   21.98    6.12
  25  -7  -2   17.97    2.51
 -23   7   2   10.18    5.97
  23  -7  -2   13.41    4.17
  23   7  -2   12.48    4.92
  23   7  -2    8.69    4.38
  23  -7  -2   20.61    5.06
  23   7  -2   14.47    4.39
  23  -7  -2   10.63    4.77
 -21   7   2   42.86    9.43
  21  -7  -2   29.33    5.89
  21   7  -2   36.09    5.95
  21  -7  -2   28.76    5.71
  21   7  -2   40.12    7.09
  21  -7  -2   34.26    5.46
  21   7  -2   36.62    6.00
  19  -7  -2   68.12    7.48
  19  -7  -2   56.59    7.42
  19   7  -2   75.13    8.81
 -19   7   2   70.76   11.51
  19   7  -2   74.65    7.96
  19   7  -2   57.17    7.13
  19  -7  -2   56.77    6.21
  17  -7  -2   15.84    3.81
  17   7  -2   18.78    5.03
 -17   7   2   22.21    8.78
  17  -7  -2   16.47    4.35
  17  -7  -2   13.03    4.45
  17   7  -2   13.66    4.24
  17   7  -2   13.34    4.93
  15   7  -2    6.00    3.39
 -15   7   2   -0.06    7.20
  15  -7  -2    5.60    3.34
  15   7  -2    5.20    4.02
  15  -7  -2    3.45    3.63
  15   7  -2    9.82    4.13
  13   7  -2   13.85    3.96
  13   7  -2    4.52    3.68
  13  -7  -2    5.16    3.33
  13  -7  -2   10.18    3.91
  11   7  -2    8.44    4.15
  11  -7  -2    1.70    2.84
  11   7  -2    7.76    3.65
  11   7  -2    3.20    3.39
  11  -7  -2    1.00    3.16
 -11   7   2    3.25    2.95
   9   7  -2   80.71    7.62
  -9   7   2   60.36    6.91
   9  -7  -2   74.17    6.86
  -9  -7   2   59.48    6.89
   9   7  -2   80.02    8.13
   9  -7  -2   69.93    7.77
   9   7  -2   69.05    8.45
   9  -7  -2   71.61    5.31
  -7   7   2  695.78   30.81
   7   7  -2  622.44   35.07
   7  -7  -2  701.65   29.21
   7   7  -2  605.46   30.78
   7  -7  -2  688.90   26.95
  -7  -7   2  643.94   31.62
   5  -7  -2   99.01    7.41
   5  -7  -2   94.87    9.18
   5   7  -2  111.36   10.69
  -5   7   2   85.74    7.93
   5   7  -2   99.97    8.95
   5  -7  -2   94.74    6.10
  -5  -7   2   86.77    7.45
   3  -7  -2    2.66    3.76
   3  -7  -2    8.58    3.07
   3  -7  -2    5.36    2.37
   3   7  -2   11.26    4.15
   3   7  -2   12.88    4.61
  -3   7   2    3.32    2.75
  -3  -7   2    7.79    3.15
   1  -7  -2   27.84    4.12
  -1  -7   2   20.29    3.99
  -1   7   2   28.16    4.93
   1   7  -2   32.55    5.70
   1  -7  -2   21.01    4.18
   1   7  -2   16.99    5.10
   1  -7  -2   24.57    3.09
   1  -7  -2   25.24    5.34
  -1  -7  -2   28.97    4.25
   1   7   2   27.94    4.84
  -1  -7  -2   16.40    5.04
   1  -7   2   31.89    4.21
  -1  -7  -2   21.94    4.43
  -1  -7  -2   26.05    3.08
  -1   7  -2   18.93    5.51
  -1   7  -2   12.35    4.03
  -3  -7  -2   83.65    6.63
   3   7   2   87.97    7.68
  -3   7  -2   89.14    8.49
  -3  -7  -2   86.67    7.53
   3  -7   2   83.73    6.55
  -3  -7  -2   77.32    8.84
  -3   7  -2   82.40    9.85
   3  -7   2   82.21    6.46
  -5  -7  -2  222.72    9.72
  -5   7  -2  188.96   12.61
   5   7   2  200.19   12.28
  -5   7  -2  190.56   15.01
   5  -7   2  182.82   10.79
   5  -7   2  196.67   12.49
  -5  -7  -2  209.78   14.14
  -5  -7  -2  208.45   12.06
  -7   7  -2   81.82   10.29
   7  -7   2   71.68    5.62
  -7   7  -2   80.77    8.01
  -7  -7  -2   74.39    7.27
  -7  -7  -2   72.11    8.71
   7  -7   2   76.88    7.20
   7   7   2   79.94    7.27
  -7  -7  -2   84.25    5.41
   9  -7   2   49.27    6.32
  -9  -7  -2   60.16    6.79
   9   7   2   62.24    6.53
  -9   7  -2   55.27    7.09
  -9   7  -2   54.29    9.02
  -9  -7  -2   60.83    4.63
  -9  -7  -2   51.24    7.74
  11   7   2  427.09   20.72
 -11   7  -2  403.08   21.61
 -11   7  -2  400.77   25.81
 -11  -7  -2  444.09   21.41
 -11  -7  -2  363.30   23.08
  11  -7   2  403.21   24.26
 -11  -7  -2  466.55   18.45
  11   7   2  427.40   18.01
 -13  -7  -2  149.36   10.41
  13  -7   2  127.21   10.86
 -13   7  -2  132.48   13.48
 -13  -7  -2  140.23    8.20
  13   7   2  126.79    9.45
 -13  -7  -2  126.49   11.90
 -13   7  -2  136.96   10.43
  13   7   2  130.51    7.58
 -15  -7  -2   75.64    9.52
 -15   7  -2   70.48    7.96
  15  -7   2   80.58    8.99
  15   7   2   90.99    7.64
  15   7   2   85.72    5.94
 -15   7  -2   83.57   11.00
 -15  -7  -2   73.92    8.17
 -17   7  -2   -0.90    4.07
 -17  -7  -2    4.99    3.45
 -17   7  -2    1.24    3.12
  17   7   2    4.10    2.75
  17   7   2   -0.46    2.77
 -17  -7  -2   -1.89    3.63
  17  -7   2   -1.73    3.56
  19   7   2    1.20    2.69
 -19   7  -2    3.98    5.15
 -19  -7  -2    2.73    3.53
  19  -7   2    5.97    4.63
 -19  -7  -2    0.26    3.64
 -19   7  -2    0.06    3.15
  19   7   2   -2.04    2.83
 -21  -7  -2   42.53    7.21
  21   7   2   43.84    4.87
 -21   7  -2   26.17    7.67
  21   7   2   33.18    5.31
 -21  -7  -2   40.66    7.70
  21  -7   2   46.94    8.13
 -21   7  -2   37.43    6.20
  23  -7   2  106.31   11.80
 -23  -7  -2  105.72   10.35
 -23   7  -2  105.50    9.58
 -23   7  -2  108.41   13.12
 -23  -7  -2   98.58   11.42
  23   7   2  105.10    7.55
 -25   7  -2   19.72    7.13
  25   7   2   25.22    4.50
  25   7   2   21.09    5.08
 -25   7  -2   23.59    5.42
 -25  -7  -2   14.63    5.69
  25  -7   2   24.29    7.05
 -25  -7  -2   26.64    5.95
  27   7   2   -1.27    3.21
  27  -7   2    1.36    4.80
 -27  -7  -2    4.01    4.16
  27   7   2    1.68    3.83
 -27   7  -2    3.36    4.08
 -27   7  -2    0.98    4.84
 -27  -7  -2   -1.00    4.30
 -29   7  -2   -1.73    5.33
  29   7   2   -2.08    3.30
  29  -7   2   -0.96    4.83
 -29   7  -2   -3.88    3.45
 -29  -7  -2   -3.75    4.74
  29   7   2    3.67    4.15
 -29  -7  -2    4.57    4.36
  31   7   2    3.60    3.69
 -31  -7  -2    1.52    5.16
 -31   7  -2   -0.91    4.14
 -31  -7  -2    7.89    4.92
  31  -7   2    7.59    6.17
  31   7   2   10.61    4.87
 -31   7  -2    3.66    5.81
 -33   7  -2  117.32   14.21
 -33  -7  -2  100.22   11.05
  33   7   2   92.13    8.55
  33  -7   2   80.57   12.44
 -33  -7  -2   98.67   12.74
  33   7   2  101.46    9.20
 -33   7  -2   83.75    9.51
  35   7   2   34.69    6.11
 -35  -7  -2   37.58    8.97
 -35   7  -2   43.69   10.27
  35  -7   2   30.32    8.77
 -35  -7  -2   34.28    7.44
 -35   7  -2   49.32    7.70
  35   7   2   38.24    6.74
  34  -8  -2  123.85   11.75
  34   8  -2  126.54   12.16
 -34   8   2  109.54   14.06
  34   8  -2  125.33   13.05
  34  -8  -2  127.44   11.71
 -32   8   2  137.27   15.03
  32   8  -2  132.10   12.13
  32  -8  -2  152.32   12.78
  32  -8  -2  147.31   11.98
  32   8  -2  131.26   13.36
  30   8  -2   15.06    4.91
  30  -8  -2   15.92    5.68
  30   8  -2   13.68    6.24
  30  -8  -2    9.31    5.48
  30   8  -2    3.33    4.26
  30  -8  -2    4.86    5.39
 -30   8   2    7.18    6.21
 -28   8   2   39.88    8.72
  28   8  -2   33.11    7.55
  28  -8  -2   28.13    6.44
  28   8  -2   37.77    6.89
  28  -8  -2   45.17    7.56
  28  -8  -2   28.77    6.46
  28   8  -2   36.78    6.56
  26   8  -2  217.79   14.34
  26  -8  -2  208.15   13.96
  26   8  -2  188.34   13.35
  26   8  -2  197.13   15.26
  26  -8  -2  203.68   14.17
  26  -8  -2  180.14   12.61
 -26   8   2  162.76   15.69
  24   8  -2  101.73    9.70
 -24   8   2   76.22   11.78
  24   8  -2   86.14   10.69
  24   8  -2   81.92    9.13
  24  -8  -2   92.33    9.64
  24  -8  -2  105.38   10.04
  24  -8  -2   85.56    8.43
 -22   8   2   55.59   10.35
  22   8  -2   40.84    6.97
  22   8  -2   50.80    8.58
  22  -8  -2   44.43    7.11
  22  -8  -2   39.56    6.27
  22  -8  -2   41.22    7.04
  22   8  -2   59.62    7.78
  20   8  -2    0.66    3.98
  20  -8  -2   -0.56    3.51
 -20   8   2    4.07    6.53
  20  -8  -2    3.64    3.92
  20   8  -2    6.12    4.17
  20  -8  -2   -2.46    3.99
  20   8  -2    1.31    3.61
 -20   8   2    2.46    3.56
  18  -8  -2   84.15    9.00
 -18  -8   2   81.37    9.38
  18   8  -2   95.06   10.32
  18  -8  -2   67.88    7.03
  18   8  -2   81.88    9.32
 -18   8   2  102.34   13.22
  18  -8  -2   82.09    8.42
 -18   8   2   60.66    8.01
  18   8  -2   79.94    8.51
  16   8  -2  110.90   11.04
  16  -8  -2   93.12    9.39
  16   8  -2  101.16    9.27
 -16   8   2   86.44    8.94
  16   8  -2   87.89    9.75
 -16  -8   2   97.87    9.88
  16  -8  -2   83.82    8.30
 -16   8   2   90.27   13.34
  14   8  -2   38.58    6.64
  14  -8  -2   50.62    7.24
  14  -8  -2   48.31    6.46
 -14   8   2   46.38   11.50
 -14  -8   2   48.12    7.13
 -14   8   2   44.25    6.81
  14   8  -2   55.47    8.08
 -12   8   2    0.18    8.19
  12   8  -2   39.33    6.14
 -12   8   2   32.39    5.82
  12  -8  -2   35.93    5.45
  12   8  -2   16.63    4.93
  12  -8  -2   35.18    6.45
 -12  -8   2   27.20    5.76
  12   8  -2   31.81    6.64
  10  -8  -2    7.38    4.25
  10   8  -2    1.42    3.85
  10  -8  -2    6.64    3.53
 -10  -8   2    5.11    3.27
 -10   8   2    5.52    3.41
  10   8  -2   -0.31    3.32
  -8  -8   2   51.95    6.54
   8   8  -2   45.39    7.97
   8   8  -2   44.23    7.09
   8  -8  -2   53.04    7.45
   8  -8  -2   44.65    5.78
  -8   8   2   37.51    6.01
   6  -8  -2  132.14    8.89
   6   8  -2  120.88   12.08
  -6  -8   2  111.94    9.28
   6   8  -2  122.49   10.81
  -6   8   2  128.00    9.89
   4   8  -2   38.30    6.56
  -4  -8   2   28.73    5.00
   4   8  -2   21.39    6.11
   4  -8  -2   29.40    4.67
  -4   8   2   23.52    5.07
   4  -8  -2   32.15    6.31
   2  -8  -2   54.81    8.10
   2   8  -2   51.76    8.57
  -2  -8   2   52.39    6.10
  -2   8   2   60.33    7.17
   2   8  -2   49.48    7.38
   2  -8  -2   53.86    5.64
   0   8   2    9.04    3.92
   0   8  -2    9.05    4.89
   0  -8  -2   11.66    3.35
   0  -8  -2    9.77    4.49
   0  -8   2   10.07    3.64
   0   8  -2   13.46    4.68
   0  -8  -2   16.97    4.09
  -2   8  -2   51.51    7.56
   2  -8   2   52.99    5.84
  -2  -8  -2   59.72    6.89
  -2  -8  -2   71.60    6.18
  -2  -8  -2   72.61    8.63
   2   8   2   58.67    7.21
  -2   8  -2   64.84    9.60
  -4   8  -2  217.05   17.01
  -4  -8  -2  231.93   15.77
  -4  -8  -2  255.51   13.77
   4  -8   2  204.85   12.39
   4   8   2  226.04   13.78
  -4   8  -2  210.74   14.46
  -6  -8  -2  103.34   10.82
  -6   8  -2  109.02   10.06
  -6   8  -2  109.10   12.23
   6  -8   2  101.38    7.53
   6   8   2  112.67    9.34
  -6  -8  -2  101.95    9.19
   6  -8   2  122.58    8.82
   8   8   2   23.06    5.18
  -8  -8  -2   22.95    5.12
   8  -8   2   30.67    5.05
  -8   8  -2   33.62    7.85
  -8   8  -2   27.40    5.90
  -8  -8  -2   30.03    6.68
  10  -8   2   83.75    6.25
 -10  -8  -2  110.33    9.53
 -10   8  -2   81.18   11.50
 -10  -8  -2   91.65   10.34
  10  -8   2   91.53    8.63
  10   8   2   91.08    8.35
 -10   8  -2   88.17    9.18
 -12  -8  -2   67.40    8.16
  12   8   2   90.80    8.23
 -12   8  -2   86.19    9.21
 -12   8  -2   78.75   11.45
  12  -8   2   80.97    8.78
 -12  -8  -2   57.73    9.10
  14  -8   2  137.13   11.52
 -14  -8  -2  128.95   11.01
 -14   8  -2  127.69   14.19
  14   8   2  125.31    9.81
  14   8   2  125.14    7.76
 -14  -8  -2  123.55   12.27
 -14   8  -2  127.42   11.09
 -16  -8  -2  106.80   11.82
 -16   8  -2  126.16   14.01
 -16   8  -2  111.88   10.32
  16   8   2  101.47    9.14
  16   8   2  106.67    7.28
  16  -8   2  116.63   10.91
 -16  -8  -2  107.00   10.41
 -18   8  -2   49.76    9.87
  18  -8   2   65.64    9.04
  18   8   2   57.79    5.69
 -18  -8  -2   65.82    8.67
 -18  -8  -2   57.89    9.34
 -18   8  -2   59.53    8.19
  18   8   2   68.97    7.54
  20   8   2  300.98   16.77
 -20  -8  -2  288.29   17.95
 -20   8  -2  319.58   18.28
  20   8   2  296.14   14.85
  20  -8   2  295.26   20.71
 -20   8  -2  326.38   22.83
 -20  -8  -2  270.10   19.69
  22   8   2  205.05   13.06
 -22  -8  -2  179.86   15.70
  22  -8   2  218.06   16.84
 -22   8  -2  190.62   14.06
 -22   8  -2  231.56   18.74
 -22  -8  -2  220.21   14.91
  22   8   2  210.88   11.76
 -24   8  -2   96.10   13.25
 -24   8  -2   86.53    9.67
  24  -8   2  102.16   12.02
 -24  -8  -2  106.51   11.15
  24   8   2   82.24    8.99
 -24  -8  -2   79.61   11.04
  24   8   2   94.60    7.61
 -26  -8  -2   19.25    5.99
 -26   8  -2   14.26    7.20
  26  -8   2   22.47    7.67
  26   8   2   13.23    5.03
 -26  -8  -2   15.51    6.39
  26   8   2   16.69    4.54
 -26   8  -2   17.07    5.67
  28   8   2    8.18    5.09
 -28  -8  -2   16.43    6.07
  28   8   2   15.02    4.50
  28  -8   2   16.16    6.99
 -28  -8  -2   12.44    6.01
 -28   8  -2    6.12    6.92
 -28   8  -2    3.75    4.48
 -30   8  -2   86.55   13.80
 -30  -8  -2  100.49   13.08
 -30  -8  -2  124.99   12.68
 -30   8  -2  111.99   11.13
  30  -8   2  112.54   13.83
  30   8   2  129.26   10.87
  30   8   2  119.41    9.33
 -27   9   2  141.67   13.06
  27   9  -2  153.47   13.00
  27  -9  -2  158.07   12.43
  27  -9  -2  159.99   13.16
  27  -9  -2  174.49   13.05
  27   9  -2  148.25   12.84
  27   9  -2  159.53   14.80
 -27  -9   2  148.89   14.76
 -27   9   2  146.05   15.97
 -25   9   2   74.47   11.92
  25  -9  -2   96.26    9.29
  25   9  -2   70.29    9.22
  25  -9  -2   91.28   10.15
  25   9  -2   80.97   11.21
 -25   9   2   69.00    9.51
  25  -9  -2   73.66    9.33
  25   9  -2   90.63   10.24
 -25  -9   2   87.03   11.23
  23  -9  -2  145.16   10.96
  23  -9  -2  145.37   12.08
 -23  -9   2  143.99   13.46
  23   9  -2  145.51   12.02
  23   9  -2  133.97   12.65
 -23   9   2  137.31   15.46
  23  -9  -2  139.63   12.45
 -23   9   2  125.97   12.12
  23   9  -2  166.49   14.55
  21   9  -2    9.34    5.68
  21   9  -2    4.36    4.70
  21  -9  -2    4.33    5.21
 -21   9   2    9.55    6.47
  21  -9  -2    1.22    4.19
 -21   9   2    6.87    4.46
  21   9  -2   -3.39    3.80
 -21  -9   2    3.11    4.80
  21  -9  -2   -2.32    3.79
  19   9  -2  156.97   14.19
  19  -9  -2  164.56   10.90
 -19   9   2  137.50   15.63
  19  -9  -2  148.10   11.31
  19  -9  -2  164.15   12.67
 -19  -9   2  161.15   13.19
  19   9  -2  158.45   13.42
 -19   9   2  131.25   12.17
  19   9  -2  149.13   12.22
 -17   9   2  117.71   11.33
 -17  -9   2  144.06   12.52
  17   9  -2  154.62   13.83
  17   9  -2  140.42   11.44
 -17   9   2  135.42   15.42
  17   9  -2  136.96   13.00
  17  -9  -2  124.01   10.61
  17  -9  -2  156.02   12.29
  15  -9  -2   26.01    6.29
 -15   9   2   22.67    9.07
 -15  -9   2   11.79    5.17
 -15   9   2    7.21    4.29
  15  -9  -2   16.54    4.70
  15   9  -2   12.62    4.78
  15   9  -2   15.31    5.42
  13  -9  -2    0.08    4.56
  13  -9  -2    1.04    3.67
 -13   9   2   -2.18    3.14
 -13   9   2   26.01    9.87
 -13  -9   2    6.05    4.42
  13   9  -2    2.49    4.65
  11   9  -2   -0.01    3.59
 -11  -9   2    2.68    4.18
 -11   9   2   18.36   10.02
  11   9  -2    3.10    4.06
 -11   9   2    7.83    4.18
  11  -9  -2    4.14    4.69
  11  -9  -2    0.74    3.26
  -9   9   2   33.56   11.00
  -9   9   2   11.02    4.49
   9   9  -2   15.50    5.07
   9  -9  -2    7.45    4.02
  -9  -9   2   12.96    4.67
   9   9  -2    6.63    4.56
   9  -9  -2   14.16    5.52
  -7  -9   2  219.36   15.01
   7   9  -2  265.49   16.72
  -7   9   2  244.39   22.53
   7  -9  -2  243.87   16.26
  -7   9   2  263.49   15.95
   7  -9  -2  284.20   14.48
   7   9  -2  217.87   17.78
  -5  -9   2   91.05    8.70
  -5   9   2   83.47    9.02
  -5   9   2   74.43   14.56
   5  -9  -2   77.80    7.31
   5   9  -2   91.83   11.35
   5   9  -2   78.82    9.51
  -3  -9   2   20.65    5.05
   3   9  -2   18.90    6.30
   3  -9  -2   22.96    4.55
   3   9  -2   19.92    5.43
  -3   9   2   17.83    5.15
   3  -9  -2   12.27    5.17
  -1  -9   2    0.28    3.21
   1  -9  -2   -1.67    3.80
   1  -9  -2    1.33    2.85
   1   9  -2    1.95    4.46
   1  -9  -2    2.42    3.43
   1   9  -2   -0.34    3.47
  -1   9   2    2.51    3.48
  -1   9  -2    5.23    4.84
  -1  -9  -2    9.64    3.61
  -1  -9  -2    6.57    3.96
  -1   9  -2    1.62    3.72
   1   9   2    5.72    4.06
   1  -9   2    3.68    3.47
  -1  -9  -2   10.36    5.31
  -3  -9  -2   47.96    8.14
   3   9   2   45.11    7.01
  -3  -9  -2   56.32    7.26
   3  -9   2   43.73    5.89
  -3   9  -2   28.38    7.60
  -3   9  -2   56.62    8.34
  -5   9  -2  172.06   15.79
   5  -9   2  185.33    9.27
  -5  -9  -2  205.23   12.87
  -5   9  -2  172.39   13.47
  -5  -9  -2  189.87   14.65
   5  -9   2  169.11   11.23
   5   9   2  197.64   13.23
  -7   9  -2  143.54   15.15
  -7   9  -2  169.42   12.66
  -7  -9  -2  149.99   13.43
   7   9   2  131.96   11.19
   7  -9   2  133.00    9.48
  -7  -9  -2  159.57   11.32
   9  -9   2    5.02    3.36
   9  -9   2    4.71    3.91
  -9   9  -2   -4.90    3.63
  -9  -9  -2   -2.02    3.17
  -9   9  -2    2.27    4.25
   9   9   2    2.75    3.83
  -9  -9  -2   -4.62    3.81
 -11   9  -2  115.19   13.98
 -11   9  -2  116.85   11.09
 -11  -9  -2  116.90   12.23
 -11  -9  -2  119.05   10.77
  11   9   2  122.19   10.43
  11  -9   2  106.43   10.10
 -13  -9  -2   11.58    5.69
 -13   9  -2    3.72    4.24
  13  -9   2    2.10    4.52
  13   9   2    0.62    3.74
 -13   9  -2   12.20    5.98
 -13  -9  -2    2.62    4.08
 -15   9  -2  107.74   13.86
  15   9   2  109.76    9.77
 -15  -9  -2   97.64   11.87
 -15  -9  -2   95.63   10.50
  15  -9   2  111.41   10.74
 -15   9  -2   88.88   10.43
  17   9   2    5.32    4.17
 -17  -9  -2    5.59    5.43
 -17   9  -2    6.76    4.68
  17  -9   2   10.86    5.83
 -17  -9  -2    3.95    4.49
 -17   9  -2   11.63    6.72
  17   9   2    9.68    3.68
 -19  -9  -2   -0.57    4.41
  19   9   2    1.06    3.53
 -19   9  -2    4.46    5.67
  19  -9   2   -0.85    4.90
 -19  -9  -2   -6.78    4.23
 -19   9  -2    6.48    4.61
  19   9   2    6.94    4.36
  21   9   2    1.27    3.41
 -21   9  -2   -3.32    4.85
 -21   9  -2   -4.33    3.65
 -21  -9  -2    4.52    5.35
  21  -9   2   -1.90    5.08
 -21  -9  -2   -1.05    4.58
  21   9   2    1.27    3.87
  23  -9   2   44.01    8.84
 -23  -9  -2   31.34    8.48
 -23  -9  -2   35.24    7.85
 -23   9  -2   32.01    7.09
  23   9   2   26.66    5.15
 -23   9  -2   27.58    8.69
  25  -9   2   40.93    8.99
  25   9   2   48.09    7.96
  25   9   2   45.97    6.09
 -25   9  -2   50.53   10.83
 -25   9  -2   36.17    7.50
 -25  -9  -2   44.95    9.32
 -25  -9  -2   44.70    8.65
  18  10  -2   45.87    9.00
 -18  10   2   43.41    7.63
  18  10  -2   55.61   10.07
  18 -10  -2   38.65    8.04
 -18 -10   2   51.46    8.57
  18  10  -2   60.89    8.43
  18 -10  -2   43.29    7.29
 -18  10   2   42.91   10.30
 -16  10   2  148.71   12.87
  16  10  -2  159.47   14.60
  16  10  -2  153.75   14.65
  16 -10  -2  153.92   11.43
 -16 -10   2  128.09   12.59
 -16  10   2  122.09   15.54
  16 -10  -2  142.97   13.04
 -14  10   2  124.54   12.09
 -14  10   2  153.88   16.67
  14  10  -2  133.39   13.77
  14 -10  -2  140.76   10.90
 -14 -10   2  130.95   12.32
  14 -10  -2  156.06   12.63
 -12  10   2   25.06    6.47
  12  10  -2   44.83    9.00
  12 -10  -2   31.63    6.03
  12  10  -2   54.92    8.69
 -12 -10   2   44.32    7.54
  12 -10  -2   38.47    7.76
 -12  10   2   21.13    9.09
  10 -10  -2   45.00    8.55
  10  10  -2   31.60    8.24
  10  10  -2   61.30    9.19
 -10 -10   2   45.56    7.71
 -10  10   2   56.18    8.35
  10 -10  -2   51.46    7.03
 -10  10   2   60.62   12.29
   8  10  -2  120.76   12.35
  -8  10   2  104.11   15.86
  -8  10   2  124.81   11.74
   8  10  -2  106.07   13.17
  -8 -10   2  138.13   11.34
   8 -10  -2  130.73   12.60
   8 -10  -2  143.09   10.11
   6 -10  -2  423.91   23.82
  -6 -10   2  414.84   22.86
   6  10  -2  354.61   22.80
   6  10  -2  390.03   26.51
   6 -10  -2  448.75   20.65
  -6  10   2  376.48   29.26
  -4  10   2   57.50   13.65
   4  10  -2   42.66    8.34
  -4 -10   2   41.71    7.01
  -4  10   2   33.79    7.01
   4 -10  -2   38.01    6.64
   4 -10  -2   33.21    5.65
   4  10  -2   23.88    7.35
  -2  10   2   12.95   10.72
  -2  10   2   -1.84    3.84
   2 -10  -2    0.91    3.95
   2  10  -2    1.84    4.58
   2 -10  -2   -0.99    4.43
   2 -10  -2    2.08    3.57
  -2 -10   2    0.26    3.81
   2  10  -2   -2.02    4.60
   0  10  -2   32.73    7.37
   0  10   2   19.89    5.71
   0 -10   2   29.74    5.93
   0 -10  -2   26.97    6.07
   0 -10  -2   31.69    7.42
   0  10  -2   13.73    6.24
   0  10   2   39.58   13.18
   0 -10  -2   40.43    5.55
  -2  10  -2   95.29   12.96
   2  10   2  104.78   10.71
   2  10   2  131.00   18.21
  -2 -10  -2  109.65   11.72
   2 -10   2  110.75    9.39
  -2  10  -2  121.31   12.15
  -2 -10  -2  122.50   10.61
  -4 -10  -2  169.06   12.64
  -4  10  -2  160.80   16.62
  -4 -10  -2  176.00   14.55
  -4  10  -2  175.68   14.60
   4 -10   2  172.06   11.86
   4  10   2  178.76   13.40
   4  10   2  214.91   21.58
   6  10   2   36.54    6.87
  -6 -10  -2   25.28    6.33
  -6 -10  -2   36.32    8.05
  -6  10  -2   29.51    8.49
  -6  10  -2   21.07    6.70
  -8 -10  -2   45.35    7.85
  -8 -10  -2   20.04    6.57
  -8  10  -2   14.12    7.08
   8  10   2   31.53    6.36
  -8  10  -2   34.88    7.57
  10  10   2  109.89   10.65
 -10  10  -2   98.16   13.84
 -10  10  -2   90.94   10.97
 -10 -10  -2  107.81   11.08
 -10 -10  -2  113.25   12.55
 -12 -10  -2  167.76   13.99
 -12 -10  -2  166.44   15.47
  12  10   2  179.93   13.24
 -12  10  -2  178.25   14.47
 -12  10  -2  162.32   17.62
 -14  10  -2    1.99    5.32
 -14 -10  -2    3.56    5.06
 -14 -10  -2    7.72    5.57
 -14  10  -2    4.72    4.76
  14  10   2    2.12    4.48
 -16 -10  -2   82.62   10.51
 -16  10  -2   95.90   11.07
  16  10   2   76.36    9.22
 -16 -10  -2   58.34   10.14
 -16  10  -2   70.15   12.55
  50   0  -3   -9.61    6.29
  50   0  -3    0.66    5.18
  48   0  -3   -2.69    5.54
  48   0  -3    2.47    4.59
 -46   0   3   -1.73    2.78
  46   0  -3   -1.87    3.81
  46   0  -3   -5.01    5.64
  44   0  -3   -2.47    5.50
 -44   0   3    1.06    2.86
  44   0  -3   -0.68    3.93
  42   0  -3    1.39    5.56
 -42   0   3   -1.04    2.58
  42   0  -3    1.73    3.95
  40   0  -3   -1.34    4.21
 -40   0   3    1.22    2.55
  40   0  -3   -5.04    3.36
  38   0  -3   -1.57    4.70
  38   0  -3    1.19    3.61
 -38   0   3   -0.62    2.37
  36   0  -3   -0.50    3.44
  36   0  -3   -2.86    4.35
 -36   0   3   -0.53    1.98
 -34   0   3   -2.58    1.72
  34   0  -3   -3.31    3.96
 -34   0   3   -0.05    1.58
  34   0  -3   -0.21    2.74
  32   0  -3    2.90    3.02
 -32   0   3    0.00    1.65
  32   0  -3   -0.31    4.14
  30   0  -3    5.08    3.10
 -30   0   3   -3.30    1.59
  30   0  -3   -0.39    3.73
  28   0  -3    2.82    2.61
  28   0  -3    0.49    3.69
 -28   0   3   -0.57    1.57
 -26   0   3   -0.48    1.63
  26   0  -3    0.26    2.33
  26   0  -3   -0.28    3.20
  24   0  -3    2.93    3.53
 -24   0   3   -1.06    1.92
 -24   0   3   -0.69    1.59
 -22   0   3    1.27    1.63
 -22   0   3    0.25    1.78
 -20   0   3    0.21    1.58
  20   0  -3   -3.87    1.95
  20   0  -3    1.47    1.98
 -20   0   3    0.93    1.76
 -18   0   3   -0.51    1.61
 -18   0   3    0.64    1.62
  18   0  -3    0.63    1.97
  18   0  -3    0.95    2.00
  16   0  -3   -1.59    1.89
 -16   0   3   -0.85    1.53
  16   0  -3    0.06    1.78
  16   0  -3   -0.69    2.24
 -16   0   3   -1.08    1.39
  14   0  -3   -1.33    1.61
 -14   0   3    0.26    1.33
  14   0  -3   -1.28    1.81
 -14   0   3    0.20    1.42
  14   0  -3    2.93    2.61
 -12   0   3   -0.30    1.67
  12   0  -3   -0.59    1.53
 -12   0   3    0.28    1.46
  12   0  -3    0.36    1.86
  12   0  -3    0.99    2.25
 -12   0   3    1.09    1.36
  10   0  -3    3.30    1.74
  10   0  -3   -1.27    1.98
 -10   0   3    1.27    1.57
  10   0  -3    1.07    1.51
  10   0  -3   -0.12    2.06
  10   0  -3   -0.97    1.75
 -10   0   3   -0.57    1.31
 -10   0   3   -1.50    1.39
   8   0  -3    0.86    1.29
  -8   0   3   -0.99    1.35
   8   0  -3    2.67    2.09
  -8   0   3   -1.47    1.37
   8   0  -3   -3.14    1.65
  -8   0   3    0.83    1.39
   8   0  -3    1.95    1.60
   8   0  -3    1.18    1.76
  -6   0   3    0.08    1.73
  -6   0   3    0.34    1.59
   6   0  -3    0.15    1.65
   6   0  -3    2.14    1.90
   6   0  -3    0.48    1.43
  -6   0   3    2.75    1.77
  -6   0   3   -0.63    1.22
   6   0  -3   -1.33    1.77
  -6   0   3   -0.49    1.28
   6   0  -3   -1.09    1.50
   6   0  -3    0.35    1.47
   4   0  -3   -1.34    1.36
   4   0  -3    0.99    1.74
   4   0  -3   -2.75    1.45
  -4   0   3   -0.76    1.51
  -4   0   3    0.29    1.67
   4   0  -3   -1.82    1.74
  -4   0   3    0.26    1.54
  -4   0   3    0.61    1.33
   4   0  -3    1.22    1.56
   4   0  -3   -0.20    1.50
  -4   0   3    0.34    1.37
  -2   0   3    0.58    1.67
  -2   0   3   -2.18    1.29
   2   0  -3   -1.40    1.56
   2   0  -3   -0.08    1.29
  -2   0   3    2.09    1.47
  -2   0   3   -1.51    1.39
   2   0  -3   -0.18    1.57
   2   0  -3    0.92    1.81
  -2   0   3    0.78    1.41
   2   0  -3   -0.52    1.62
   0   0   3    0.75    1.39
   0   0   3    0.02    1.60
   0   0  -3    0.63    1.82
   0   0  -3   -1.18    1.38
   0   0  -3   -2.47    1.21
   0   0  -3    0.03    1.53
   0   0   3    1.42    1.25
   2   0   3    0.53    1.50
  -2   0  -3   -1.02    1.32
  -2   0  -3    3.16    1.95
   2   0   3   -0.86    1.20
   2   0   3   -0.26    1.16
  -2   0  -3    0.13    1.40
  -2   0  -3   -0.16    1.69
  -4   0  -3    0.00    1.38
   4   0   3    0.02    1.60
   4   0   3   -0.44    1.16
  -4   0  -3   -1.30    1.74
  -4   0  -3   -1.01    1.82
  -4   0  -3   -0.76    1.28
   6   0   3   -0.85    1.11
   6   0   3   -0.34    1.56
  -6   0  -3    0.11    1.85
  -6   0  -3    0.73    1.18
  -6   0  -3    2.81    1.73
   8   0   3   -1.92    1.70
  -8   0  -3    2.15    2.10
  -8   0  -3    0.30    1.54
  -8   0  -3    0.34    1.91
   8   0   3   -0.58    0.88
 -10   0  -3    0.19    2.05
  10   0   3   -0.52    1.97
 -10   0  -3   -0.42    1.62
 -10   0  -3    0.51    1.84
 -12   0  -3   -0.38    2.05
 -12   0  -3    0.28    1.82
 -12   0  -3    2.01    2.03
  12   0   3   -0.03    2.08
 -14   0  -3   -0.57    1.98
 -14   0  -3   -2.21    1.60
 -14   0  -3   -0.59    2.05
 -16   0  -3    1.60    2.25
 -16   0  -3   -1.28    2.17
 -16   0  -3    2.83    2.22
 -18   0  -3   -3.24    2.18
 -18   0  -3    1.32    2.29
 -20   0  -3   -0.24    2.40
 -20   0  -3   -0.27    2.21
 -22   0  -3    1.17    2.39
 -22   0  -3   -0.47    2.78
 -24   0  -3    1.24    2.86
 -24   0  -3    0.44    2.46
  26   0   3    0.39    2.52
 -26   0  -3   -3.45    2.76
 -26   0  -3    4.40    2.93
 -28   0  -3    0.54    2.74
  28   0   3    0.16    2.70
 -28   0  -3   -1.76    2.72
 -30   0  -3   -2.43    2.54
  30   0   3    4.89    3.50
 -30   0  -3    3.10    3.55
 -32   0  -3    0.95    3.01
  32   0   3    0.40    3.29
 -32   0  -3   -2.01    3.12
  34   0   3   -4.28    3.29
 -34   0  -3   -1.67    3.27
 -34   0  -3    2.29    3.72
  36   0   3    0.19    4.05
 -36   0  -3   -0.30    3.33
 -36   0  -3    1.07    4.02
  38   0   3   -0.43    4.01
 -38   0  -3   -1.18    2.87
 -38   0  -3    1.31    4.42
 -40   0  -3   -4.25    4.60
  40   0   3   -5.70    3.51
 -40   0  -3   -0.09    3.95
 -42   0  -3   -0.48    3.61
 -42   0  -3   -2.69    3.75
 -42   0  -3    3.32    5.13
  42   0   3   -1.70    4.37
 -44   0  -3   -1.22    5.16
 -44   0  -3    6.83    4.41
  44   0   3   -1.73    4.15
 -44   0  -3    2.01    3.88
  49  -1  -3   14.04    5.86
  49   1  -3   12.54    5.95
  49  -1  -3    8.17    7.47
  49   1  -3   16.52    8.33
 -49  -1   3   25.25    5.09
  47  -1  -3   16.62    8.46
  47   1  -3   24.46    8.35
 -47  -1   3   18.81    4.77
  47   1  -3   10.28    5.68
  47  -1  -3   11.74    5.70
  45  -1  -3  185.98   13.50
  45   1  -3  177.04   16.61
  45  -1  -3  171.66   16.99
  45   1  -3  154.45   13.88
 -45  -1   3  161.65   10.51
  43   1  -3  313.45   23.01
  43   1  -3  303.60   18.50
 -43   1   3  311.19   14.00
  43  -1  -3  290.27   18.07
  43  -1  -3  292.93   23.47
 -43  -1   3  297.42   15.41
  41   1  -3  145.20   15.01
  41   1  -3  135.01   12.09
 -41   1   3  147.47    9.26
 -41   1   3  137.54    7.68
 -41  -1   3  131.55    8.89
  41  -1  -3  131.51   11.66
  41  -1  -3  147.93   15.87
 -39   1   3    4.80    2.25
  39   1  -3   13.02    5.18
 -39   1   3    9.15    3.30
  39  -1  -3    1.95    5.68
 -39  -1   3    3.53    2.90
  39   1  -3   12.01    5.70
  39  -1  -3   12.98    4.74
 -37   1   3  172.67   10.49
  37  -1  -3  183.42   15.87
  37   1  -3  184.66   15.15
  37   1  -3  165.62   11.96
 -37  -1   3  160.46    9.57
  37  -1  -3  162.51   11.70
 -37   1   3  163.28    8.43
  35  -1  -3  221.46   14.24
  35   1  -3  263.78   18.86
 -35   1   3  240.36   11.24
 -35   1   3  254.30   13.85
  35  -1  -3  254.43   19.33
 -33   1   3  308.46   13.57
  33  -1  -3  314.07   21.98
 -33   1   3  328.64   16.90
  33  -1  -3  299.95   16.69
  33   1  -3  295.81   21.00
 -31   1   3    3.73    2.01
  31  -1  -3    1.29    4.25
  31   1  -3   -2.61    4.17
 -31   1   3    3.76    1.62
  31  -1  -3    2.40    3.05
 -29   1   3  282.33   12.19
  29  -1  -3  275.15   15.00
  29   1  -3  317.32   19.71
  29   1  -3  295.52   15.26
  29  -1  -3  281.08   19.92
 -29   1   3  274.25   12.20
  27   1  -3  119.27    9.84
  27  -1  -3  125.67   11.70
  27  -1  -3  147.77    9.07
 -27   1   3  133.95    6.42
  27   1  -3  141.15   11.45
 -27  -1   3  123.62    5.93
  27   1  -3  124.77    8.63
 -25   1   3  812.13   31.31
  25  -1  -3  832.41   34.29
  25  -1  -3  837.00   44.55
 -25  -1   3  777.10   31.37
  25   1  -3  768.80   37.31
  25   1  -3  818.45   43.43
  25   1  -3  783.36   33.98
 -23  -1   3  407.16   17.30
  23   1  -3  404.66   19.49
 -23   1   3  444.20   17.20
  23   1  -3  440.36   21.89
  23  -1  -3  429.17   19.61
  21   1  -3   69.46    5.63
 -21   1   3   55.99    3.59
  21   1  -3   64.36    5.76
  21  -1  -3   61.25    6.05
 -21  -1   3   62.06    3.87
  21  -1  -3   59.88    6.59
  21   1  -3   50.07    6.11
  21  -1  -3   57.83    5.42
 -19   1   3   19.58    1.98
  19  -1  -3   14.10    3.73
  19   1  -3   17.19    3.84
  19  -1  -3   11.55    3.18
 -19  -1   3   11.85    2.07
  19   1  -3   11.36    2.85
  19  -1  -3   12.06    2.88
  19   1  -3   10.19    2.85
  17  -1  -3   13.12    3.55
 -17  -1   3   11.66    2.16
  17   1  -3   10.53    3.23
 -17   1   3   13.49    1.83
  17   1  -3    8.53    2.71
  17  -1  -3   14.62    3.40
  17   1  -3   10.06    2.76
  15  -1  -3  495.29   24.58
 -15   1   3  509.40   21.96
 -15   1   3  537.38   20.72
  15   1  -3  535.58   22.45
  15  -1  -3  542.97   21.90
  15  -1  -3  529.25   23.11
  15   1  -3  525.87   22.31
  15   1  -3  492.35   24.42
 -15  -1   3  503.47   21.34
  13  -1  -3 1114.45   44.75
  13   1  -3 1036.81   47.85
 -13   1   3 1169.40   43.79
 -13   1   3 1098.81   42.45
 -13  -1   3 1086.95   43.43
  13  -1  -3 1087.81   47.94
  13  -1  -3 1113.21   43.22
  13   1  -3 1114.31   44.13
  13   1  -3 1109.90   43.83
  13   1  -3 1098.63   43.42
  13  -1  -3 1103.78   42.68
  11   1  -3 1236.11   48.50
  11  -1  -3 1167.84   52.73
 -11   1   3 1248.95   47.36
  11  -1  -3 1196.46   47.67
 -11   1   3 1248.31   48.32
 -11   1   3 1253.05   48.86
  11   1  -3 1250.12   48.85
  11   1  -3 1236.16   48.47
  11   1  -3 1241.48   53.05
 -11  -1   3 1198.07   48.34
  11  -1  -3 1236.03   49.46
 -11  -1   3 1267.79   48.75
  11  -1  -3 1226.72   47.57
   9   1  -3  722.03   28.42
   9   1  -3  701.42   28.58
   9   1  -3  694.26   31.06
   9  -1  -3  701.82   27.68
   9   1  -3  711.74   30.90
  -9   1   3  674.62   27.87
   9   1  -3  694.92   28.56
   9  -1  -3  678.69   29.13
   9  -1  -3  690.90   27.63
  -9  -1   3  678.00   28.28
   9  -1  -3  671.12   31.08
  -9   1   3  713.19   28.71
  -9  -1   3  693.87   28.50
   7  -1  -3  361.94   18.26
   7   1  -3  379.14   16.74
   7   1  -3  391.22   16.60
   7  -1  -3  375.51   17.20
  -7   1   3  393.95   16.81
   7   1  -3  374.37   17.92
   7   1  -3  373.79   16.46
   7  -1  -3  376.68   15.82
  -7  -1   3  378.51   16.62
  -7  -1   3  381.77   16.55
  -7  -1   3  375.02   16.48
   7   1  -3  392.56   16.68
  -7  -1   3  368.46   17.71
  -7   1   3  366.86   15.86
   7   1  -3  377.34   18.07
   7  -1  -3  374.88   15.86
  -5   1   3  113.63    5.73
   5   1  -3  106.28    6.63
  -5  -1   3  111.85    6.53
  -5  -1   3  109.21    6.86
   5   1  -3  105.97    6.90
  -5   1   3   98.88    6.69
  -5   1   3  106.98    5.83
  -5  -1   3  118.50    6.73
  -5  -1   3  113.93    6.49
  -5   1   3  122.73    6.83
   5   1  -3  114.41    6.51
   5   1  -3  111.58    6.61
   5   1  -3  112.91    7.01
   5  -1  -3   98.26    6.82
   5   1  -3  108.54    6.49
   5  -1  -3  112.93    5.97
   5  -1  -3   99.02    5.72
   5  -1  -3  107.43    7.31
   3   1  -3  211.31   10.30
   3  -1  -3  205.64    9.77
  -3   1   3  195.37   10.67
   3   1  -3  200.33   10.76
  -3  -1   3  217.78   10.46
   3  -1  -3  203.21    9.37
   3  -1  -3  217.54   10.83
  -3  -1   3  212.96   10.77
   3   1  -3  200.60   10.31
  -3   1   3  209.67    9.83
  -3  -1   3  215.25   10.27
  -3  -1   3  228.52   10.48
   3  -1  -3  206.61   11.27
   3   1  -3  204.37   10.33
  -3  -1   3  209.50   10.70
  -3   1   3  221.51    9.44
   3   1  -3  217.67   10.40
   3   1  -3  213.35   10.90
   1   1  -3  361.03   15.18
   1   1  -3  324.80   15.58
   1  -1  -3  331.85   14.60
  -1  -1   3  330.45   15.51
  -1   1   3  352.32   14.02
  -1   1   3  326.50   14.63
  -1  -1   3  340.52   14.95
  -1   1   3  325.92   15.50
   1   1  -3  327.48   15.61
   1  -1  -3  317.82   16.20
  -1  -1   3  336.04   15.62
  -1   1   3  333.76   16.77
  -1  -1   3  367.51   15.13
   1   1  -3  332.26   15.25
   1  -1  -3  318.50   15.29
   1  -1   3   16.60    2.50
  -1  -1  -3   13.97    2.93
   1   1   3   17.72    2.42
  -1   1  -3   22.20    3.25
   1  -1   3   10.88    2.55
  -1  -1  -3   15.04    3.25
   1  -1   3   16.81    2.45
   1   1   3    9.64    2.70
  -1   1  -3   17.56    2.63
  -1   1  -3   20.57    2.95
   1   1   3   14.08    2.06
  -1   1  -3   13.44    2.58
  -1  -1  -3   21.07    2.86
  -3   1  -3  386.78   17.80
   3  -1   3  414.63   18.83
   3   1   3  399.64   17.96
  -3  -1  -3  400.78   18.10
   3   1   3  420.18   16.70
   3   1   3  410.14   19.75
  -3   1  -3  418.11   18.31
  -3   1  -3  400.35   18.23
   3  -1   3  407.91   17.33
  -3  -1  -3  416.10   17.73
  -3   1  -3  406.66   18.27
   3  -1   3  410.52   17.60
  -5   1  -3  746.66   30.90
   5  -1   3  792.34   30.62
  -5  -1  -3  772.59   34.38
  -5   1  -3  730.75   32.12
  -5  -1  -3  747.39   31.25
  -5   1  -3  746.96   31.45
   5   1   3  778.52   34.23
  -5   1  -3  743.29   32.08
   5   1   3  735.92   31.73
   5  -1   3  754.57   33.08
   7   1   3  200.81   11.04
  -7  -1  -3  191.66    9.95
   7   1   3  185.84    8.60
   7  -1   3  192.69    9.75
   7  -1   3  198.77    8.75
  -7   1  -3  175.36    9.58
  -7   1  -3  183.49    9.13
  -7   1  -3  179.31   10.07
  -7  -1  -3  191.59    9.91
  -7   1  -3  176.64    9.36
  -7  -1  -3  185.70   10.91
  -9   1  -3  167.80   10.02
   9  -1   3  200.65    8.68
  -9   1  -3  188.35    9.02
  -9  -1  -3  185.05    9.94
   9  -1   3  184.95    9.72
  -9  -1  -3  176.28   10.77
  -9   1  -3  187.31    9.85
  -9  -1  -3  190.45   10.13
  11  -1   3  861.64   35.78
 -11   1  -3  807.89   33.44
 -11  -1  -3  806.13   36.98
 -11   1  -3  770.01   34.09
 -11  -1  -3  781.56   33.69
  11  -1   3  859.14   32.48
 -11  -1  -3  810.97   34.23
 -11   1  -3  769.69   33.99
 -11   1  -3  829.83   35.73
 -13   1  -3  250.22   12.34
 -13  -1  -3  240.11   13.56
 -13   1  -3  253.01   12.88
 -13  -1  -3  247.74   12.41
 -13  -1  -3  242.65   12.68
 -13   1  -3  226.26   12.12
 -15   1  -3  732.18   32.29
 -15   1  -3  799.92   33.83
 -15  -1  -3  752.96   35.05
 -15   1  -3  723.13   31.61
 -15  -1  -3  758.08   32.62
 -15  -1  -3  771.15   32.07
 -17   1  -3  816.24   35.02
 -17   1  -3  797.49   33.56
 -17  -1  -3  759.87   33.71
 -17  -1  -3  774.80   33.05
 -17   1  -3  760.36   32.75
 -17  -1  -3  783.83   36.32
 -19   1  -3   44.08    5.22
 -19  -1  -3   31.18    5.08
 -19   1  -3   29.46    3.94
 -19  -1  -3   42.16    5.25
 -19  -1  -3   32.33    4.52
 -19   1  -3   42.48    4.90
 -21   1  -3  361.49   16.87
 -21  -1  -3  320.60   18.16
  21   1   3  346.89   16.46
 -21   1  -3  353.38   17.20
 -21  -1  -3  321.08   16.44
 -21   1  -3  346.03   17.09
 -21  -1  -3  341.80   17.31
 -23  -1  -3  598.91   30.51
  23   1   3  626.44   27.72
 -23  -1  -3  642.93   27.84
 -23  -1  -3  650.98   28.90
 -23   1  -3  623.10   27.88
 -23   1  -3  674.24   29.59
 -23   1  -3  611.39   28.13
 -25  -1  -3  349.57   19.13
 -25   1  -3  363.88   17.50
 -25  -1  -3  339.79   17.87
 -25   1  -3  356.25   17.86
  25   1   3  328.04   16.95
 -25  -1  -3  331.06   16.86
 -25   1  -3  358.34   17.56
 -27  -1  -3   78.59    8.10
 -27  -1  -3   80.82    7.05
 -27   1  -3   87.60    5.41
 -27   1  -3   89.83    7.82
 -27   1  -3   92.32    7.90
  27   1   3   84.95    7.66
 -27   1  -3   79.83    7.10
 -27  -1  -3   79.48    7.88
 -29   1  -3   26.59    4.97
 -29  -1  -3   29.02    5.50
 -29   1  -3   32.33    5.20
 -29   1  -3   31.98    3.40
 -29  -1  -3   32.93    5.04
  29   1   3   22.65    4.90
 -29  -1  -3   23.50    5.43
 -29   1  -3   44.47    5.95
 -31  -1  -3   24.91    5.90
 -31   1  -3   24.72    4.98
 -31   1  -3   34.36    3.89
 -31  -1  -3   34.71    5.16
  31   1   3   39.29    6.07
  31  -1   3   36.50    6.45
 -31   1  -3   38.35    5.90
 -31  -1  -3   38.12    6.18
 -31   1  -3   49.70    6.32
 -33  -1  -3  304.43   16.49
 -33   1  -3  332.42   17.64
  33  -1   3  316.46   18.11
 -33   1  -3  331.60   14.70
 -33  -1  -3  373.49   18.80
 -33   1  -3  355.40   17.72
  33   1   3  284.49   17.11
 -33  -1  -3  343.54   19.77
 -33   1  -3  332.57   18.42
 -35   1  -3  264.72   14.89
 -35  -1  -3  252.99   16.69
  35   1   3  255.30   15.19
 -35   1  -3  246.97   15.46
 -35  -1  -3  288.00   16.07
  35  -1   3  245.91   15.67
 -35  -1  -3  236.93   13.76
 -35   1  -3  277.91   15.34
 -37   1  -3    7.46    2.88
 -37  -1  -3   11.63    4.87
 -37  -1  -3    7.27    3.69
 -37   1  -3   15.92    4.71
  37  -1   3    5.49    4.53
 -37   1  -3    5.94    4.34
  37   1   3   16.64    5.18
 -37   1  -3    9.26    4.30
 -37  -1  -3    2.45    4.60
  39   1   3   36.57    6.83
 -39   1  -3   53.14    7.53
 -39   1  -3   45.03    7.02
 -39   1  -3   41.31    6.24
  39  -1   3   22.08    6.16
 -39  -1  -3   52.19    8.15
 -39  -1  -3   41.82    5.83
 -39  -1  -3   44.46    7.40
 -41  -1  -3   74.42   10.33
  41  -1   3  118.31   11.64
 -41   1  -3   97.99    9.84
 -41   1  -3   99.01    9.91
 -41  -1  -3  101.34   10.38
 -41   1  -3  115.06    9.79
  41   1   3  100.73   10.19
 -41  -1  -3   82.99    7.98
 -43  -1  -3   85.89    8.38
 -43   1  -3  103.85    9.79
 -43   1  -3  120.80   11.01
  43  -1   3  106.25   11.40
 -43  -1  -3  101.06   11.48
 -43   1  -3  100.91   10.40
  43   1   3  103.38   10.87
  43  -1   3   96.81   20.36
 -43  -1  -3  117.79   11.24
 -45  -1  -3   75.14    7.67
 -45   1  -3   74.18    9.34
 -45  -1  -3   74.84   10.58
 -45   1  -3   74.59    9.89
  45   1   3   72.63   10.02
 -45   1  -3   84.60    8.71
 -45  -1  -3   70.90    9.44
  45  -1   3   45.91   18.74
  45  -1   3   48.24    9.15
  48   2  -3   -0.35    6.29
 -48  -2   3   -3.29    3.67
  48  -2  -3   -0.24    4.37
  48  -2  -3    2.64    6.67
  48   2  -3    0.53    4.42
  46   2  -3    6.72    6.26
 -46  -2   3    6.36    4.30
  46  -2  -3    1.16    4.66
  46  -2  -3    4.20    6.68
  46   2  -3    6.61    4.50
 -44   2   3    2.04    4.12
  44   2  -3   -1.36    5.26
  44  -2  -3    1.53    6.08
  44   2  -3    2.94    4.18
 -44  -2   3   -6.18    2.95
  44  -2  -3    0.29    4.13
  42  -2  -3   16.64    5.64
  42  -2  -3   18.05    7.51
 -42  -2   3   10.79    4.03
  42   2  -3    9.84    6.11
 -42   2   3   18.84    4.84
  42   2  -3   13.84    4.80
  40  -2  -3   15.60    5.12
  40  -2  -3   12.29    7.12
  40   2  -3   12.36    6.35
  40   2  -3    8.75    4.36
 -40  -2   3    8.34    3.58
 -40   2   3   13.89    4.46
  38  -2  -3   -1.55    4.96
  38   2  -3   -2.74    4.30
  38   2  -3    0.49    3.02
 -38   2   3   -3.69    3.11
  38  -2  -3   -0.54    3.57
  36   2  -3   -2.91    4.17
  36   2  -3    1.44    3.00
  36  -2  -3    1.09    3.04
  36   2  -3    2.35    4.09
  36  -2  -3   -3.03    4.53
 -36   2   3   -0.81    3.14
  34   2  -3   -0.36    3.81
  34   2  -3    1.66    4.35
  34  -2  -3   -1.42    2.92
  34   2  -3    1.85    3.07
 -34   2   3   -1.28    2.99
  34  -2  -3   -0.80    4.90
 -32   2   3   -0.93    4.45
  32   2  -3    8.87    4.25
  32  -2  -3    2.23    5.04
  32   2  -3    8.00    3.60
  32  -2  -3    2.83    3.10
  32   2  -3    4.06    4.80
  30  -2  -3  167.35   10.70
  30   2  -3  167.98   10.85
  30   2  -3  168.47   13.18
  30   2  -3  162.14   11.93
  30  -2  -3  172.39   14.80
  28   2  -3   56.61    7.09
  28   2  -3   57.18    7.53
  28  -2  -3   54.00    9.01
  28   2  -3   57.63    6.47
  28  -2  -3   62.80    6.30
  26   2  -3  160.23   11.24
  26  -2  -3  161.71   13.67
  26   2  -3  169.09   12.34
  26  -2  -3  161.10    9.88
  26   2  -3  165.64   10.30
  24   2  -3    3.02    2.52
  24   2  -3   11.60    3.66
  24  -2  -3    7.36    2.75
  24  -2  -3    2.20    2.99
  22  -2  -3  189.64   11.15
 -22  -2   3  182.00    9.58
  22  -2  -3  178.56    9.94
  22   2  -3  180.62   10.41
  22   2  -3  173.30    9.67
  22   2  -3  174.30   11.52
  22  -2  -3  161.76   11.45
  20  -2  -3  242.94   13.44
  20   2  -3  272.14   12.42
  20  -2  -3  245.34   14.33
  20  -2  -3  239.51   12.24
 -20  -2   3  242.96   12.81
  20   2  -3  254.90   12.99
  20   2  -3  245.71   10.83
  20   2  -3  250.51   14.25
  18  -2  -3   14.39    3.00
  18   2  -3   24.87    3.32
  18  -2  -3   22.94    4.03
 -18  -2   3   21.90    2.94
  18  -2  -3   22.09    4.38
  18   2  -3   15.94    3.43
  18   2  -3   23.97    2.65
  18   2  -3   22.53    4.34
 -16  -2   3    9.79    2.39
  16   2  -3    9.73    2.72
  16  -2  -3   10.34    3.32
 -16   2   3    4.64    1.11
  16   2  -3    3.57    2.71
 -16  -2   3    4.39    2.81
  16  -2  -3    7.03    2.92
 -16   2   3    3.45    2.13
  16   2  -3    4.87    1.95
  16  -2  -3    7.77    2.26
  16   2  -3    5.96    2.03
 -14   2   3   -0.36    1.60
  14   2  -3   -0.07    1.81
  14   2  -3    0.98    1.73
  14   2  -3   -1.43    1.95
  14  -2  -3   -0.04    1.13
 -14   2   3    2.21    1.09
 -14  -2   3   -1.85    2.16
  14  -2  -3    0.94    2.53
  14   2  -3    0.58    1.70
 -14  -2   3    0.95    1.78
  14  -2  -3   -0.52    1.80
  12   2  -3   75.98    6.05
  12   2  -3   76.75    5.04
  12  -2  -3   75.48    4.73
 -12  -2   3   81.18    6.00
 -12   2   3   68.60    4.08
  12  -2  -3   81.40    6.40
 -12   2   3   78.85    5.10
  12  -2  -3   81.29    4.31
  12   2  -3   70.68    5.06
  12  -2  -3   72.08    6.62
  12   2  -3   77.82    6.30
 -12  -2   3   74.48    6.52
  10  -2  -3  626.93   24.95
 -10   2   3  616.06   25.21
 -10   2   3  668.94   25.41
  10  -2  -3  575.01   26.71
  10  -2  -3  600.37   28.78
  10   2  -3  632.47   25.93
  10  -2  -3  640.24   24.92
  10   2  -3  592.72   28.52
 -10  -2   3  641.68   25.75
  10   2  -3  650.20   26.63
  10   2  -3  646.00   25.82
   8  -2  -3    8.35    1.78
  -8   2   3    6.85    1.62
  -8   2   3    8.44    1.71
   8  -2  -3    8.52    3.03
   8   2  -3    6.94    2.07
   8   2  -3   15.66    3.09
   8  -2  -3    9.28    2.75
   8  -2  -3    9.21    1.73
   8   2  -3    8.26    2.86
   8   2  -3    8.90    2.53
  -8  -2   3   12.62    2.88
  -8  -2   3    6.44    1.98
   6  -2  -3   55.39    5.20
   6   2  -3   61.60    4.69
   6  -2  -3   62.35    4.10
  -6   2   3   60.80    4.08
   6   2  -3   58.92    4.53
   6   2  -3   68.13    5.44
  -6  -2   3   79.74    5.43
  -6   2   3   62.91    3.66
   6  -2  -3   64.92    5.89
  -6  -2   3   61.31    4.52
   6  -2  -3   64.26    3.77
   6   2  -3   62.02    5.40
   4   2  -3   63.28    5.20
   4  -2  -3   51.54    4.96
   4   2  -3   62.80    5.11
  -4  -2   3   57.08    4.60
  -4   2   3   55.14    4.00
   4   2  -3   63.07    5.14
   4  -2  -3   52.10    3.39
  -4  -2   3   58.27    4.42
   4   2  -3   64.08    4.99
  -4   2   3   58.10    3.31
   4  -2  -3   54.63    5.48
   2   2  -3   26.49    3.65
   2   2  -3   27.19    3.50
   2  -2  -3   20.38    3.87
   2   2  -3   20.62    3.36
  -2  -2   3   28.50    3.04
  -2   2   3   28.81    2.17
  -2  -2   3   22.57    3.00
  -2   2   3   29.09    3.06
   2  -2  -3   23.01    3.68
   2  -2  -3   24.12    2.93
   0   2   3  224.89    9.40
   0   2  -3  217.83   10.98
   0  -2   3  228.59   11.10
   0  -2   3  221.90   10.88
   0   2  -3  236.19   11.60
   0  -2  -3  229.15   10.97
   0   2  -3  218.69   11.60
   0   2  -3  236.76   11.43
   0  -2   3  218.42   10.66
   0  -2  -3  236.97   12.53
   0  -2  -3  227.37   11.60
  -2   2  -3   72.21    5.29
   2  -2   3   68.65    5.19
   2   2   3   73.80    4.00
  -2  -2  -3   72.26    6.47
  -2   2  -3   72.53    4.82
   2  -2   3   69.18    5.13
  -2  -2  -3   79.84    5.40
   2  -2   3   75.66    4.82
  -2  -2  -3   65.29    5.66
  -2   2  -3   79.89    5.80
  -2   2  -3   83.32    5.73
  -4   2  -3    1.65    1.81
  -4   2  -3   -0.30    2.00
   4  -2   3   -0.73    1.52
  -4   2  -3   -1.59    1.30
  -4  -2  -3    2.56    2.64
  -4  -2  -3    3.76    2.13
  -4   2  -3    1.24    1.71
  -6   2  -3    0.18    2.17
  -6  -2  -3   -1.76    2.02
  -6   2  -3    2.06    1.95
   6  -2   3   -0.47    1.29
   6  -2   3    2.47    1.77
  -6   2  -3    0.28    1.67
  -6   2  -3   -0.56    1.35
  -6  -2  -3   -0.30    1.57
  -8   2  -3    0.22    1.66
  -8   2  -3    2.86    1.45
   8  -2   3    0.94    1.79
   8  -2   3    1.05    1.34
  -8   2  -3    2.33    2.42
  -8  -2  -3    4.35    2.78
  -8  -2  -3    5.54    2.36
 -10   2  -3  253.77   11.81
  10  -2   3  278.30   12.35
  10  -2   3  294.54   12.35
 -10  -2  -3  256.91   14.72
 -10   2  -3  250.61   12.02
 -10   2  -3  246.42   13.36
 -10   2  -3  265.90   13.05
 -10  -2  -3  246.38   13.26
  12  -2   3  359.52   15.19
 -12   2  -3  354.96   15.11
 -12  -2  -3  326.68   16.56
 -12   2  -3  337.99   16.71
 -12   2  -3  346.47   15.14
 -12  -2  -3  348.68   18.28
  12   2   3  332.37   14.95
 -12   2  -3  317.42   15.90
 -14  -2  -3   81.61    7.44
 -14  -2  -3   86.62    7.04
 -14   2  -3   73.33    5.03
 -14   2  -3   75.41    5.92
 -14   2  -3   85.79    7.12
  14   2   3   92.59    5.62
 -16   2  -3   88.84    7.52
 -16  -2  -3   97.14    8.05
 -16   2  -3   85.95    6.52
 -16  -2  -3   81.49    7.28
  16   2   3   92.98    6.10
 -16   2  -3  100.29    5.76
 -16   2  -3   96.64    5.69
  18   2   3  154.44    8.87
 -18  -2  -3  150.82   10.86
 -18   2  -3  159.55    9.43
 -18   2  -3  144.81    9.75
 -18   2  -3  170.20    8.57
 -18  -2  -3  145.20    9.80
 -18   2  -3  163.46    8.10
  20   2   3    3.63    2.55
 -20   2  -3    5.76    2.77
 -20   2  -3    3.83    2.23
 -20  -2  -3    2.53    3.29
 -20  -2  -3    6.09    3.04
 -20   2  -3    6.46    2.01
 -20   2  -3    6.24    2.70
 -22  -2  -3    2.99    2.88
 -22   2  -3    4.11    1.89
 -22   2  -3    3.32    2.35
  22   2   3    2.64    2.60
 -22   2  -3    0.62    2.16
 -22   2  -3    1.26    2.65
 -22  -2  -3    0.68    3.36
 -24   2  -3   20.40    2.93
 -24   2  -3   22.26    3.48
  24   2   3   15.01    3.71
 -24  -2  -3   15.35    4.79
 -24  -2  -3   16.09    4.31
 -24   2  -3   22.48    4.14
 -24   2  -3   25.67    4.83
 -26   2  -3   42.82    6.08
 -26   2  -3   34.66    3.58
 -26   2  -3   36.81    4.40
 -26  -2  -3   42.02    6.14
 -26  -2  -3   34.67    6.27
 -26   2  -3   43.31    5.54
  26   2   3   45.44    5.54
 -28   2  -3    7.32    3.20
 -28  -2  -3    5.56    3.79
  28   2   3    6.74    3.36
 -28   2  -3    6.01    3.03
 -28   2  -3    3.21    2.29
 -28  -2  -3    1.26    3.37
 -28   2  -3    2.99    3.44
  30   2   3  559.01   26.20
 -30   2  -3  611.82   24.81
 -30   2  -3  585.71   27.40
 -30  -2  -3  548.58   29.83
 -30  -2  -3  564.67   27.68
 -30   2  -3  563.73   26.99
 -30   2  -3  581.57   26.62
 -32  -2  -3   53.07    7.25
 -32   2  -3   54.05    6.73
 -32  -2  -3   47.76    7.73
  32   2   3   55.53    6.66
 -32   2  -3   42.60    4.35
 -32   2  -3   44.74    5.83
 -32   2  -3   44.67    6.57
 -34   2  -3    7.71    3.86
 -34  -2  -3   10.51    4.52
 -34  -2  -3   13.01    5.63
 -34   2  -3   10.91    3.16
 -34   2  -3   13.34    4.67
  34   2   3   10.86    4.27
 -34   2  -3    8.67    4.29
  34  -2   3    8.48    4.83
 -36   2  -3  118.47   10.12
  36   2   3  107.92    9.87
 -36  -2  -3  101.94   10.19
 -36  -2  -3  113.29   11.48
 -36   2  -3  122.20    9.50
 -36   2  -3  121.27    7.69
 -36   2  -3  113.42    9.91
  36  -2   3  108.93   10.92
  38   2   3   62.24    8.09
 -38  -2  -3   82.74    9.25
 -38   2  -3   67.78    7.69
 -38   2  -3   58.47    5.57
 -38  -2  -3   66.24    9.65
 -38   2  -3   69.98    8.22
  38  -2   3   75.93    9.62
 -38   2  -3   71.06    8.57
  40   2   3   -3.52    3.66
 -40  -2  -3    5.70    5.53
  40  -2   3   -0.02    4.09
 -40   2  -3   -1.45    4.03
 -40  -2  -3    0.67    4.51
  40  -2   3   -9.48   12.31
 -40   2  -3    4.33    4.56
 -40   2  -3    4.89    4.16
  42  -2   3   61.85    9.58
 -42  -2  -3   62.88    9.86
  42  -2   3   51.94   16.79
  42   2   3   50.30    7.76
 -42   2  -3   68.85    8.62
 -42  -2  -3   95.17   10.17
 -42   2  -3   72.95    8.93
 -42   2  -3   77.47    8.62
 -44   2  -3   52.29    7.73
  44  -2   3   42.03   16.64
 -44   2  -3   41.89    7.46
 -44   2  -3   55.88    8.09
  44  -2   3   42.84    8.87
 -44  -2  -3   42.19    7.97
 -44  -2  -3   38.49    8.48
  44   2   3   46.66    7.46
  47   3  -3   -1.41    5.99
  47  -3  -3   -6.01    5.54
  47  -3  -3    3.70    4.60
  47   3  -3   -2.24    3.80
 -47  -3   3   -1.91    3.53
  45   3  -3   13.86    4.93
 -45  -3   3   16.33    5.09
  45   3  -3   13.55    6.63
  45  -3  -3   29.95    9.86
 -45   3   3   24.14    6.12
  45  -3  -3    8.43    5.07
  43  -3  -3  108.11   15.25
 -43  -3   3  104.19    9.13
 -43   3   3   90.14    9.37
  43  -3  -3   89.51    9.96
  43   3  -3  111.85   12.93
  41   3  -3   87.51   10.00
  41   3  -3  115.06   12.36
  41  -3  -3   89.16   13.78
  41   3  -3   85.41   10.79
  41  -3  -3   91.81    9.65
 -41   3   3   98.91    9.46
  39  -3  -3   20.85    5.30
  39  -3  -3   18.51    7.85
 -39   3   3   18.20    5.23
  39   3  -3   17.83    5.90
  39   3  -3   15.34    4.89
  39   3  -3   15.26    6.27
  37  -3  -3   27.03    8.00
 -37   3   3   26.75    5.70
  37   3  -3   21.91    5.87
  37  -3  -3   23.30    5.51
  37   3  -3   13.46    4.29
  37   3  -3   24.80    6.77
  35   3  -3  182.79   13.53
  35  -3  -3  175.74   11.93
 -35   3   3  180.95   12.97
  35   3  -3  203.59   15.09
  35   3  -3  185.76   12.57
  35  -3  -3  194.27   17.22
  33   3  -3  218.54   13.39
  33   3  -3  225.59   15.85
 -33   3   3  207.31   14.67
  33  -3  -3  180.91   12.46
  33  -3  -3  244.39   18.70
  33   3  -3  229.59   14.90
  31   3  -3  294.24   17.32
 -31   3   3  271.44   18.88
  31  -3  -3  266.45   15.07
  31   3  -3  276.66   15.77
  31  -3  -3  298.23   21.46
  31   3  -3  302.57   18.91
  29  -3  -3    1.71    4.98
  29  -3  -3    1.60    2.89
  29   3  -3    3.61    3.73
  29   3  -3    7.23    3.93
  29   3  -3    9.74    3.55
  29  -3  -3    9.70    4.08
  27   3  -3   22.12    5.11
  27  -3  -3   27.79    5.43
  27   3  -3   28.98    5.00
  27  -3  -3   24.70    4.31
  27  -3  -3   17.08    6.12
  25   3  -3  173.60   12.13
  25   3  -3  201.56   11.50
  25  -3  -3  179.65   10.55
  25  -3  -3  184.47   12.44
  23  -3  -3  527.12   23.32
  23  -3  -3  531.41   24.82
  23   3  -3  499.19   23.83
 -23  -3   3  555.04   25.12
  23   3  -3  514.78   22.57
  23   3  -3  550.97   21.28
  23  -3  -3  503.03   25.95
  23   3  -3  493.07   26.04
  21   3  -3  376.34   19.79
  21   3  -3  363.38   18.03
  21   3  -3  362.08   16.58
  21  -3  -3  363.49   19.77
  21  -3  -3  371.67   18.69
  21  -3  -3  377.78   17.27
 -21  -3   3  402.22   18.76
  21   3  -3  364.99   15.72
 -19  -3   3   15.93    3.80
  19  -3  -3   21.83    3.26
  19  -3  -3   14.44    3.99
  19  -3  -3   12.89    3.77
 -19  -3   3   17.16    3.05
  19   3  -3   20.20    2.89
  19   3  -3   17.95    2.55
  19   3  -3   21.71    4.24
  19   3  -3   18.75    3.74
  17   3  -3  141.47    7.07
  17  -3  -3  133.52    7.35
  17   3  -3  125.04    8.20
  17  -3  -3  128.08    9.46
  17  -3  -3  122.65    8.76
  17   3  -3  122.50    6.96
 -17  -3   3  136.08    8.44
 -17   3   3  124.21    7.65
  17   3  -3  113.75    8.87
 -17  -3   3  129.07    9.22
  15  -3  -3  210.84   13.42
  15  -3  -3  238.37   11.10
  15   3  -3  242.50   11.15
 -15  -3   3  246.20   13.29
 -15  -3   3  239.63   14.09
  15   3  -3  244.42   13.65
  15  -3  -3  220.22   12.67
  15   3  -3  246.24   12.64
  15  -3  -3  240.73    9.81
  15   3  -3  229.77   10.93
 -15   3   3  235.28   11.39
 -13  -3   3  244.59   13.94
 -13  -3   3  239.98   14.33
  13  -3  -3  238.66   14.05
 -13   3   3  251.19   11.53
  13  -3  -3  237.54   13.02
  13   3  -3  254.08   11.36
  13   3  -3  255.89   11.88
  13   3  -3  248.50   13.81
  13  -3  -3  258.43   10.52
  13   3  -3  246.68   12.93
  13  -3  -3  256.59   11.33
 -11  -3   3    4.15    2.19
  11   3  -3    3.92    2.42
  11   3  -3   -0.87    1.48
  11  -3  -3    0.57    2.30
  11   3  -3    1.38    1.92
 -11  -3   3    4.15    2.75
 -11   3   3    3.27    1.35
  11  -3  -3    6.51    2.95
  11   3  -3    1.20    2.34
 -11   3   3    3.71    1.64
  11  -3  -3    3.50    1.44
   9   3  -3  400.28   17.68
   9   3  -3  390.19   19.60
  -9  -3   3  376.36   20.71
   9   3  -3  408.29   16.77
  -9  -3   3  381.46   16.67
   9  -3  -3  378.42   18.49
   9  -3  -3  379.67   19.81
   9  -3  -3  397.37   16.04
  -9   3   3  401.58   16.38
  -9   3   3  426.44   16.85
   9  -3  -3  400.27   16.71
   9   3  -3  409.96   18.56
  -7  -3   3  329.78   14.55
   7  -3  -3  341.43   16.32
  -7   3   3  339.96   13.91
  -7   3   3  348.27   14.91
   7   3  -3  339.34   17.25
  -7  -3   3  347.37   16.57
   7  -3  -3  320.07   17.34
   7  -3  -3  344.27   13.71
   7   3  -3  318.60   15.57
   7   3  -3  357.08   16.45
   7  -3  -3  352.32   14.86
   5  -3  -3  847.89   36.78
  -5   3   3  942.66   36.09
  -5  -3   3  886.47   35.21
   5  -3  -3  894.56   39.60
   5   3  -3  894.02   36.58
   5  -3  -3  896.57   35.92
  -5  -3   3  886.84   38.18
   5   3  -3  889.37   36.63
   5   3  -3  854.26   39.22
  -3  -3   3  254.96   12.37
  -3   3   3  260.33   11.98
  -3  -3   3  234.81   11.25
   3   3  -3  246.17   12.55
   3   3  -3  247.67   12.63
   3  -3  -3  223.79   12.44
   3  -3  -3  278.01   12.04
   3   3  -3  248.87   13.30
   3  -3  -3  250.58   14.00
   1  -3  -3    2.17    2.34
   1   3  -3    4.39    2.55
  -1  -3   3    7.69    2.17
   1   3  -3    7.83    2.53
   1   3  -3    9.08    2.84
  -1  -3   3    7.13    2.10
   1  -3  -3    9.21    2.36
  -1  -3  -3  216.09   12.58
  -1  -3  -3  199.20   10.84
  -1   3  -3  203.18   10.99
   1  -3   3  207.97    9.86
  -1   3  -3  194.98   10.68
  -1   3  -3  192.48   11.09
  -1  -3  -3  194.92   10.30
  -3   3  -3  432.01   19.71
   3  -3   3  419.27   18.29
  -3  -3  -3  426.20   21.62
  -3  -3  -3  399.86   19.16
  -3   3  -3  433.88   19.22
  -3  -3  -3  424.12   19.05
  -5   3  -3  711.90   30.63
  -5  -3  -3  734.35   34.28
  -5  -3  -3  733.53   30.88
  -5   3  -3  727.71   30.61
  -5   3  -3  723.56   31.24
   7   3   3  823.39   32.73
  -7   3  -3  839.72   33.66
  -7   3  -3  800.14   34.29
  -7   3  -3  826.16   33.68
   7   3   3  772.48   31.28
  -7  -3  -3  791.01   33.96
  -7  -3  -3  768.64   37.44
  -9   3  -3  179.51    9.47
  -9   3  -3  180.03   10.01
  -9  -3  -3  164.96    9.95
  -9  -3  -3  153.45   11.18
   9   3   3  183.69    8.56
  -9   3  -3  162.03   10.15
   9   3   3  180.22    8.08
 -11  -3  -3  293.98   15.10
 -11   3  -3  309.30   14.27
 -11   3  -3  304.87   15.51
 -11   3  -3  297.65   14.72
 -11  -3  -3  292.78   16.84
  11   3   3  286.37   12.90
  11   3   3  301.35   13.16
 -13   3  -3  809.22   33.84
 -13   3  -3  845.20   33.90
  13   3   3  809.58   32.39
 -13  -3  -3  748.76   34.58
 -13   3  -3  804.02   34.97
 -13  -3  -3  822.24   38.35
  13   3   3  806.57   32.51
 -15  -3  -3  495.92   25.74
 -15   3  -3  515.92   22.04
 -15   3  -3  521.32   23.67
 -15  -3  -3  494.93   23.29
  15   3   3  482.90   21.10
  15   3   3  500.53   20.67
 -15   3  -3  496.43   22.44
 -17   3  -3  168.93   10.49
 -17   3  -3  163.54    8.72
 -17  -3  -3  147.34   11.05
  17   3   3  147.35    8.37
  17   3   3  151.43    7.67
 -17   3  -3  147.88    9.28
 -17  -3  -3  157.60   10.07
 -19  -3  -3    9.31    3.36
 -19  -3  -3    5.46    3.85
 -19   3  -3   11.74    3.83
  19   3   3    8.45    2.85
 -19   3  -3   10.87    3.08
  19   3   3   12.94    1.89
 -19   3  -3   10.38    2.60
  21   3   3   45.70    4.83
 -21   3  -3   48.34    6.31
 -21  -3  -3   46.30    6.09
 -21   3  -3   49.79    4.60
 -21   3  -3   35.58    5.16
 -23  -3  -3  263.48   16.91
 -23   3  -3  267.16   15.44
 -23   3  -3  279.57   14.71
 -23   3  -3  300.36   13.83
  23   3   3  274.72   14.00
 -23  -3  -3  283.69   15.64
 -25   3  -3  316.76   14.19
 -25  -3  -3  278.75   16.11
 -25   3  -3  292.65   15.31
 -25   3  -3  304.28   14.35
  25   3   3  302.73   14.90
 -25   3  -3  281.59   16.02
 -25  -3  -3  240.36   17.06
 -27   3  -3   15.71    4.10
 -27   3  -3   21.54    3.57
 -27   3  -3   19.17    3.23
 -27  -3  -3   14.62    4.31
  27   3   3   17.45    4.01
 -27  -3  -3   10.47    4.73
 -27   3  -3   17.18    4.89
 -29   3  -3    2.05    3.41
  29   3   3    0.57    2.93
 -29   3  -3   -1.27    2.52
 -29  -3  -3    4.47    4.26
 -29   3  -3    1.85    2.43
 -29   3  -3   -0.11    2.56
 -29  -3  -3    5.18    3.56
 -31   3  -3  271.76   16.26
  31   3   3  276.49   15.30
 -31   3  -3  293.25   14.85
 -31   3  -3  303.94   14.58
 -31  -3  -3  290.81   16.85
 -31   3  -3  284.78   15.66
 -31  -3  -3  277.47   18.29
  33   3   3   12.80    4.39
 -33  -3  -3   13.49    5.58
 -33   3  -3   11.28    5.12
 -33   3  -3   16.62    3.86
 -33   3  -3   12.48    3.70
 -33  -3  -3    8.82    4.18
 -33   3  -3    9.75    3.77
 -35   3  -3   27.74    6.31
 -35   3  -3   22.28    5.04
 -35   3  -3   33.49    4.96
  35   3   3   45.22    6.49
 -35  -3  -3   24.92    6.94
  35  -3   3   29.52   13.33
 -35   3  -3   38.98    4.92
 -35  -3  -3   35.12    6.53
 -37   3  -3   33.74    6.80
 -37   3  -3   32.90    5.44
  37  -3   3   45.03    8.22
 -37   3  -3   23.80    5.40
  37  -3   3   21.48   14.02
 -37  -3  -3   29.41    7.54
 -37  -3  -3   36.25    6.99
  37   3   3   39.73    6.52
 -37   3  -3   33.38    4.99
  39  -3   3    5.84   12.45
 -39  -3  -3    7.79    5.50
 -39  -3  -3    1.19    4.54
  39   3   3   -3.79    3.79
  39  -3   3   -3.26    4.36
 -39   3  -3    2.25    3.80
 -39   3  -3    4.46    3.65
 -39   3  -3    2.13    4.37
 -39   3  -3    6.76    4.97
 -41  -3  -3   58.52   10.13
 -41  -3  -3   75.84    9.75
  41  -3   3  111.54   18.88
  41  -3   3   64.72    9.66
 -41   3  -3   80.79    9.43
 -41   3  -3   84.36    9.04
  41   3   3   65.95    8.54
  43  -3   3   89.01   18.12
 -43  -3  -3  100.91   10.88
 -43   3  -3   71.03    8.90
  43  -3   3   69.78   10.38
  43   3   3  100.55   10.11
 -43  -3  -3   66.81   11.16
 -43   3  -3  107.34   10.50
  46  -4  -3    3.72    4.73
  46   4  -3   -5.96    5.27
 -46   4   3   -3.48    4.90
 -46  -4   3   -3.52    3.74
  46   4  -3   -4.90    5.04
  46   4  -3   -4.99    3.64
  46  -4  -3   -7.36    6.10
  44   4  -3   38.30    8.53
  44   4  -3   54.19    9.10
  44   4  -3   28.98    6.74
  44  -4  -3   44.01    7.64
 -44   4   3   44.23    8.06
  44  -4  -3   46.89   11.48
 -44  -4   3   58.61    7.75
  42  -4  -3   21.98    5.69
  42   4  -3   13.87    5.69
  42  -4  -3   18.06    8.42
 -42   4   3   21.01    6.80
  42   4  -3   11.02    5.07
  42   4  -3   18.48    6.88
 -40   4   3    5.62    4.93
  40   4  -3    0.50    4.58
  40  -4  -3    3.11    6.28
  40   4  -3    4.65    5.41
  40  -4  -3    0.38    3.85
  40   4  -3   -2.19    3.55
  38   4  -3   14.13    5.45
  38   4  -3    2.17    3.70
 -38   4   3    8.30    4.62
  38   4  -3   10.29    5.84
  38  -4  -3    7.55    6.56
  38  -4  -3    1.71    3.44
  36  -4  -3   32.70    6.01
  36   4  -3   36.30    6.56
  36   4  -3   25.94    6.52
 -36   4   3   34.81    6.64
  36   4  -3   38.50    6.98
  36  -4  -3   40.55    9.84
  34   4  -3   48.30    7.41
  34  -4  -3   50.60    6.69
  34  -4  -3   74.93   11.76
 -34   4   3   54.28    8.05
  34   4  -3   45.27    7.03
  34   4  -3   43.28    7.61
  32  -4  -3    3.50    3.22
 -32   4   3   -0.49    5.27
  32   4  -3   -0.36    3.14
  32  -4  -3    0.08    5.19
  32   4  -3    0.01    3.78
  32   4  -3    5.92    3.79
  30   4  -3   78.01    8.02
  30   4  -3   76.45    8.68
  30  -4  -3   73.62   11.26
 -30   4   3   47.86    9.39
  30  -4  -3   62.56    6.73
  30  -4  -3   68.21    8.20
  28  -4  -3   14.45    3.70
  28  -4  -3   16.40    4.75
  28   4  -3    2.80    3.91
  28   4  -3   19.65    4.46
  26   4  -3   28.21    2.72
  26   4  -3   21.38    5.07
  26  -4  -3   19.43    5.08
  26   4  -3   29.30    3.70
  26  -4  -3   28.20    4.63
  26   4  -3   28.82    5.10
  24  -4  -3   70.38    7.87
  24  -4  -3   58.25    5.79
  24   4  -3   69.56    4.53
  24   4  -3   73.56    5.18
  24   4  -3   68.77    7.09
  24  -4  -3   71.96    7.84
  24   4  -3   67.14    7.65
  22  -4  -3   68.97    7.25
  22   4  -3   62.38    7.31
 -22  -4   3   38.42    7.52
  22  -4  -3   54.13    7.08
  22   4  -3   64.91    6.63
  22   4  -3   59.23    4.34
  22   4  -3   70.45    4.82
  22  -4  -3   55.73    5.30
 -22  -4   3   40.97    6.46
  20  -4  -3   30.93    3.90
  20   4  -3   12.18    4.17
  20   4  -3   36.08    3.22
  20   4  -3   32.47    3.55
  20  -4  -3   29.80    4.97
  20  -4  -3   26.76    5.07
 -20  -4   3   34.62    4.65
  20   4  -3   35.43    5.25
 -20  -4   3   20.77    4.85
  18  -4  -3    1.63    2.60
  18   4  -3   -1.15    2.54
  18  -4  -3    1.20    2.86
 -18  -4   3    1.45    2.74
  18   4  -3    1.87    1.61
 -18  -4   3    0.56    2.13
  18  -4  -3    0.00    1.72
  18   4  -3    1.06    2.14
  18   4  -3    2.06    2.19
  16   4  -3   19.88    3.93
 -16  -4   3   17.77    3.79
  16  -4  -3   11.56    3.54
  16   4  -3   13.44    3.03
 -16  -4   3   15.17    3.03
  16  -4  -3   16.74    2.78
  16   4  -3   13.37    3.73
  16  -4  -3   12.23    3.94
  16   4  -3   14.33    2.18
  14   4  -3   58.59    6.09
  14   4  -3   62.83    5.07
  14  -4  -3   52.73    6.42
 -14  -4   3   51.19    4.79
  14  -4  -3   54.17    4.13
  14   4  -3   51.98    6.26
  14  -4  -3   54.71    3.48
  14   4  -3   52.84    3.65
  14  -4  -3   54.01    5.98
  12   4  -3   20.69    2.24
  12  -4  -3   14.68    3.69
  12  -4  -3   27.69    4.69
  12   4  -3   21.39    4.09
  12  -4  -3   23.23    2.43
  12   4  -3   20.68    3.59
 -12  -4   3   13.31    2.90
  12  -4  -3   20.84    2.48
  12   4  -3   15.27    3.94
  10   4  -3  412.02   18.92
  10   4  -3  394.05   18.08
  10  -4  -3  377.89   16.06
 -10  -4   3  387.66   20.52
  10   4  -3  382.47   20.02
  10  -4  -3  396.78   20.25
  10  -4  -3  402.15   18.87
  10  -4  -3  400.50   16.85
   8   4  -3   21.39    3.89
   8  -4  -3   29.65    3.10
   8  -4  -3   30.32    4.96
  -8  -4   3   24.82    2.51
   8   4  -3   22.39    3.95
   8  -4  -3   20.05    3.94
   8   4  -3   27.25    4.59
   6   4  -3    1.51    2.19
   6  -4  -3   -1.90    1.84
   6  -4  -3   -0.18    2.50
   6  -4  -3    2.44    1.82
   6   4  -3   -2.20    2.05
  -6  -4   3   -0.89    1.17
   6   4  -3    0.26    2.16
   4  -4  -3    4.98    2.13
   4  -4  -3    4.92    2.94
  -4  -4   3    6.44    1.79
   4  -4  -3    0.83    2.34
   4   4  -3    1.75    2.49
   4   4  -3    1.57    2.38
  -2  -4   3  131.43    6.77
   2  -4  -3  105.20    7.90
   2  -4  -3  136.48    7.64
  -2  -4   3  135.14    7.73
   2   4  -3  127.32    8.79
   0   4  -3  396.73   19.24
   0  -4  -3  413.52   19.15
   0  -4   3  416.30   17.52
   0  -4  -3  403.72   21.62
   0  -4   3  409.13   18.48
   0  -4  -3  427.17   18.73
  -2  -4  -3  296.44   16.58
   2  -4   3  293.54   13.27
  -2   4  -3  290.20   14.59
  -2  -4  -3  287.18   14.42
  -2  -4  -3  274.73   14.00
  -4  -4  -3   15.65    4.28
  -4  -4  -3   17.51    3.76
  -4  -4  -3   22.78    3.71
  -4   4  -3   15.32    3.38
   4   4   3   20.31    3.17
   4  -4   3   24.81    2.37
  -4   4  -3   25.06    4.17
   6   4   3  183.97    9.70
  -6   4  -3  199.81   10.70
  -6  -4  -3  181.43   10.47
  -6  -4  -3  179.73   12.25
  -6   4  -3  179.87   10.54
  -8  -4  -3  941.18   40.40
  -8   4  -3 1004.48   40.61
   8   4   3  968.40   39.40
  -8   4  -3  952.92   39.86
  -8  -4  -3  936.35   44.82
 -10  -4  -3    9.59    3.05
  10   4   3    8.80    2.35
 -10   4  -3   13.00    3.35
  10   4   3   14.28    1.86
 -10  -4  -3    8.53    3.71
 -10   4  -3   11.38    3.15
 -12  -4  -3  186.48   13.27
 -12   4  -3  220.35   11.77
 -12  -4  -3  194.44   11.73
 -12   4  -3  224.71   12.85
  12   4   3  203.76    9.45
 -12   4  -3  211.35   11.53
  12   4   3  213.01   10.49
  14   4   3   51.33    3.93
 -14  -4  -3   51.69    5.96
 -14   4  -3   48.75    5.55
 -14  -4  -3   43.79    6.61
  14   4   3   45.72    4.01
 -14   4  -3   46.99    6.30
 -14   4  -3   49.32    5.13
 -16   4  -3  169.98    9.78
 -16   4  -3  166.46   10.04
 -16  -4  -3  176.81   10.86
  16   4   3  162.50    8.56
 -16  -4  -3  167.72   12.23
  16   4   3  153.80    8.38
 -16   4  -3  164.86   11.17
 -18  -4  -3   56.89    6.55
 -18   4  -3   64.55    7.40
  18   4   3   54.30    4.19
 -18   4  -3   59.60    6.25
  18   4   3   45.86    4.41
 -18  -4  -3   39.25    6.98
 -18   4  -3   54.08    5.41
 -20  -4  -3   -2.46    2.31
  20   4   3   -1.44    2.06
  20   4   3   -0.12    1.83
 -20  -4  -3    2.24    3.63
 -20   4  -3   -0.56    2.84
 -20   4  -3   -0.65    2.38
 -20   4  -3   -0.17    2.16
  22   4   3   23.77    3.22
  22   4   3   38.42    4.38
 -22   4  -3   39.72    5.45
 -22  -4  -3   32.93    6.44
 -22  -4  -3   35.30    5.57
 -22   4  -3   26.22    5.66
 -22   4  -3   38.87    4.72
  24   4   3   55.12    4.43
 -24   4  -3   58.00    6.46
  24   4   3   51.99    5.36
 -24  -4  -3   53.52    6.94
 -24  -4  -3   41.30    7.23
 -24   4  -3   49.02    7.22
 -24   4  -3   63.44    5.83
  26   4   3    8.85    2.47
 -26  -4  -3    3.23    3.41
 -26   4  -3    7.05    3.01
 -26   4  -3    3.73    3.97
 -26  -4  -3    5.14    4.27
  26   4   3    7.31    3.04
 -26   4  -3    7.53    3.18
 -28   4  -3   12.51    3.94
 -28   4  -3   20.94    4.17
 -28  -4  -3   13.98    5.40
 -28   4  -3   16.91    5.39
 -28  -4  -3   23.30    5.36
  28   4   3   18.92    3.14
  28   4   3   16.26    3.85
 -30  -4  -3   27.01    5.64
  30   4   3   11.20    3.70
 -30   4  -3   16.51    5.35
  30   4   3   16.01    2.97
  30  -4   3   12.53   10.93
 -30  -4  -3   20.13    5.98
 -30   4  -3   18.01    4.07
 -30   4  -3   18.19    4.42
  32  -4   3  -12.17    9.06
 -32   4  -3   -5.34    3.66
  32   4   3   -0.60    2.44
 -32  -4  -3    1.50    4.64
  32   4   3    3.36    3.34
 -32  -4  -3   -1.24    3.28
 -32   4  -3    3.70    3.32
 -32   4  -3    3.42    3.34
 -34   4  -3    6.28    3.56
 -34  -4  -3    1.86    4.89
 -34   4  -3    5.18    3.82
  34  -4   3   19.89   11.45
 -34   4  -3    5.00    4.88
 -34  -4  -3    1.11    3.76
  34   4   3    2.20    3.67
 -36   4  -3   10.23    3.86
 -36  -4  -3   16.76    6.87
 -36   4  -3   18.92    5.72
 -36   4  -3   16.25    4.68
  36   4   3   16.92    4.90
  36  -4   3   11.46   11.07
 -36  -4  -3    8.86    4.83
 -38  -4  -3    1.89    5.29
 -38   4  -3    6.60    4.03
  38   4   3   -1.77    3.62
 -38   4  -3    3.57    4.99
  38  -4   3   -4.73    9.25
 -38  -4  -3    0.91    4.12
 -38   4  -3   -1.00    3.62
  40   4   3    2.25    3.96
 -40  -4  -3    5.18    6.20
 -40  -4  -3    3.85    4.50
  40  -4   3   -1.23    4.97
 -40   4  -3    4.67    4.39
 -40   4  -3    6.73    4.42
  40  -4   3   -6.63    8.41
 -40   4  -3    6.11    4.84
  42   4   3   14.38    5.43
 -42   4  -3    5.65    4.57
 -42  -4  -3   11.34    5.43
  42  -4   3    9.62    6.10
 -42   4  -3   -1.82    4.91
  42  -4   3    9.59   10.82
 -42  -4  -3    4.12    6.38
  43   5  -3   34.75    8.03
  43   5  -3   35.31    7.41
 -43   5   3   41.89    8.51
  43   5  -3   42.91    8.82
  43  -5  -3   29.24   10.00
  43  -5  -3   39.65    7.33
  41   5  -3   16.31    6.49
  41   5  -3   29.56    6.89
  41   5  -3   17.93    6.62
  41  -5  -3   28.78    6.35
  41  -5  -3   22.36    9.19
 -41   5   3   22.18    7.13
  39   5  -3   -4.67    4.49
  39   5  -3    1.51    4.09
  39   5  -3    0.93    4.90
 -39   5   3   -2.20    4.09
  39  -5  -3    2.70    4.18
  39  -5  -3   -5.79    5.36
  37   5  -3   37.33    7.67
 -37   5   3   36.63    7.32
  37  -5  -3   31.86    9.31
  37   5  -3   33.08    6.60
  37  -5  -3   37.62    6.47
  37   5  -3   35.44    6.77
  35  -5  -3   76.44   12.56
  35   5  -3   64.41    9.24
  35  -5  -3   66.59    7.89
 -35   5   3   90.61   10.35
  35   5  -3   60.47    8.25
  33  -5  -3   39.80    7.36
  33  -5  -3   57.36   10.96
  33   5  -3   45.47    7.79
  33  -5  -3   51.59    6.79
  33   5  -3   48.53    7.18
 -33   5   3   56.20    9.21
  31   5  -3  185.22   13.77
 -31   5   3  163.80   15.14
  31   5  -3  195.94   12.74
  31  -5  -3  183.71   11.67
  31  -5  -3  192.96   13.66
  29  -5  -3   24.93    5.91
  29   5  -3   24.41    3.64
 -29   5   3   22.67    8.63
  29   5  -3   27.13    2.86
  29   5  -3   22.32    5.69
  29  -5  -3   17.45    4.24
  29   5  -3   18.78    4.89
  27  -5  -3   58.97    7.58
  27   5  -3   37.80    4.09
  27   5  -3   53.34    6.96
  27  -5  -3   46.69    7.22
  27   5  -3   50.89    7.57
  27  -5  -3   37.55    5.35
  27   5  -3   48.29    3.91
  25  -5  -3  133.85    8.85
  25   5  -3  124.44    7.22
  25  -5  -3  143.25   11.11
  25   5  -3  144.10    7.54
  25   5  -3  132.69    9.86
  25  -5  -3  124.85   10.68
  25   5  -3  129.33   10.84
  23   5  -3  256.89   11.25
  23  -5  -3  224.87   12.59
  23   5  -3  249.16   15.51
  23   5  -3  261.81   11.97
  23   5  -3  230.92   13.95
  23  -5  -3  238.17   15.33
  23  -5  -3  238.30   14.61
  21   5  -3  170.91   12.38
  21  -5  -3  177.14   11.75
  21  -5  -3  152.21    9.57
  21   5  -3  183.45   11.53
  21   5  -3  191.18    9.77
  21  -5  -3  177.26   12.28
  21   5  -3  186.60    8.48
  19   5  -3    3.24    3.49
  19   5  -3    4.79    2.78
  19  -5  -3    6.82    2.74
  19  -5  -3    1.15    3.13
  19   5  -3   -1.10    2.33
  19  -5  -3    5.58    3.35
  17  -5  -3   99.94    8.69
  17  -5  -3   88.82    8.83
  17   5  -3  103.23    8.54
  17  -5  -3  101.96    5.15
  17  -5  -3   99.42    6.37
  17   5  -3   96.59    9.03
  15  -5  -3  176.00    8.83
  15   5  -3  166.18   10.82
  15  -5  -3  170.06   10.84
  15   5  -3  171.38   11.91
  15  -5  -3  170.07   11.76
  15  -5  -3  172.31    8.19
  13  -5  -3   95.87    5.55
  13   5  -3   92.95    8.05
  13   5  -3  105.69    9.03
  13   5  -3  101.78    8.28
  13  -5  -3   89.70    8.56
  13  -5  -3   98.60    8.04
  13  -5  -3   92.40    5.54
  11  -5  -3  177.07   12.09
  11   5  -3  185.20   12.49
  11   5  -3  204.88   12.63
  11  -5  -3  191.43    9.28
  11   5  -3  187.06   11.41
  11  -5  -3  181.74    8.58
  11  -5  -3  188.78   11.28
   9  -5  -3    2.76    1.40
   9  -5  -3    4.32    1.95
   9   5  -3    0.58    2.92
   9  -5  -3   -0.25    2.64
   9  -5  -3    3.36    3.29
   9   5  -3    3.75    3.11
   9   5  -3   -1.55    2.44
   7  -5  -3  313.33   14.37
   7  -5  -3  309.50   15.65
   7   5  -3  303.21   15.77
   7  -5  -3  308.52   17.21
   7   5  -3  301.99   17.02
   7   5  -3  294.33   18.03
   5   5  -3  880.55   40.61
  -5  -5   3  895.33   34.55
   5  -5  -3  879.88   40.52
   5  -5  -3  909.38   37.53
   5  -5  -3  898.36   36.69
   5   5  -3  842.73   44.00
  -3  -5   3  390.09   15.82
   3   5  -3  369.18   21.79
   3  -5  -3  399.81   18.46
   3  -5  -3  360.79   17.51
   1  -5  -3    2.13    2.39
  -1  -5   3    0.42    1.59
   1  -5  -3   -3.38    2.18
   1   5  -3    2.84    2.72
   1  -5  -3    3.65    3.35
   1   5  -3    3.04    3.00
  -1  -5  -3  268.10   13.92
   1   5   3  273.24   13.73
  -1   5  -3  243.64   16.75
  -1  -5  -3  267.95   13.66
  -1   5  -3  270.99   14.48
  -1  -5  -3  272.16   16.35
  -3  -5  -3  724.81   31.98
  -3   5  -3  705.25   38.35
  -3  -5  -3  738.35   36.15
  -3  -5  -3  743.70   31.81
   3  -5   3  780.52   31.50
  -3   5  -3  746.57   32.86
   3   5   3  735.30   31.86
  -5   5  -3 1177.06   58.86
  -5  -5  -3 1199.29   49.54
  -5  -5  -3 1177.17   55.02
   5   5   3 1174.54   49.07
  -5   5  -3 1245.08   50.38
   7   5   3  814.71   34.19
  -7   5  -3  859.75   35.56
  -7   5  -3  825.81   42.06
  -7  -5  -3  785.48   34.89
  -7  -5  -3  744.98   38.78
  -9  -5  -3   69.05    6.75
   9   5   3   62.05    5.47
  -9  -5  -3   63.84    8.02
  -9   5  -3   64.34    8.44
  -9   5  -3   61.12    6.26
 -11   5  -3    1.99    2.48
  11   5   3    1.11    1.43
 -11  -5  -3    2.22    3.30
 -11  -5  -3    3.25    2.74
  11   5   3    3.85    2.44
 -11   5  -3    2.06    2.42
 -11   5  -3    4.86    3.68
 -13   5  -3  472.50   22.86
 -13   5  -3  508.49   28.67
 -13  -5  -3  507.64   26.64
 -13   5  -3  515.20   23.41
  13   5   3  495.03   20.06
  13   5   3  511.40   22.14
 -13  -5  -3  456.94   23.42
 -15   5  -3  361.20   17.54
 -15   5  -3  364.06   17.68
 -15   5  -3  328.25   21.72
  15   5   3  364.48   16.48
  15   5   3  339.70   14.91
 -15  -5  -3  338.28   20.39
 -15  -5  -3  334.12   18.08
 -17   5  -3  197.32   14.66
 -17   5  -3  177.75   10.93
 -17   5  -3  166.12   10.77
  17   5   3  177.62    9.67
 -17  -5  -3  176.21   13.38
 -17  -5  -3  167.72   11.42
  19   5   3   61.22    5.19
  19   5   3   69.20    5.33
 -19   5  -3   71.96    6.79
 -19  -5  -3   59.36    8.59
 -19  -5  -3   57.96    7.09
 -19   5  -3   72.51    7.05
 -21  -5  -3   -1.91    3.73
  21   5   3    1.15    2.24
 -21   5  -3   -3.25    2.16
  21  -5   3   -8.28    6.49
 -21  -5  -3   -0.39    2.76
 -21   5  -3   -3.25    2.28
  23   5   3   96.57    6.93
 -23   5  -3   98.18    7.98
  23  -5   3   76.58   13.44
 -23   5  -3  110.07   10.48
 -23  -5  -3   85.33   10.40
  23   5   3   92.70    6.96
 -23   5  -3  118.40    8.35
 -23  -5  -3   96.58    9.28
 -25   5  -3  246.07   13.73
 -25  -5  -3  237.39   16.67
 -25  -5  -3  229.15   14.65
 -25   5  -3  244.37   15.52
  25   5   3  247.49   12.64
  25   5   3  234.52   12.51
  25  -5   3  198.43   20.24
 -25   5  -3  234.88   13.64
 -27  -5  -3  165.64   12.05
 -27   5  -3  194.80   13.20
  27  -5   3  151.66   17.95
 -27   5  -3  175.26   11.14
  27   5   3  150.90    9.91
 -27  -5  -3  157.35   13.54
 -27   5  -3  173.29   11.10
  27   5   3  162.33    9.61
  29   5   3   17.40    4.40
 -29  -5  -3   19.52    6.07
  29  -5   3    0.25    8.99
 -29   5  -3   29.01    5.38
 -29   5  -3   23.18    4.89
  29   5   3   21.06    3.86
 -29   5  -3   31.09    6.73
 -29  -5  -3   25.59    5.71
  31  -5   3   90.48   14.87
  31   5   3   94.13    8.05
 -31   5  -3  100.18   10.63
  31   5   3   72.69    6.35
 -31  -5  -3   87.20    9.59
 -31   5  -3   81.06    7.78
 -31   5  -3  103.45    9.02
 -31  -5  -3   84.74   11.00
 -33   5  -3  104.41    8.71
 -33   5  -3  123.14   11.69
  33   5   3   94.58    7.19
 -33  -5  -3   64.91   10.48
 -33  -5  -3   86.61    9.82
  33  -5   3   92.96   15.51
 -33   5  -3  113.39    9.52
  33   5   3  102.11    8.70
  35  -5   3  107.82   15.98
 -35   5  -3  109.17    9.74
 -35   5  -3  110.67   11.48
  35   5   3  100.69    9.07
 -35   5  -3  106.12    8.97
 -35  -5  -3   96.46   10.59
 -35  -5  -3  105.74   12.85
  37   5   3   61.73    7.76
 -37  -5  -3   55.28   10.27
 -37   5  -3   61.35    7.39
  37  -5   3   67.64   13.32
 -37   5  -3   93.09   10.78
 -37  -5  -3   69.88    9.51
 -37   5  -3   82.36    8.74
 -39   5  -3   -1.55    4.19
 -39  -5  -3    4.09    5.80
 -39   5  -3   -2.97    4.55
 -39  -5  -3   -4.81    3.65
  39   5   3    2.29    4.47
  39  -5   3    0.08    7.41
 -39   5  -3    5.89    4.24
  40  -6  -3    2.13    6.61
  40   6  -3    0.61    5.50
  40  -6  -3    5.51    4.72
  40   6  -3    4.78    5.01
 -40   6   3   12.37    5.94
 -38   6   3    3.15    5.45
  38   6  -3   -0.34    4.09
  38   6  -3   -1.80    4.97
  38  -6  -3   -0.32    3.86
  36   6  -3    1.26    3.84
 -36   6   3   -3.46    5.15
  36   6  -3   -0.08    4.85
  36   6  -3    1.60    3.03
  36  -6  -3    1.53    4.16
  34   6  -3    7.19    3.10
  34   6  -3    0.46    4.93
  34  -6  -3   16.29    6.13
 -34   6   3    3.22    5.80
  34   6  -3    6.38    4.48
  34  -6  -3   11.34    4.81
  32  -6  -3   11.67    5.10
 -32   6   3   15.67    6.70
  32   6  -3   10.17    3.03
  32   6  -3   15.48    4.76
  32  -6  -3    4.07    4.56
  32  -6  -3   11.64    4.42
  32   6  -3   14.90    5.86
 -30   6   3   -7.37    5.26
  30   6  -3    5.28    2.76
  30  -6  -3    4.93    4.31
  30  -6  -3    8.04    4.98
  30   6  -3   12.87    5.61
  30   6  -3    3.12    2.38
  30  -6  -3    4.22    3.61
  30   6  -3    2.72    3.69
  28   6  -3   -0.41    2.60
  28   6  -3   -0.92    2.03
  28  -6  -3   -1.74    3.53
  28   6  -3    4.17    4.45
  28  -6  -3    3.54    3.15
  28   6  -3   -1.45    3.08
 -28   6   3   -2.03    7.18
  28  -6  -3    4.52    4.52
 -26   6   3  -18.66    6.32
  26   6  -3    1.89    3.89
  26  -6  -3    2.71    4.18
  26  -6  -3    0.31    3.49
  26   6  -3    0.48    3.21
  26  -6  -3    1.36    2.99
  26   6  -3    1.04    2.91
  24  -6  -3    3.49    3.13
  24  -6  -3    3.95    4.33
  24   6  -3    5.56    4.38
  24   6  -3    6.03    3.39
  24  -6  -3    5.01    3.91
  24   6  -3    4.21    3.57
  22  -6  -3   22.22    5.33
  22  -6  -3   13.27    4.82
  22   6  -3   31.42    6.31
  22  -6  -3   29.99    4.52
  22   6  -3   23.06    5.20
  20  -6  -3   18.73    5.20
  20  -6  -3   18.24    3.81
  20  -6  -3   18.86    5.02
  20   6  -3   11.84    4.67
  20   6  -3   24.21    5.08
  18   6  -3    4.63    3.70
  18   6  -3    3.78    3.14
  18  -6  -3    2.12    3.56
  18  -6  -3    0.28    3.19
  18  -6  -3    2.41    1.79
  18   6  -3    0.25    3.02
  18  -6  -3    9.03    2.86
  16   6  -3   11.45    4.40
  16   6  -3    3.59    3.13
  16   6  -3    4.69    3.53
  16  -6  -3    8.34    2.19
  16  -6  -3    4.83    3.83
  16  -6  -3    5.99    3.74
  16  -6  -3    4.65    2.54
  14  -6  -3    0.23    2.02
  14   6  -3    6.14    3.26
  14  -6  -3    3.51    2.05
  14  -6  -3    2.37    3.48
  14  -6  -3   -1.78    2.74
  14   6  -3    1.18    3.30
  14   6  -3    2.43    3.17
  12   6  -3   33.66    5.98
  12  -6  -3   50.11    6.20
  12   6  -3   50.62    7.00
  12  -6  -3   41.21    3.69
  12  -6  -3   43.74    4.20
  12   6  -3   41.91    6.07
  12  -6  -3   40.11    6.43
  10   6  -3   11.61    3.81
  10  -6  -3   12.33    2.83
  10  -6  -3    6.68    3.29
  10   6  -3    3.68    3.40
  10  -6  -3    5.65    3.82
  10   6  -3    7.63    4.04
  10  -6  -3    9.64    2.00
   8   6  -3    0.96    2.90
   8  -6  -3   -3.42    1.66
   8  -6  -3   -0.22    2.54
   8  -6  -3   -2.92    2.96
   8   6  -3    0.64    2.97
   8   6  -3   -1.07    2.28
   6  -6  -3  118.40    9.72
   6  -6  -3  121.08    8.50
   6   6  -3  109.06    9.89
   6  -6  -3  104.75    7.20
   4  -6  -3   83.52    6.31
   4   6  -3   74.29    7.59
   4  -6  -3   71.96    6.87
   4   6  -3   92.86    9.42
   2  -6  -3   26.85    4.52
   2   6  -3   27.85    6.12
  -2  -6   3   27.69    2.60
   2   6  -3   27.63    5.10
  -2   6   3   24.49    4.29
   2  -6  -3   25.92    5.60
   2  -6  -3   21.95    4.04
   0   6   3   20.40    3.92
   0   6  -3   21.40    5.45
   0  -6  -3   19.45    5.20
   0  -6   3   -1.13    3.70
   0  -6  -3   17.75    3.84
   0   6  -3   12.56    3.85
   0  -6  -3   16.88    3.82
  -2   6  -3    3.41    3.61
   2   6   3    2.10    2.46
   2  -6   3    2.79    2.02
  -2  -6  -3    0.14    2.49
  -2   6  -3    0.78    2.89
  -2  -6  -3    0.89    3.22
  -2  -6  -3    5.02    2.76
  -4   6  -3   20.17    4.51
  -4  -6  -3   19.00    4.12
   4  -6   3    3.31    4.86
  -4  -6  -3   26.41    4.63
  -4  -6  -3   20.11    5.11
   4  -6   3   19.01    2.64
  -4   6  -3    8.36    4.18
   4   6   3   10.13    3.22
  -6  -6  -3  175.28   12.77
   6  -6   3  122.37   12.27
  -6   6  -3  189.34   11.50
  -6  -6  -3  184.75   10.87
   6   6   3  175.68   10.26
  -6   6  -3  148.66   12.93
  -8   6  -3  110.14   11.17
  -8  -6  -3   95.65    8.30
  -8  -6  -3  111.53   10.60
   8   6   3   93.75    7.54
  -8   6  -3  110.75    8.83
   8  -6   3   83.62   10.08
  10   6   3   26.80    4.22
 -10   6  -3   29.70    6.56
 -10  -6  -3   38.84    5.78
 -10   6  -3   30.50    5.37
  10  -6   3   11.16    6.29
 -10  -6  -3   27.30    6.18
  12  -6   3   44.90    8.76
  12   6   3   58.39    3.78
 -12  -6  -3   47.53    7.45
 -12  -6  -3   58.72    6.92
 -12   6  -3   52.81    8.71
 -12   6  -3   55.41    6.71
  12   6   3   56.57    5.66
  14   6   3   29.31    3.01
 -14   6  -3   30.58    7.11
 -14  -6  -3   34.18    5.81
  14  -6   3    8.33    6.71
 -14   6  -3   32.20    5.39
  14   6   3   27.01    4.14
 -14  -6  -3   20.19    5.64
  16   6   3  106.27    7.59
 -16   6  -3  108.59    8.98
 -16  -6  -3  116.26   11.38
 -16  -6  -3  113.37    9.73
 -16   6  -3  118.94   12.54
  16  -6   3  105.58   12.35
  16   6   3  105.90    6.32
 -18  -6  -3  106.98    9.81
 -18   6  -3  120.73   12.80
 -18  -6  -3  112.37   11.66
  18  -6   3  116.34   13.38
 -18   6  -3  109.50    9.15
  18   6   3  116.55    7.97
  18   6   3  113.82    6.76
 -20  -6  -3    2.14    3.42
 -20   6  -3   -0.55    3.48
  20  -6   3   -4.36    5.58
 -20   6  -3    0.65    4.22
 -20  -6  -3   -0.02    3.95
  20   6   3   -1.04    2.22
 -20   6  -3   -1.21    3.02
  20   6   3    2.78    2.57
  22  -6   3  154.43   15.04
 -22  -6  -3  100.43   11.88
 -22   6  -3  127.95    9.55
 -22   6  -3  112.43    9.70
 -22   6  -3  126.24   13.69
  22   6   3  133.56    8.04
 -22  -6  -3  130.74   11.14
  24   6   3  187.02   11.88
 -24   6  -3  209.57   12.73
 -24   6  -3  198.84   16.71
 -24   6  -3  225.26   13.38
 -24  -6  -3  207.28   13.95
 -24  -6  -3  183.94   15.18
  24   6   3  198.00   10.99
  24  -6   3  201.72   17.78
 -26   6  -3  127.55    9.68
  26   6   3   99.94    8.07
 -26  -6  -3   99.60   10.24
 -26  -6  -3   67.85   10.49
 -26   6  -3   97.02    8.94
  26   6   3   96.60    7.53
  26  -6   3  130.20   14.46
  28  -6   3   16.12    7.73
 -28  -6  -3   13.26    6.10
 -28   6  -3    8.58    4.03
 -28   6  -3   15.19    4.97
 -28  -6  -3    6.20    4.54
  28   6   3    7.71    3.81
  30  -6   3    2.56    6.78
 -30   6  -3    5.11    3.68
  30   6   3    3.77    3.62
 -30  -6  -3    7.03    5.65
 -30   6  -3   12.33    6.05
 -30   6  -3    6.47    4.38
 -30  -6  -3   13.59    5.06
 -32   6  -3   88.89    8.74
 -32  -6  -3   87.48   11.88
  32  -6   3   86.90   13.34
 -32  -6  -3   79.54    9.82
 -32   6  -3   98.92   11.46
  32   6   3   88.21    7.53
 -32   6  -3   89.29    8.91
 -34   6  -3   85.93    8.92
 -34  -6  -3   76.27   11.81
 -34   6  -3   75.17    8.66
 -34   6  -3  106.96   12.04
 -34  -6  -3  105.09   11.02
  34  -6   3  122.21   15.00
 -36  -6  -3   39.60    7.95
 -36   6  -3   52.93    7.30
 -36   6  -3   56.10    9.58
  36  -6   3   50.16   10.74
 -36   6  -3   45.17    6.93
 -36  -6  -3   36.51    9.28
  37  -7  -3    9.66    6.02
  37   7  -3   11.15    5.43
  37  -7  -3   15.15    6.08
 -37   7   3    7.84    6.53
  37  -7  -3   12.09    4.79
  37   7  -3   12.44    6.55
  35  -7  -3  122.01   10.52
 -35   7   3  116.87   13.47
  35   7  -3  104.27   11.30
  35  -7  -3  128.28   12.22
  35  -7  -3  113.75   12.28
  35   7  -3  129.43   13.04
  33   7  -3  172.12   13.39
  33  -7  -3  171.92   12.20
  33  -7  -3  206.44   14.79
  33   7  -3  215.00   15.91
 -33   7   3  168.07   15.35
  33  -7  -3  209.22   15.07
  31  -7  -3  123.08   11.94
  31   7  -3  108.87   11.04
  31  -7  -3  128.80   10.36
  31  -7  -3  125.49   12.15
  31   7  -3  123.88   12.73
 -31   7   3  109.84   13.53
  29  -7  -3   -1.94    4.47
  29   7  -3    7.37    4.49
  29   7  -3    1.89    3.56
  29  -7  -3   -3.14    3.72
  29   7  -3    3.59    4.69
 -29   7   3    2.33    7.20
  29  -7  -3    2.65    4.32
  27  -7  -3   38.88    6.08
  27   7  -3   47.71    8.52
  27  -7  -3   49.28    7.88
  27  -7  -3   37.11    7.41
  27   7  -3   44.41    7.26
 -27   7   3   42.38   10.97
  25  -7  -3  162.99   10.49
  25   7  -3  154.30   13.56
  25  -7  -3  158.03   12.64
  25  -7  -3  157.69   12.13
  25   7  -3  173.71   12.16
 -25   7   3  127.91   16.65
  23   7  -3  202.95   13.75
 -23   7   3  129.34   17.98
  23   7  -3  210.51   15.11
  23   7  -3  221.87   13.82
  23  -7  -3  198.15   13.58
  23  -7  -3  227.57   14.89
  23  -7  -3  206.69   11.87
  21   7  -3   60.71    8.83
  21  -7  -3   70.74    4.71
  21  -7  -3   56.70    6.05
  21  -7  -3   65.01    8.70
  21   7  -3   71.67    8.43
  21  -7  -3   70.36    8.44
  21   7  -3   81.80    8.30
  19   7  -3    3.99    3.62
  19  -7  -3    5.50    2.20
  19  -7  -3    3.88    3.69
  19  -7  -3    3.63    3.13
  19   7  -3   -0.16    3.81
  19  -7  -3    3.59    4.18
  19   7  -3   -1.93    3.06
  17   7  -3   52.61    7.30
  17  -7  -3   49.24    4.90
  17  -7  -3   61.44    8.05
  17  -7  -3   53.26    4.52
  17  -7  -3   47.32    7.01
  17   7  -3   48.40    6.88
  17   7  -3   56.56    8.38
  15  -7  -3   76.46    5.75
  15   7  -3   75.65    8.57
  15  -7  -3   68.52    8.77
  15   7  -3   89.09    8.78
  15   7  -3   89.09    9.66
  15  -7  -3   78.63    8.12
  15  -7  -3   73.34    5.66
  13  -7  -3   46.69    7.33
  13   7  -3   38.33    6.27
  13  -7  -3   53.89    6.80
  13   7  -3   64.43    8.33
  13  -7  -3   48.24    4.34
  13   7  -3   50.35    7.44
  13  -7  -3   48.55    4.84
  11  -7  -3  172.49    8.71
  11   7  -3  155.58   12.92
  11  -7  -3  170.94    8.67
  11  -7  -3  195.67   13.18
  11  -7  -3  177.09    9.96
  11   7  -3  196.01   12.23
  11  -7  -3  178.42   11.44
  11   7  -3  188.38   13.38
   9   7  -3   13.89    5.06
   9  -7  -3   15.68    4.14
   9   7  -3   19.17    5.43
   9  -7  -3   15.71    2.62
   9  -7  -3   23.09    3.97
   9  -7  -3   15.49    4.94
   9  -7  -3   14.33    2.42
  -7   7   3    2.20    2.93
   7  -7  -3    1.30    3.05
   7  -7  -3   -5.05    3.46
   7  -7  -3    4.55    2.85
   7   7  -3    3.87    4.14
  -5   7   3  137.78    9.99
   5  -7  -3  133.90    9.03
   5  -7  -3  138.64    9.72
   5   7  -3  133.31   12.67
   5  -7  -3  150.46   11.52
   5   7  -3  170.55   11.38
   3  -7  -3  257.16   14.31
   3   7  -3  289.47   18.85
  -3  -7   3  261.55   14.70
   3   7  -3  282.90   16.31
  -3   7   3  275.63   15.30
   3  -7  -3  261.59   14.60
   3  -7  -3  299.93   17.93
   1  -7  -3   46.89    5.89
  -1   7   3   38.67    5.64
   1   7  -3   48.83    6.90
   1  -7  -3   29.01    5.06
   1   7  -3   42.40    7.70
  -1  -7   3   41.34    4.75
   1  -7  -3   42.71    7.27
  -1  -7  -3   12.85    3.87
  -1   7  -3   11.72    4.97
   1  -7   3   14.36    2.97
   1  -7   3   14.47    3.15
  -1   7  -3   14.06    4.48
   1   7   3   11.44    3.59
  -1  -7  -3   20.09    5.69
  -1  -7  -3   16.94    4.28
   3  -7   3   86.86    6.37
  -3  -7  -3   82.73    7.48
  -3   7  -3  102.90    9.25
   3   7   3   88.77    7.79
  -3  -7  -3   91.70   10.09
   3  -7   3   90.94    7.33
  -3  -7  -3  105.47    8.57
  -3   7  -3  106.31   11.57
  -5  -7  -3  198.24   12.65
   5  -7   3  210.19   13.33
  -5   7  -3  237.23   16.80
  -5   7  -3  203.68   13.52
   5  -7   3  198.86   10.64
  -5  -7  -3  220.58   15.24
   5   7   3  206.40   12.49
  -7  -7  -3  220.66   13.40
   7   7   3  211.77   12.70
  -7  -7  -3  194.85   14.96
  -7   7  -3  217.50   13.85
  -7   7  -3  220.87   16.69
   7  -7   3  218.20   14.39
  -9   7  -3    6.94    3.95
   9   7   3    5.44    3.02
  -9   7  -3   -0.32    3.92
  -9  -7  -3    2.18    4.02
  -9  -7  -3    2.29    3.40
   9  -7   3    6.10    3.77
 -11   7  -3    0.30    3.85
  11   7   3    0.53    2.99
 -11  -7  -3   -0.65    3.67
 -11  -7  -3   -0.78    3.22
 -11   7  -3    2.67    3.52
  11  -7   3    4.09    3.95
 -13  -7  -3  231.66   14.49
 -13   7  -3  222.14   17.72
  13   7   3  238.57   10.59
 -13   7  -3  247.94   14.92
  13   7   3  228.13   13.23
  13  -7   3  233.21   16.47
 -13  -7  -3  235.15   16.68
 -15   7  -3  203.97   16.73
  15  -7   3  232.67   15.99
  15   7   3  203.41    9.86
 -15   7  -3  215.50   13.66
 -15  -7  -3  202.01   15.43
  15   7   3  196.73   12.20
 -15  -7  -3  193.27   13.32
 -17   7  -3   67.27    7.84
 -17   7  -3   62.39   10.34
  17   7   3   77.10    6.91
  17  -7   3   77.47    9.41
  17   7   3   53.03    4.72
 -17  -7  -3   50.34    8.46
 -17  -7  -3   75.66    8.62
 -19   7  -3   29.30    5.96
  19   7   3   26.46    3.85
 -19   7  -3   22.10    6.97
  19  -7   3   34.04    7.49
  19   7   3   34.28    5.12
 -19  -7  -3   29.08    6.30
 -19  -7  -3   13.30    5.78
 -21   7  -3    1.52    3.76
 -21  -7  -3   -1.35    3.54
 -21  -7  -3    0.14    4.20
  21   7   3    4.77    2.93
  21   7   3    1.65    3.05
 -21   7  -3    1.46    4.75
  21  -7   3    3.85    5.05
  23   7   3  137.12    8.63
  23  -7   3  167.79   14.41
 -23   7  -3  134.90   15.25
 -23   7  -3  148.39   11.48
 -23  -7  -3  123.82   11.84
 -23  -7  -3  137.01   13.99
  25   7   3  219.42   12.19
 -25   7  -3  227.04   18.92
  25  -7   3  250.52   18.94
  25   7   3  224.39   13.78
 -25  -7  -3  239.87   15.90
 -25   7  -3  246.13   15.21
 -25  -7  -3  211.33   17.29
  27   7   3   86.59    7.96
 -27  -7  -3   75.36    9.84
  27  -7   3   91.90   12.34
 -27  -7  -3   63.33   10.78
  27   7   3   79.13    6.94
 -27   7  -3   74.71    8.65
 -27   7  -3   86.78   12.70
 -29  -7  -3    5.16    5.48
  29   7   3    4.85    4.19
 -29   7  -3    2.97    4.61
 -29  -7  -3   13.21    5.51
  29   7   3    1.29    3.50
  29  -7   3    7.04    6.49
  31  -7   3   42.55   10.21
  31   7   3   33.34    5.86
 -31  -7  -3   25.72    8.10
  31   7   3   32.20    5.48
 -31  -7  -3   30.83    7.06
 -31   7  -3   39.68    6.89
 -33   7  -3  106.57   10.21
 -33  -7  -3   87.64   11.21
  33  -7   3  105.66   14.21
  33   7   3   87.00    8.32
 -33  -7  -3   81.93   12.65
  32   8  -3   34.79    7.91
  32  -8  -3   33.04    7.57
  32   8  -3   32.30    7.06
  32  -8  -3   38.10    8.10
  32  -8  -3   22.71    6.10
 -32   8   3   30.85    9.00
  30  -8  -3   -0.78    4.40
 -30   8   3    9.49    7.38
  30  -8  -3    5.50    4.93
  30  -8  -3   -0.59    4.98
  30   8  -3   -5.22    3.69
  30   8  -3    0.22    5.09
  28  -8  -3   41.22    6.79
  28  -8  -3   48.55    8.56
  28  -8  -3   52.25    8.36
 -28   8   3   48.86   10.43
  28   8  -3   66.89   10.33
  28   8  -3   38.71    7.32
  26   8  -3    5.74    4.62
 -26   8   3    4.61    8.20
  26  -8  -3    6.36    4.79
  26  -8  -3    4.23    4.30
  26   8  -3    8.95    4.75
  26  -8  -3    9.07    5.76
  26   8  -3   11.24    5.77
  24   8  -3   31.71    7.49
  24  -8  -3   32.39    6.67
  24  -8  -3   35.88    5.54
  24   8  -3   38.63    6.80
 -24   8   3    9.30    9.80
  24  -8  -3   26.17    6.90
  24   8  -3   35.41    6.89
 -22   8   3    0.65    9.19
  22   8  -3    0.85    4.56
  22   8  -3   -0.09    3.67
  22  -8  -3    0.52    3.86
  22  -8  -3    0.11    3.33
  22   8  -3    1.44    3.73
  22  -8  -3    1.59    4.87
  20   8  -3    1.94    3.94
  20  -8  -3   -5.52    3.94
  20   8  -3   -0.08    4.44
  20  -8  -3    2.26    3.42
  20  -8  -3    1.93    4.36
  20  -8  -3    3.11    2.56
 -20   8   3   20.08   11.07
  20   8  -3    3.45    3.55
  18  -8  -3    1.50    4.20
  18   8  -3    2.04    4.05
  18   8  -3   -2.76    3.73
  18  -8  -3   -3.98    3.06
  18   8  -3    3.15    3.98
  18  -8  -3   -1.97    2.85
  18  -8  -3    1.72    2.49
  16   8  -3    0.70    4.17
  16   8  -3   -2.56    3.17
  16  -8  -3    0.55    3.70
  16  -8  -3   -2.47    3.95
  16   8  -3    1.80    4.14
  16  -8  -3    0.10    2.95
  16  -8  -3   -0.23    2.58
 -14   8   3   31.51    6.08
  14   8  -3   35.62    7.24
  14  -8  -3   36.48    4.74
  14  -8  -3   32.34    6.12
  14   8  -3   36.89    6.57
  14  -8  -3   46.28    7.68
  14  -8  -3   29.51    4.22
  14   8  -3   44.72    8.02
  12  -8  -3  272.52   17.14
  12   8  -3  253.50   18.14
 -12   8   3  271.97   16.03
  12   8  -3  271.48   18.00
  12  -8  -3  256.15   12.52
  12  -8  -3  265.98   13.87
  12  -8  -3  283.04   15.67
  10  -8  -3    0.56    2.50
 -10   8   3   -0.15    3.03
  10   8  -3    1.66    4.40
  10  -8  -3    2.98    3.67
 -10  -8   3    5.17    3.62
  10   8  -3    0.79    4.03
  10  -8  -3    2.79    3.10
  10  -8  -3    7.47    4.73
  -8  -8   3   26.70    5.14
   8  -8  -3   23.15    5.19
   8  -8  -3   21.40    4.41
   8   8  -3   21.75    6.31
  -8   8   3   16.11    4.50
   8  -8  -3   31.19    6.55
   6  -8  -3   79.33    7.84
  -6   8   3   80.50    8.29
  -6  -8   3   94.90    8.13
   6  -8  -3   80.20    9.87
   6   8  -3   95.06   10.87
   6   8  -3   94.11    9.67
   6  -8  -3   86.23    7.66
  -4  -8   3  218.52   13.03
   4  -8  -3  214.22   12.78
   4  -8  -3  232.76   13.07
   4   8  -3  213.65   14.45
   4   8  -3  190.54   16.06
  -4   8   3  212.06   13.42
   2   8  -3  115.97   12.46
  -2  -8   3  102.81    8.31
   2  -8  -3  122.40    8.88
  -2   8   3  114.74    9.50
   2  -8  -3  111.52    9.05
   2  -8  -3   95.45   11.02
   2   8  -3  120.19   10.78
   0   8  -3   47.36    8.78
   0  -8   3   47.88    5.43
   0   8  -3   63.03    8.27
   0  -8  -3   60.61    8.91
   0   8   3   39.88    6.17
   0  -8  -3   36.15    5.68
   0  -8  -3   39.83    6.18
  -2  -8  -3   -1.61    3.89
  -2   8  -3   -1.50    3.40
  -2  -8  -3    0.69    3.38
  -2   8  -3   -0.21    4.08
   2   8   3    2.80    3.47
   2  -8   3   -0.83    2.57
  -2  -8  -3    1.21    3.10
  -4   8  -3  137.61   11.28
   4   8   3  109.30    9.36
   4  -8   3  103.90    8.34
  -4  -8  -3   98.12   11.26
  -4   8  -3  122.99   13.12
   4  -8   3  110.30    7.47
  -4  -8  -3  107.44    9.62
  -6   8  -3  175.23   12.78
   6   8   3  158.19   11.42
   6  -8   3  177.42   11.51
  -6  -8  -3  152.65   11.33
  -6  -8  -3  126.98   13.04
  -6   8  -3  157.46   15.38
  -8  -8  -3   -0.21    3.30
  -8   8  -3   -2.09    3.50
  -8  -8  -3    3.24    4.68
  -8   8  -3    2.62    4.83
   8   8   3    1.85    3.33
   8  -8   3   -1.54    3.49
 -10  -8  -3   60.24    9.62
 -10   8  -3   64.20   10.52
 -10   8  -3   73.06    8.97
 -10  -8  -3   86.01    9.06
  10  -8   3   68.31    8.15
  10   8   3   74.52    7.76
  12  -8   3  141.84   12.12
 -12  -8  -3  159.29   11.94
 -12   8  -3  159.57   12.20
  12   8   3  145.20   10.49
 -12  -8  -3  138.40   13.58
 -12   8  -3  130.25   14.70
 -14  -8  -3   17.12    5.53
 -14  -8  -3    0.27    4.56
 -14   8  -3    8.80    4.73
  14   8   3   14.27    4.48
 -14   8  -3   13.30    6.21
  14  -8   3    5.18    4.55
 -16   8  -3   18.20    5.01
  16   8   3   17.46    4.35
 -16   8  -3    8.04    6.06
 -16  -8  -3   22.37    6.13
 -16  -8  -3   15.28    6.21
  16  -8   3   15.11    5.80
 -18  -8  -3   72.15    9.32
 -18   8  -3   64.71   11.08
 -18   8  -3   80.89    9.07
  18   8   3   69.97    7.34
 -18  -8  -3   52.63    9.49
  18  -8   3   83.56   10.05
 -20  -8  -3   17.15    6.60
 -20   8  -3    7.83    4.85
 -20  -8  -3   10.21    5.26
  20  -8   3    7.08    5.46
 -20   8  -3   11.15    6.38
  20   8   3    8.48    3.99
  22   8   3   36.71    5.97
 -22  -8  -3   33.67    7.13
 -22   8  -3   41.69    9.82
 -22   8  -3   29.80    6.68
 -22  -8  -3   55.25    9.68
  22  -8   3   30.11    7.63
 -24  -8  -3   73.35    9.80
  24  -8   3   61.80   10.27
 -24  -8  -3   49.13    9.36
 -24   8  -3   74.86   12.55
 -24   8  -3   65.07    8.94
 -26   8  -3   50.55    8.01
 -26  -8  -3   29.23    8.31
 -26  -8  -3   28.97    7.20
 -26   8  -3   50.85   11.11
  26  -8   3   54.77    9.68
  26   8   3   46.63    7.07
 -28  -8  -3   12.88    6.61
  28   8   3   14.70    5.40
 -28   8  -3   21.63    8.27
  28  -8   3   14.52    6.93
 -28   8  -3   15.73    6.00
 -28  -8  -3    6.39    5.33
  25   9  -3   64.20    8.78
 -25   9   3   58.33   12.23
  25   9  -3   55.60   10.07
  25  -9  -3   64.97    9.71
  25  -9  -3   40.47    7.58
  25  -9  -3   56.81    7.16
  25   9  -3   63.22    9.20
  23  -9  -3  144.64   12.52
  23   9  -3  150.44   13.07
  23   9  -3  135.72   14.14
  23  -9  -3  131.65   12.88
  23   9  -3  145.05   12.65
 -23   9   3  122.58   16.90
  21  -9  -3   35.60    7.20
  21  -9  -3   30.89    7.92
 -21   9   3   21.92   11.18
  21   9  -3   30.67    6.98
  21   9  -3   43.45    7.92
  21   9  -3   24.11    7.49
 -21   9   3   40.25    7.46
  19   9  -3    1.78    5.01
 -19  -9   3    0.51    4.76
  19  -9  -3   -0.73    4.13
 -19   9   3   -0.34    3.71
  19   9  -3    4.17    4.24
  19  -9  -3    6.24    5.71
  19   9  -3    3.42    4.97
 -19   9   3  -12.43    8.79
  17   9  -3   20.08    5.54
  17   9  -3   13.85    6.28
  17  -9  -3   22.99    5.68
 -17   9   3   25.52    5.85
  17  -9  -3   23.15    6.60
  17  -9  -3   20.70    4.39
 -17  -9   3   32.62    6.68
 -17   9   3   11.66   10.90
  17   9  -3   23.89    6.95
 -15  -9   3  100.63   10.30
  15   9  -3  105.57   12.15
  15  -9  -3   97.45   11.11
 -15   9   3   82.15    9.43
  15  -9  -3   88.01    7.64
  15  -9  -3   95.51    9.46
  15   9  -3  100.76   11.47
 -15   9   3   98.55   16.37
  13  -9  -3  174.65   11.04
 -13  -9   3  193.14   13.62
  13  -9  -3  184.91   14.42
  13   9  -3  167.83   14.98
  13  -9  -3  189.71   12.66
 -13   9   3  169.75   13.00
  13   9  -3  195.41   15.35
  11  -9  -3   -2.47    3.00
  11  -9  -3    0.41    3.87
 -11   9   3   -2.70    3.21
  11  -9  -3   -0.29    4.47
 -11  -9   3    1.56    3.70
  11   9  -3   -2.35    4.53
  11   9  -3    5.39    4.81
   9   9  -3    6.91    5.72
   9  -9  -3    8.62    5.65
   9  -9  -3   10.95    4.15
  -9  -9   3   15.39    5.22
  -9   9   3   16.74    5.01
   9  -9  -3   15.28    4.75
   7  -9  -3   39.85    7.92
   7  -9  -3   32.75    5.85
   7   9  -3   34.44    8.06
   7  -9  -3   37.68    6.16
   7   9  -3   25.79    6.57
  -7   9   3   37.93    6.58
  -7  -9   3   29.61    6.02
   5  -9  -3   84.31   10.45
   5  -9  -3   69.33    7.78
   5  -9  -3   67.89    7.58
  -5   9   3   74.39    8.70
   5   9  -3   77.62    9.61
   5   9  -3   74.46   10.95
  -5  -9   3   74.00    7.67
   3  -9  -3  122.40    9.15
   3   9  -3  106.18   12.73
  -3   9   3   95.74    9.68
   3   9  -3   97.10   10.73
   3  -9  -3   97.78    9.25
  -3  -9   3  101.78    8.78
  -1   9   3   30.69    6.19
  -1  -9   3   41.25    5.64
   1   9  -3   41.31    8.88
   1  -9  -3   37.28    6.45
   1  -9  -3   23.58    6.83
   1  -9  -3   23.64    5.08
   1   9  -3   26.50    6.75
  -1  -9  -3    7.87    3.92
   1   9   3    3.33    3.92
   1  -9   3   11.76    3.97
  -1  -9  -3    6.92    5.10
  -1  -9  -3   11.03    4.57
  -1   9  -3   14.79    5.49
  -1   9  -3   -0.53    4.35
  -3  -9  -3   56.54    9.62
  -3  -9  -3   72.67    8.52
   3  -9   3   80.36    6.79
  -3   9  -3   83.82   11.89
  -3   9  -3   66.79    9.20
   3   9   3   81.51    8.93
  -5   9  -3   55.48    8.52
  -5  -9  -3   33.21    7.81
  -5   9  -3   39.04    8.83
   5   9   3   42.92    6.80
  -5  -9  -3   41.94    7.09
  -7  -9  -3   -1.21    3.64
  -7  -9  -3   -5.41    4.17
  -7   9  -3    2.01    4.06
   7   9   3    0.73    3.75
  -7   9  -3    3.67    5.19
  -9  -9  -3   82.30    9.59
  -9   9  -3   72.84   11.98
   9   9   3   82.48    8.73
   9  -9   3   83.31    8.56
  -9   9  -3  104.41   10.85
  -9  -9  -3   76.32   10.96
  11  -9   3  114.47   10.65
 -11  -9  -3  129.40   13.51
 -11   9  -3  146.39   12.55
 -11   9  -3  104.89   14.23
 -11  -9  -3  144.85   12.15
  11   9   3  128.78   10.44
 -13   9  -3  122.05   11.81
 -13  -9  -3   89.07   10.57
 -13  -9  -3  106.72   12.75
  13  -9   3  114.81   10.95
  13   9   3  118.34   10.05
 -13   9  -3   99.89   13.92
 -15   9  -3  179.85   17.65
 -15   9  -3  152.56   13.32
 -15  -9  -3  134.47   14.42
  15   9   3  162.13   11.67
  15  -9   3  156.75   13.32
 -15  -9  -3  142.65   13.14
 -17   9  -3   32.68    7.00
  17   9   3   19.32    5.37
 -17   9  -3   21.84    8.32
 -17  -9  -3   22.96    6.63
 -17  -9  -3   12.76    6.77
  17  -9   3   30.71    7.17
  19   9   3   -1.49    3.63
  19  -9   3   -0.87    5.20
 -19   9  -3   -5.22    4.62
 -19  -9  -3   -1.80    4.92
 -19  -9  -3   -0.03    4.65
 -19   9  -3   -3.64    4.22
 -21   9  -3   25.38    6.98
 -21   9  -3   24.92    8.39
 -21  -9  -3   33.73    8.29
  21   9   3   19.76    5.35
 -21  -9  -3   27.11    6.92
  21  -9   3   20.12    7.07
  14  10  -3   62.83   10.80
 -14  10   3   26.86    6.65
  14 -10  -3   52.27    7.82
 -14 -10   3   48.65    8.06
 -14  10   3   28.60   12.22
  14  10  -3   39.17    8.83
  12 -10  -3  195.55   12.83
  12 -10  -3  162.77   11.28
  12  10  -3  167.37   15.99
  12 -10  -3  160.32   14.68
 -12  10   3  125.78   12.33
 -12 -10   3  153.44   12.68
  12  10  -3  202.48   15.85
 -12  10   3  152.23   20.18
  10 -10  -3   13.84    4.76
 -10  10   3    9.38   11.79
  10 -10  -3    9.49    6.25
 -10  10   3   10.68    4.81
  10 -10  -3   16.17    5.08
 -10 -10   3   10.80    4.68
  10  10  -3   15.76    6.55
  -8 -10   3   11.62    5.11
   8 -10  -3    6.59    4.49
  -8  10   3   10.18    4.71
   8 -10  -3    7.10    5.99
   8  10  -3    9.46    5.63
   8 -10  -3    7.84    4.33
   6  10  -3    7.68    5.82
   6 -10  -3    6.06    4.22
   6 -10  -3    8.36    6.50
  -6 -10   3   11.19    4.77
   6 -10  -3   13.60    4.86
   6  10  -3   20.59    6.39
  -6  10   3   10.49    5.18
   4  10  -3   46.74    8.78
  -4  10   3   39.03    7.40
   4 -10  -3   53.14    7.54
   4 -10  -3   52.82    9.23
   4  10  -3   32.99    8.58
   4 -10  -3   47.89    6.86
  -4 -10   3   56.93    7.08
   2 -10  -3  108.59   10.35
   2 -10  -3  122.56    9.87
   2  10  -3  105.60   11.98
  -2 -10   3  113.51    9.65
   2  10  -3  110.83   13.79
  -2  10   3  119.99   11.23
   0  10  -3  103.63   13.55
   0  10  -3  102.32   11.73
   0 -10  -3   87.49   11.72
   0  10   3  106.32   10.69
   0 -10  -3   98.63   10.18
   0 -10  -3   99.02    9.05
   2  10   3    0.05    4.03
  -2 -10  -3    6.45    4.90
  -2 -10  -3   -3.20    4.95
  -2  10  -3    7.34    5.37
  -2  10  -3    1.25    4.97
  -4 -10  -3  134.05   14.31
  -4 -10  -3  141.32   12.33
  -4  10  -3  166.55   14.10
  -4  10  -3  114.31   15.11
   4  10   3  148.08   12.23
   6  10   3  114.72   10.98
  -6 -10  -3  101.46   12.41
  -6 -10  -3  110.41   11.20
  -6  10  -3   95.43   13.74
  -6  10  -3  117.70   12.19
   8  10   3   44.07    7.32
  -8 -10  -3   44.80    8.37
  -8  10  -3   46.96    8.40
  -8 -10  -3   31.26    8.08
  -8  10  -3   18.79    8.05
  48   0  -4   17.33    8.16
  46   0  -4   -0.77    6.60
  44   0  -4   73.83   12.69
  42   0  -4  121.14   14.96
 -42   0   4  113.50    7.47
 -40   0   4   80.48    6.03
  40   0  -4   93.22   12.94
  38   0  -4   31.70    5.75
 -38   0   4   42.63    4.39
  36   0  -4   43.86    6.68
 -34   0   4   56.08    4.49
  34   0  -4   77.61    8.30
  34   0  -4   66.37    7.44
  32   0  -4  117.74    9.98
 -32   0   4  131.44    7.14
  32   0  -4  110.07    9.38
  30   0  -4  310.61   16.83
  30   0  -4  365.60   18.02
 -30   0   4  311.64   14.52
  28   0  -4  127.24    9.55
 -28   0   4  132.78    7.56
  28   0  -4  135.76    9.20
 -26   0   4    3.86    2.58
  26   0  -4    6.43    3.37
  26   0  -4    7.81    3.14
  24   0  -4  194.75   11.49
  24   0  -4  227.12   12.63
  22   0  -4  622.83   27.31
  22   0  -4  589.01   26.36
  20   0  -4  718.27   31.18
  20   0  -4  717.18   30.41
  18   0  -4  132.45    9.85
  18   0  -4  140.28    8.58
  18   0  -4  139.30    9.02
  16   0  -4  480.17   23.81
  16   0  -4  497.67   21.22
  16   0  -4  458.83   21.81
  14   0  -4  784.37   36.38
  14   0  -4  822.78   32.92
  14   0  -4  783.30   33.71
  12   0  -4 1582.50   63.88
  12   0  -4 1643.79   62.50
  12   0  -4 1615.38   62.53
  12   0  -4 1554.63   68.30
  10   0  -4  251.60   13.40
  10   0  -4  266.01   12.92
  10   0  -4  276.88   12.78
  10   0  -4  263.16   14.63
   8   0  -4   -0.24    1.87
   8   0  -4    0.00    2.02
   8   0  -4   -0.26    2.13
   8   0  -4   -0.90    2.49
   6   0  -4  213.13   10.67
   6   0  -4  221.22   10.79
   6   0  -4  211.80   12.00
   6   0  -4  201.68   10.84
   6   0  -4  199.26   11.30
   4   0  -4  859.55   35.44
   4   0  -4  862.72   36.00
   4   0  -4  854.81   34.86
   4   0  -4  912.68   36.36
   4   0  -4  862.85   38.38
   2   0  -4 1241.38   49.27
   2   0  -4 1254.01   50.13
   2   0  -4 1230.78   50.03
   2   0  -4 1220.73   52.96
   0   0   4  465.90   21.63
   0   0  -4  473.57   20.96
   0   0  -4  499.27   21.74
   0   0  -4  483.06   22.49
  -2   0  -4    2.24    2.36
   2   0   4    3.60    1.96
  -2   0  -4    4.23    2.54
  -2   0  -4    5.81    2.34
  -4   0  -4  413.32   19.25
  -4   0  -4  417.28   18.73
   4   0   4  413.64   18.54
  -4   0  -4  402.79   19.60
  -6   0  -4  216.64   11.58
  -6   0  -4  194.03   11.33
   6   0   4  210.62   10.10
  -6   0  -4  203.74   11.02
  -8   0  -4 1016.89   43.18
   8   0   4 1056.47   41.34
  -8   0  -4 1040.38   45.03
  -8   0  -4 1046.92   42.64
 -10   0  -4  253.62   12.99
 -10   0  -4  244.06   13.25
 -12   0  -4   29.02    4.24
 -12   0  -4   33.06    4.79
 -12   0  -4   30.42    4.53
 -14   0  -4  409.92   19.50
 -14   0  -4  380.31   18.67
 -14   0  -4  344.42   17.98
 -16   0  -4  458.68   21.42
 -16   0  -4  462.72   22.58
 -16   0  -4  442.41   21.50
 -18   0  -4  176.67   11.17
 -18   0  -4  185.03   11.39
 -18   0  -4  200.44   11.80
 -20   0  -4   40.08    5.62
 -20   0  -4   32.08    5.14
 -20   0  -4   31.70    5.26
 -22   0  -4   -1.76    2.48
 -22   0  -4    2.13    2.91
 -22   0  -4    2.76    2.84
 -24   0  -4   20.94    4.66
 -24   0  -4   27.58    5.00
 -24   0  -4   38.32    5.66
 -26   0  -4  472.02   22.82
 -26   0  -4  464.23   23.06
 -26   0  -4  458.07   23.87
 -28   0  -4    1.85    3.57
 -28   0  -4    5.12    3.77
 -28   0  -4    2.14    3.14
 -30   0  -4   25.95    5.45
 -30   0  -4   31.32    5.83
 -30   0  -4   23.76    5.22
  30   0   4   35.73    6.04
  32   0   4   25.22    5.44
 -32   0  -4   38.58    6.34
 -32   0  -4   29.91    6.14
 -32   0  -4   16.89    5.15
 -34   0  -4  202.35   14.38
  34   0   4  231.93   14.32
 -34   0  -4  215.10   14.32
 -34   0  -4  222.78   13.77
 -36   0  -4  229.05   14.74
  36   0   4  205.97   13.98
 -36   0  -4  197.22   13.35
 -36   0  -4  209.98   14.56
 -38   0  -4   49.59    8.00
 -38   0  -4   48.60    7.98
  38   0   4   54.07    8.25
 -38   0  -4   44.65    7.28
  40   0   4    8.42    5.28
 -40   0  -4   17.17    5.76
 -40   0  -4   10.93    6.02
 -40   0  -4   21.17    5.71
 -42   0  -4  160.75   11.84
 -42   0  -4  130.99   12.71
  42   0   4  155.51   13.54
 -42   0  -4  159.04   13.53
 -47  -1   4    1.02    3.68
  47   1  -4    0.06    4.11
  47  -1  -4    0.35    7.49
  47   1  -4   -1.84    6.32
  47  -1  -4    3.49    5.29
  45   1  -4    2.20    6.93
  45  -1  -4   -2.26    6.23
  45   1  -4   -0.59    4.05
 -45  -1   4    0.05    3.25
  45  -1  -4    6.00    5.34
  43  -1  -4    3.42    4.56
  43  -1  -4   -2.78    6.19
  43   1  -4    2.85    6.23
  43   1  -4    3.17    4.29
 -43  -1   4    4.83    3.21
 -41   1   4   10.13    3.81
  41  -1  -4   13.14    7.48
  41   1  -4   12.16    5.05
  41  -1  -4    7.11    4.91
  41   1  -4    7.44    6.63
  39  -1  -4    6.55    4.46
 -39   1   4   16.52    2.73
 -39   1   4   16.69    4.32
  39   1  -4   12.81    4.79
  37  -1  -4    3.88    3.74
 -37   1   4    1.53    2.02
  37   1  -4   -0.46    3.18
  35   1  -4   52.40    7.06
 -35   1   4   61.45    4.27
  33  -1  -4  341.22   17.81
  33   1  -4  306.25   16.60
 -33   1   4  289.33   12.97
 -33  -1   4  283.67   12.71
  33   1  -4  310.93   16.81
  31   1  -4    8.05    3.71
  31  -1  -4    4.77    3.70
 -31   1   4   -0.81    1.77
 -31  -1   4    1.78    1.94
  31   1  -4    3.15    3.22
  29   1  -4    6.41    3.34
  29   1  -4    9.85    3.36
  29  -1  -4    0.99    3.52
  29  -1  -4    7.92    3.25
 -29   1   4    6.47    2.08
 -29  -1   4   11.22    2.39
 -27  -1   4    2.04    2.18
  27  -1  -4   -1.84    2.90
  27   1  -4   -0.71    2.38
  27   1  -4   -2.61    2.81
 -27   1   4    1.09    1.81
  27  -1  -4   -0.94    2.31
  25  -1  -4    8.10    2.92
  25   1  -4    4.31    3.57
  25  -1  -4    5.94    3.58
 -25  -1   4    3.00    2.22
 -25   1   4    2.87    1.84
  25   1  -4    0.94    2.65
  25   1  -4    2.67    2.60
  23   1  -4   19.97    4.10
  23  -1  -4   18.48    4.41
  23   1  -4   11.54    4.28
  23  -1  -4   22.23    5.02
 -23  -1   4   14.56    2.98
  23  -1  -4   21.09    3.88
 -23   1   4   21.11    2.65
  23   1  -4   16.95    3.75
  21  -1  -4   13.59    3.72
  21   1  -4   17.75    3.73
 -21  -1   4   17.07    3.10
  21   1  -4   17.15    3.65
  21  -1  -4   17.98    3.49
 -21   1   4   14.51    2.51
  21  -1  -4   12.25    4.16
  21   1  -4   15.61    4.47
  19   1  -4   -3.76    1.79
  19  -1  -4    1.10    2.45
  19  -1  -4   -1.27    1.94
  19   1  -4   -1.35    2.58
 -19   1   4   -1.85    1.57
  19   1  -4    1.56    1.98
  19  -1  -4   -0.43    2.76
 -19  -1   4   -1.65    1.94
  17   1  -4   -1.10    2.40
  17   1  -4    4.88    2.58
 -17   1   4    3.40    1.88
  17   1  -4    4.29    2.70
  17  -1  -4    2.39    2.19
  17  -1  -4    1.44    2.95
  17  -1  -4    2.86    2.72
  15  -1  -4  206.73   10.67
  15   1  -4  209.22   11.21
  15  -1  -4  206.07   10.05
  15  -1  -4  205.97   11.87
  15   1  -4  210.43   11.29
  15   1  -4  199.79   12.43
  15  -1  -4  205.59   12.89
 -15   1   4  217.10    9.88
  13   1  -4  307.09   16.41
  13  -1  -4  293.82   15.31
  13  -1  -4  298.87   16.70
 -13   1   4  319.88   13.62
  13  -1  -4  326.51   14.27
  13  -1  -4  307.44   13.83
  13   1  -4  308.71   14.99
  13   1  -4  291.29   16.34
  13   1  -4  313.45   14.91
  13   1  -4  300.98   14.30
  11  -1  -4   58.83    4.83
 -11   1   4   63.54    4.89
  11   1  -4   62.15    5.61
  11   1  -4   64.48    5.25
  11  -1  -4   68.21    6.77
  11   1  -4   56.14    5.99
  11   1  -4   58.28    5.22
  11   1  -4   52.65    5.12
  11   1  -4   60.69    6.07
  11  -1  -4   52.56    5.71
  11  -1  -4   64.28    4.74
   9   1  -4   39.89    4.43
   9   1  -4   37.11    4.53
   9  -1  -4   43.81    4.03
   9   1  -4   41.89    4.50
   9   1  -4   44.85    5.21
   9  -1  -4   37.35    4.83
   9   1  -4   36.65    4.74
   9  -1  -4   39.62    3.94
   9   1  -4   43.21    4.47
   9  -1  -4   31.36    5.00
  -7   1   4   19.05    2.82
   7  -1  -4   10.67    2.53
   7   1  -4   12.19    3.05
   7  -1  -4   13.10    2.72
   7   1  -4   16.34    3.33
   7  -1  -4    7.87    3.33
   7   1  -4   16.04    3.13
   7   1  -4   13.84    3.09
   7   1  -4   19.50    3.58
   7   1  -4   16.52    3.66
   7  -1  -4   15.72    3.47
   5  -1  -4   21.60    3.96
   5  -1  -4   30.53    4.69
   5   1  -4   27.48    4.00
   5   1  -4   30.46    4.35
   5   1  -4   33.14    4.23
   5   1  -4   24.65    3.78
   5  -1  -4   28.36    3.48
  -5   1   4   30.86    3.31
   5   1  -4   24.65    3.82
   5   1  -4   30.14    4.06
   5  -1  -4   23.12    3.05
   3  -1  -4   20.63    3.17
   3  -1  -4   18.47    4.00
   3  -1  -4   12.32    3.23
   3   1  -4   22.52    3.79
   3   1  -4   22.58    3.50
  -3   1   4   17.36    2.81
   3   1  -4   16.43    3.54
   3   1  -4   21.16    3.56
   1   1  -4    1.28    1.99
   1  -1  -4    4.63    2.52
  -1   1   4    2.35    1.87
  -1   1   4    4.23    2.39
   1  -1  -4    2.50    2.62
   1   1  -4    3.86    2.31
   1   1  -4    2.53    2.30
   1  -1  -4    4.16    2.00
   1   1  -4    3.74    2.27
  -1   1  -4    3.72    2.14
  -1   1  -4    2.81    2.45
  -1   1  -4    2.84    2.02
  -1  -1  -4   -0.52    2.30
   1   1   4    0.20    2.01
  -1  -1  -4    3.68    2.05
   1   1   4    1.25    1.78
  -1   1  -4    1.45    2.04
   1  -1   4    0.52    2.08
  -3   1  -4   51.84    4.52
  -3   1  -4   43.68    4.92
  -3  -1  -4   37.73    4.54
  -3   1  -4   54.77    4.94
   3  -1   4   46.47    4.61
  -3  -1  -4   46.68    5.39
  -3   1  -4   49.71    5.43
  -3  -1  -4   53.70    5.45
   3   1   4   47.87    4.17
   3  -1   4   54.96    4.21
   3   1   4   58.84    4.37
  -5  -1  -4   16.62    3.60
  -5  -1  -4   19.13    3.88
  -5  -1  -4   17.46    3.16
   5  -1   4   15.41    2.68
   5   1   4   19.32    2.48
   5   1   4   18.52    2.79
  -5   1  -4   20.20    3.58
  -5   1  -4   15.83    3.59
  -5   1  -4   12.93    2.67
   5  -1   4   18.91    3.25
  -5   1  -4   17.14    3.11
   7  -1   4  235.09   12.28
  -7  -1  -4  242.17   12.20
  -7   1  -4  229.54   12.05
  -7   1  -4  213.99   12.28
  -7  -1  -4  220.18   12.15
   7   1   4  213.57   10.60
   7  -1   4  246.11   10.89
  -7   1  -4  222.12   11.76
  -7   1  -4  236.40   11.38
  -9   1  -4  118.49    7.91
   9  -1   4  136.13    6.81
   9   1   4  125.07    6.28
  -9  -1  -4  130.92    9.21
  -9  -1  -4  107.61    7.92
  -9  -1  -4  143.48    8.50
  -9   1  -4  125.28    6.97
  -9   1  -4  119.24    7.61
   9  -1   4  117.47    8.03
  -9   1  -4  124.13    8.45
 -11  -1  -4   66.59    6.24
 -11   1  -4   58.82    5.14
  11  -1   4   60.72    4.26
 -11   1  -4   53.86    5.74
 -11  -1  -4   58.10    5.95
 -11  -1  -4   63.31    6.51
 -11   1  -4   64.34    4.29
 -11   1  -4   68.88    6.54
  11  -1   4   66.68    5.49
 -13   1  -4   -0.69    1.74
 -13  -1  -4    5.81    3.00
  13  -1   4   -0.19    1.38
 -13  -1  -4    0.53    2.03
 -13   1  -4    0.20    2.39
 -13  -1  -4    3.90    2.67
 -13   1  -4   -0.60    1.41
  13  -1   4    1.54    2.58
  15  -1   4   -1.31    2.42
 -15   1  -4   -3.47    2.22
 -15   1  -4    0.03    2.07
 -15  -1  -4    1.66    2.74
 -15  -1  -4    2.95    3.14
 -15   1  -4    1.71    2.58
 -17  -1  -4    0.06    2.38
 -17   1  -4   -3.40    2.20
 -17   1  -4   -3.42    2.09
 -17   1  -4    0.74    2.06
 -17  -1  -4    0.62    2.71
 -19   1  -4   13.51    3.48
 -19   1  -4   14.49    3.77
 -19  -1  -4   11.80    4.08
 -19   1  -4    6.63    3.40
 -19  -1  -4   10.03    3.68
 -21   1  -4   53.16    6.26
 -21   1  -4   39.74    5.98
 -21  -1  -4   37.35    6.03
 -21  -1  -4   31.27    5.59
 -21   1  -4   42.27    5.08
 -21  -1  -4   47.76    6.01
 -23   1  -4   38.58    5.71
 -23  -1  -4   30.97    5.62
 -23  -1  -4   23.10    5.11
 -23   1  -4   33.91    4.86
 -23  -1  -4   26.93    5.00
 -23   1  -4   21.68    4.82
  25   1   4   61.52    6.55
 -25   1  -4   68.75    7.62
 -25  -1  -4   56.94    7.38
 -25  -1  -4   61.00    7.51
 -25   1  -4   64.60    6.42
 -25   1  -4   66.63    7.36
 -25  -1  -4   52.61    6.63
 -27   1  -4  185.37   11.60
 -27  -1  -4  168.86   12.56
 -27   1  -4  181.44   11.86
  27   1   4  187.57   11.49
 -27  -1  -4  187.62   11.72
 -27  -1  -4  176.90   12.44
 -27   1  -4  177.50   11.87
 -29  -1  -4   84.63    9.09
  29   1   4   76.31    7.66
 -29  -1  -4   66.99    7.43
 -29   1  -4   77.38    7.51
 -29   1  -4   67.11    7.84
 -29  -1  -4   72.60    8.45
 -29   1  -4   70.06    7.93
 -31   1  -4   -0.52    3.85
 -31  -1  -4   -0.72    3.21
 -31  -1  -4    0.97    4.04
 -31   1  -4    2.18    3.26
 -31   1  -4   -0.84    3.82
  31   1   4    5.33    3.57
 -31  -1  -4   -6.90    3.02
 -33   1  -4   23.31    5.57
 -33  -1  -4   30.19    6.39
  33   1   4   14.48    4.95
  33  -1   4   27.19    6.20
 -33   1  -4   31.72    5.87
 -33   1  -4   19.91    5.66
 -33  -1  -4   27.80    5.56
 -35  -1  -4   40.05    6.42
  35  -1   4   25.04    6.22
 -35   1  -4   34.43    6.59
 -35  -1  -4   46.42    7.64
 -35   1  -4   24.07    5.85
  35   1   4   29.99    6.39
 -35   1  -4   34.22    6.03
 -37  -1  -4   11.24    4.56
 -37   1  -4   12.13    5.07
  37   1   4   12.37    5.12
 -37   1  -4   20.38    5.95
  37  -1   4   13.04    5.54
 -37   1  -4   16.50    5.13
 -37  -1  -4   10.68    5.72
 -39   1  -4   -3.17    4.25
  39  -1   4    3.54    4.38
 -39  -1  -4    1.63    5.24
 -39   1  -4   -8.61    3.23
  39   1   4    2.04    3.86
 -39   1  -4    3.91    4.22
 -39  -1  -4    5.12    4.18
 -41  -1  -4    8.04    4.76
 -41   1  -4   10.59    5.12
  41  -1   4   -1.69    4.60
 -41   1  -4    5.02    5.03
 -41   1  -4    2.48    5.39
  41   1   4    1.62    4.60
 -41  -1  -4    3.11    5.57
  46   2  -4    3.20    4.92
 -46  -2   4    2.84    3.75
  46  -2  -4    5.05    5.26
  46   2  -4    5.72    6.35
  46  -2  -4    6.54    7.78
  44  -2  -4   57.98    8.75
  44  -2  -4   51.54   11.76
  44   2  -4   50.84    8.20
  44   2  -4   61.41   11.26
 -42   2   4  136.82   10.61
  42  -2  -4  138.93   11.96
  42   2  -4  139.21   12.43
  40  -2  -4  123.10   11.19
 -40   2   4  132.55   10.30
 -38   2   4   38.90    7.36
  38   2  -4   45.79    7.03
  38  -2  -4   42.35    6.66
  36  -2  -4   -0.87    3.57
  36   2  -4    1.99    3.53
  36   2  -4   -0.50    3.32
  34   2  -4    8.04    4.85
  34  -2  -4    4.95    3.73
  34   2  -4    0.19    3.03
  34   2  -4    5.53    3.61
  34  -2  -4    3.82    4.22
  32  -2  -4  368.49   19.73
  32   2  -4  343.47   17.82
  32  -2  -4  370.21   18.52
  32   2  -4  329.69   20.40
  32   2  -4  329.84   18.34
  30   2  -4  385.87   22.50
  30   2  -4  398.89   20.48
  30  -2  -4  391.44   19.92
  30  -2  -4  470.00   22.14
  30   2  -4  398.71   19.80
  28   2  -4  124.16    9.43
  28  -2  -4  128.27    9.17
 -28  -2   4  133.50    8.23
  28  -2  -4  154.17   11.55
  28  -2  -4  137.14   10.59
  28   2  -4  139.49   11.12
  28   2  -4  146.57    9.37
 -26  -2   4   15.57    3.01
  26  -2  -4   14.70    4.39
  26   2  -4   11.91    3.68
  26  -2  -4    6.43    3.97
  26   2  -4   16.29    3.61
  26   2  -4   17.78    4.74
  24   2  -4  188.11   10.47
  24   2  -4  182.49   11.15
  24  -2  -4  188.68   12.79
 -24   2   4  169.60    7.80
 -24  -2   4  178.42   10.55
  24  -2  -4  192.58   12.07
  24   2  -4  174.07   12.33
  22   2  -4  304.73   17.42
  22  -2  -4  304.50   16.57
  22  -2  -4  306.28   17.72
 -22   2   4  277.80   12.67
  22   2  -4  336.42   16.03
  22  -2  -4  337.07   15.07
  22   2  -4  298.54   14.93
  20   2  -4  350.48   19.05
  20   2  -4  366.26   16.69
  20  -2  -4  345.30   16.13
  20  -2  -4  351.36   19.35
  20   2  -4  368.81   15.61
  20  -2  -4  358.04   17.94
  20   2  -4  348.70   17.18
 -20   2   4  320.15   14.48
  18   2  -4  142.18    9.16
  18   2  -4  142.82    8.43
  18  -2  -4  137.16   10.27
  18   2  -4  150.77   10.28
  18  -2  -4  120.87    7.71
  18  -2  -4  130.19    9.49
 -18   2   4  131.89    6.70
  18   2  -4  146.59    7.82
  16   2  -4   68.15    5.54
  16   2  -4   71.12    5.12
  16   2  -4   65.00    6.77
  16  -2  -4   54.34    6.39
  16   2  -4   63.13    6.17
  16  -2  -4   58.21    6.96
  16  -2  -4   57.94    4.90
  16  -2  -4   59.57    4.20
 -16   2   4   54.09    3.89
 -14   2   4  286.32   13.50
 -14   2   4  265.19   12.71
  14  -2  -4  304.14   13.45
  14   2  -4  291.11   16.08
  14   2  -4  317.47   15.08
  14   2  -4  297.99   13.87
  14  -2  -4  306.45   13.00
  14  -2  -4  279.82   15.29
  14  -2  -4  282.83   16.23
  14   2  -4  280.59   13.99
  12  -2  -4 1207.60   54.98
  12   2  -4 1300.79   50.88
  12  -2  -4 1241.42   51.54
  12  -2  -4 1296.22   49.11
  12   2  -4 1301.36   50.33
  12   2  -4 1258.95   50.30
 -12   2   4 1237.74   49.35
  12  -2  -4 1290.03   48.94
 -12   2   4 1181.91   49.56
  12   2  -4 1254.84   55.10
  10   2  -4  198.74   11.01
  10   2  -4  184.26    9.99
  10   2  -4  201.34   10.37
  10  -2  -4  177.16   11.90
  10  -2  -4  185.77    9.19
 -10   2   4  194.95    9.21
  10  -2  -4  195.15   11.27
  10  -2  -4  194.07    9.36
 -10   2   4  172.03    9.11
  10   2  -4  190.67   11.57
   8   2  -4   13.36    3.20
   8  -2  -4   13.14    2.54
   8  -2  -4    9.61    3.52
   8   2  -4    7.26    2.50
   8   2  -4   13.66    3.09
   8  -2  -4   12.23    2.34
   8  -2  -4    7.55    3.08
   8   2  -4   12.13    3.40
  -8   2   4   10.66    2.09
   8   2  -4    5.79    2.71
  -6   2   4   78.14    4.62
   6  -2  -4   74.13    4.75
   6  -2  -4   79.02    6.86
   6   2  -4   78.86    6.49
   6  -2  -4   78.75    5.28
   6   2  -4   65.93    6.06
   6   2  -4   74.90    5.84
   6   2  -4   70.02    6.26
   6  -2  -4   81.60    7.42
   4   2  -4  437.76   19.31
   4   2  -4  403.37   19.72
   4   2  -4  406.01   19.15
  -4   2   4  424.95   17.22
   4  -2  -4  413.71   18.24
   4  -2  -4  429.60   19.83
   4  -2  -4  413.39   20.95
   4   2  -4  412.92   20.20
   2  -2  -4 1009.98   42.01
   2   2  -4  985.06   41.35
  -2   2   4 1023.08   39.03
   2   2  -4  992.62   44.00
   2  -2  -4 1032.20   44.83
   2  -2  -4 1024.19   40.63
   2   2  -4 1001.10   41.66
  -2  -2   4 1005.42   43.11
   2   2  -4 1005.44   43.31
   0   2  -4  673.55   29.42
   0   2  -4  610.37   29.70
   0   2  -4  654.31   28.60
   0   2   4  681.72   26.33
   0  -2   4  683.23   29.31
   0  -2  -4  692.08   28.08
   0   2  -4  670.82   28.97
   0  -2  -4  674.59   29.08
   0  -2  -4  653.98   30.96
  -2   2  -4   23.81    3.54
   2   2   4   35.24    3.95
  -2   2  -4   28.80    4.32
  -2  -2  -4   19.23    4.35
  -2   2  -4   24.83    4.33
  -2   2  -4   34.35    3.73
   2   2   4   15.20    2.48
   4   2   4  274.13   13.75
  -4   2  -4  276.13   13.64
  -4   2  -4  276.40   14.05
  -4   2  -4  265.23   14.46
   4  -2   4  304.34   14.20
   4   2   4  295.97   12.44
  -4   2  -4  267.97   14.11
   6   2   4 1710.75   72.11
  -6   2  -4 1758.09   68.78
  -6   2  -4 1711.34   71.72
  -6  -2  -4 1768.93   69.78
  -6   2  -4 1735.45   72.78
   6  -2   4 1720.77   73.96
  -6   2  -4 1750.81   69.80
  -6  -2  -4 1745.48   76.40
  -8   2  -4  260.42   13.67
   8  -2   4  281.95   12.85
  -8   2  -4  262.67   14.11
  -8   2  -4  272.11   12.86
  -8  -2  -4  256.27   13.79
  -8   2  -4  258.71   13.17
   8   2   4  259.05   12.44
   8  -2   4  262.45   13.27
  -8  -2  -4  269.53   15.69
 -10   2  -4  295.77   13.89
 -10   2  -4  293.26   14.30
 -10  -2  -4  308.84   16.91
 -10   2  -4  284.80   15.37
  10  -2   4  321.64   13.91
 -10   2  -4  273.25   14.73
 -10  -2  -4  269.22   15.00
  10   2   4  286.20   13.24
  10  -2   4  309.42   14.50
 -12   2  -4    2.10    1.86
 -12   2  -4    6.44    3.04
 -12   2  -4    5.90    2.26
  12  -2   4    3.66    2.10
 -12  -2  -4    7.19    3.01
 -12  -2  -4    4.73    3.33
 -12   2  -4    2.81    2.39
  12  -2   4    5.80    2.34
 -14   2  -4  349.45   17.29
 -14  -2  -4  356.14   19.29
 -14   2  -4  345.64   16.26
 -14   2  -4  342.20   15.99
 -14   2  -4  339.33   17.75
 -14  -2  -4  364.55   17.95
 -16   2  -4  743.17   32.07
 -16   2  -4  746.21   32.25
 -16  -2  -4  753.41   35.86
 -16  -2  -4  697.69   32.86
 -16   2  -4  760.03   31.91
 -16   2  -4  734.77   32.95
 -18  -2  -4  311.09   16.93
  18   2   4  311.88   14.97
 -18  -2  -4  302.15   17.96
 -18   2  -4  301.87   16.70
 -18   2  -4  342.63   16.52
 -20   2  -4    6.48    2.70
 -20  -2  -4   -2.00    2.90
 -20   2  -4    3.51    2.61
  20   2   4    3.15    2.52
 -20  -2  -4   -1.13    2.51
 -20   2  -4    7.66    3.49
 -22  -2  -4  107.90   10.13
 -22   2  -4  105.69    9.54
 -22   2  -4  122.37    7.58
 -22  -2  -4  114.24    9.75
 -22   2  -4  115.50    8.67
  22   2   4  108.42    7.68
 -24   2  -4  174.41   10.02
 -24  -2  -4  166.44   11.62
 -24  -2  -4  154.55   12.28
 -24   2  -4  187.31   11.37
 -24   2  -4  164.47    8.40
  24   2   4  165.38   10.24
 -24   2  -4  162.60   11.44
 -26   2  -4  132.19   10.19
 -26   2  -4  131.97    9.86
 -26   2  -4  148.51    9.01
 -26  -2  -4  125.92   11.46
  26   2   4  116.21    8.89
 -26  -2  -4  137.39   10.65
 -28   2  -4   25.52    5.57
  28   2   4   19.05    4.79
 -28   2  -4   18.06    4.73
 -28   2  -4   21.06    4.26
 -28  -2  -4   16.00    5.48
 -28  -2  -4   32.84    6.25
 -30   2  -4    0.13    3.75
 -30  -2  -4    3.70    3.78
 -30  -2  -4    3.16    4.28
  30   2   4    6.37    3.59
 -30   2  -4    0.75    3.53
 -30   2  -4    0.22    3.49
 -32   2  -4   49.71    7.48
 -32  -2  -4   43.65    7.68
  32   2   4   51.75    6.94
 -32  -2  -4   51.31    7.86
 -32   2  -4   47.42    7.06
 -32   2  -4   57.70    6.27
  34   2   4  174.20   11.80
 -34   2  -4  175.46   12.57
 -34   2  -4  204.48   11.97
 -34  -2  -4  181.44   13.21
 -34   2  -4  149.55   11.87
 -34  -2  -4  157.17   13.45
  36   2   4   88.18    9.26
 -36   2  -4  106.28   10.48
 -36  -2  -4   86.97   10.28
 -36   2  -4  113.48    9.02
 -36   2  -4   87.67    9.71
 -36  -2  -4   90.62   10.81
 -38   2  -4   13.24    5.89
  38  -2   4   16.69    6.30
 -38  -2  -4   15.38    5.74
 -38   2  -4   14.54    5.18
  38   2   4    8.93    4.72
 -38   2  -4    9.52    4.95
 -38  -2  -4    3.85    4.44
 -40   2  -4   -1.62    3.66
 -40   2  -4    1.41    4.40
  40  -2   4   -1.55    4.32
  40   2   4    0.26    4.21
 -40  -2  -4    1.70    5.66
 -40  -2  -4   -2.22    4.04
  45  -3  -4    2.44    4.64
  45   3  -4    3.90    4.31
 -45   3   4    3.24    5.01
  43  -3  -4   -1.93    3.89
  43   3  -4   -5.71    3.48
 -43   3   4   -0.63    4.38
  41   3  -4   -6.52    4.69
  41  -3  -4   -0.30    3.62
  41   3  -4   -0.74    3.80
 -41   3   4    6.15    4.53
  39   3  -4   -0.57    3.71
  39  -3  -4   -1.28    3.78
 -39   3   4   -0.71    5.15
  39   3  -4   -0.62    3.54
  39   3  -4    8.76    5.47
  37  -3  -4    8.01    3.81
  37   3  -4   16.22    6.24
  37   3  -4   10.51    4.73
  37  -3  -4    8.43    5.13
  37   3  -4   14.88    4.53
 -37   3   4  -12.42    5.85
  35   3  -4  186.86   11.73
  35   3  -4  187.25   12.74
  35  -3  -4  163.36   11.77
  35   3  -4  196.00   14.59
  35  -3  -4  190.45   13.76
  33   3  -4   44.77    5.84
  33   3  -4   47.15    6.86
  33  -3  -4   38.66    5.97
  33   3  -4   50.11    7.94
  33  -3  -4   59.58    8.33
  31  -3  -4   12.80    5.19
  31   3  -4   25.24    5.36
  31   3  -4   14.91    3.92
  31   3  -4   17.41    5.39
  31  -3  -4   19.61    4.60
  31  -3  -4   17.87    5.34
  29  -3  -4   46.06    5.67
  29  -3  -4   37.42    6.63
  29   3  -4   43.94    5.36
  29   3  -4   31.13    5.62
  29  -3  -4   34.25    6.69
  29   3  -4   35.87    6.52
 -27  -3   4    2.09    2.57
  27  -3  -4    2.60    3.55
  27   3  -4   -1.92    2.27
  27  -3  -4    3.44    3.56
  27   3  -4    5.79    2.89
  27  -3  -4    0.40    2.43
  27   3  -4    6.83    4.29
 -25  -3   4   19.12    3.58
  25   3  -4   14.36    3.47
  25  -3  -4   20.07    3.99
  25  -3  -4   16.40    4.92
  25  -3  -4   25.95    5.66
  25   3  -4   11.38    4.27
  25   3  -4   18.15    4.28
  23  -3  -4   72.51    6.23
 -23  -3   4   72.73    6.54
  23   3  -4   77.91    5.34
  23   3  -4   79.71    8.43
  23  -3  -4   61.08    8.04
  23  -3  -4   72.57    8.08
  23   3  -4   74.88    5.97
  23   3  -4   75.39    7.42
  21   3  -4   64.71    5.41
  21   3  -4   60.23    4.81
  21   3  -4   56.52    7.22
  21  -3  -4   66.22    7.33
 -21  -3   4   56.17    5.90
  21  -3  -4   46.69    7.13
  21   3  -4   54.41    6.49
  19  -3  -4    9.80    4.13
 -19   3   4   18.46    1.98
  19  -3  -4   17.05    3.18
  19   3  -4    9.08    2.63
  19   3  -4   20.76    4.29
  19   3  -4   12.76    4.10
  19   3  -4   17.85    3.21
  19  -3  -4    7.00    3.58
  17  -3  -4    1.30    1.61
  17  -3  -4    1.07    1.78
  17   3  -4   -0.30    1.80
 -17   3   4    1.81    1.35
  17   3  -4    0.00    2.42
  17   3  -4   -3.47    2.39
  17   3  -4    2.12    2.40
  17  -3  -4    2.50    3.07
  17  -3  -4   -0.70    2.67
 -15   3   4    2.83    1.59
  15  -3  -4    1.21    1.85
 -15   3   4   -0.76    2.05
  15  -3  -4   -0.70    2.46
  15   3  -4    0.24    1.86
  15   3  -4    1.70    2.82
  15  -3  -4    3.10    3.18
  15   3  -4    0.84    2.31
  15   3  -4    4.57    2.53
  15  -3  -4   -0.51    1.50
  13  -3  -4   96.02    5.73
  13  -3  -4  105.38    8.39
 -13   3   4   95.91    6.06
  13  -3  -4   92.78    5.45
  13  -3  -4   93.86    8.89
  13   3  -4   95.37    8.33
  13   3  -4   96.83    6.22
 -13   3   4   95.49    5.76
  13   3  -4   91.39    6.50
  13   3  -4  110.24    7.79
  11   3  -4   27.46    4.63
  11  -3  -4   30.65    3.20
  11  -3  -4   24.61    4.85
  11   3  -4   29.55    5.00
  11  -3  -4   20.97    4.31
  11   3  -4   32.52    3.55
  11  -3  -4   21.45    2.69
 -11   3   4   26.16    3.14
  11   3  -4   23.33    3.99
 -11   3   4   28.99    2.96
   9   3  -4   31.32    4.89
   9  -3  -4   30.20    4.83
   9  -3  -4   27.03    3.17
   9  -3  -4   25.99    2.77
   9   3  -4   37.18    5.15
   9  -3  -4   32.04    5.36
   9   3  -4   30.74    4.32
  -9   3   4   32.26    2.92
   7  -3  -4    3.75    1.46
  -7   3   4    1.62    1.35
   7   3  -4    2.15    2.15
   7   3  -4    1.85    2.60
   7  -3  -4    3.61    3.05
   7  -3  -4    3.07    2.70
   7  -3  -4    3.83    2.03
   7   3  -4    1.82    2.50
   5  -3  -4   23.41    4.78
   5   3  -4   28.75    4.23
   5   3  -4   31.51    4.57
  -5   3   4   27.08    2.36
   5  -3  -4   24.39    4.18
   5   3  -4   29.98    4.59
   3   3  -4   35.14    4.87
   3   3  -4   36.32    4.91
   3  -3  -4   38.98    5.89
   3  -3  -4   35.32    4.08
  -3   3   4   36.20    2.55
   3  -3  -4   45.02    5.44
  -3  -3   4   40.09    4.40
   3   3  -4   39.85    4.95
   1   3  -4   39.57    5.13
   1  -3  -4   33.19    4.91
   1   3  -4   33.67    4.99
   1  -3  -4   30.62    4.15
   1   3  -4   48.35    5.15
  -1  -3   4   44.28    4.23
   1  -3  -4   48.27    6.26
  -1   3  -4  126.04    8.30
  -1  -3  -4  124.21    9.28
  -1   3  -4  119.82    8.27
   1  -3   4  126.81    7.38
  -1  -3  -4  116.34    8.43
  -1   3  -4  118.18    8.33
  -1  -3  -4  115.97    7.66
   3  -3   4  160.39    8.54
  -3  -3  -4  179.10    9.67
  -3   3  -4  149.02    9.54
  -3   3  -4  138.30    9.35
  -3  -3  -4  159.65   11.21
   3   3   4  153.31    6.90
  -3   3  -4  151.14    9.95
  -5  -3  -4   87.30    6.77
  -5   3  -4   89.29    7.69
  -5   3  -4   77.50    6.42
  -5   3  -4   86.46    7.19
   5   3   4   80.71    4.50
   5  -3   4   83.00    5.56
  -5  -3  -4   66.95    7.86
   7  -3   4  815.68   34.49
  -7   3  -4  794.37   33.96
  -7   3  -4  760.26   34.53
  -7  -3  -4  771.77   37.94
  -7  -3  -4  797.14   34.28
  -7   3  -4  798.43   35.27
   9   3   4   11.93    2.18
  -9   3  -4   16.36    3.42
   9  -3   4    8.11    2.27
  -9   3  -4   18.70    3.79
  -9   3  -4   21.34    2.50
  -9  -3  -4   16.15    4.49
  -9   3  -4   16.31    4.04
   9   3   4   13.21    2.31
  -9  -3  -4   13.77    3.64
 -11  -3  -4    4.58    3.55
 -11  -3  -4    5.61    3.10
 -11   3  -4    3.59    2.75
  11   3   4    3.04    1.47
  11   3   4    3.15    1.79
 -11   3  -4    3.68    2.42
 -13  -3  -4    5.32    3.06
  13   3   4    1.12    1.82
  13   3   4    2.54    1.53
 -13   3  -4   -0.64    2.86
 -13   3  -4    6.43    2.87
 -13  -3  -4   -0.71    3.16
 -15   3  -4   14.99    4.28
 -15   3  -4   22.57    4.27
 -15  -3  -4   20.11    4.98
 -15   3  -4   20.61    3.40
  15   3   4   16.66    3.08
 -15  -3  -4    8.95    3.65
 -17   3  -4    1.84    2.33
  17   3   4    1.08    2.15
 -17   3  -4    1.24    3.04
 -17  -3  -4   -0.58    3.24
 -17   3  -4   -0.02    2.24
 -17  -3  -4   -2.52    2.64
 -19   3  -4    4.31    2.89
 -19  -3  -4   -0.71    2.89
 -19   3  -4    3.14    3.77
 -19   3  -4    3.32    2.52
 -19  -3  -4   -0.50    3.09
  19   3   4    5.60    2.77
 -21   3  -4    8.71    3.44
 -21  -3  -4    2.69    3.37
 -21   3  -4    7.24    2.75
 -21   3  -4   -1.15    3.02
  21   3   4    5.84    2.85
 -21  -3  -4    2.67    3.72
 -23   3  -4   51.72    7.40
 -23  -3  -4   51.66    7.27
  23   3   4   59.52    5.72
 -23  -3  -4   64.18    8.43
 -23   3  -4   58.25    6.90
 -23   3  -4   52.13    4.92
 -25   3  -4    7.74    4.23
 -25  -3  -4   24.41    6.33
 -25   3  -4   21.97    3.68
 -25   3  -4   10.99    4.01
 -25  -3  -4   11.56    4.25
  25   3   4   17.02    4.02
 -27   3  -4  115.57   10.06
 -27  -3  -4  120.48   11.90
 -27  -3  -4  116.45   10.80
 -27   3  -4  125.40   10.99
 -27   3  -4  144.27    8.19
  27   3   4  134.69    9.08
 -29   3  -4    0.68    2.73
 -29  -3  -4   -0.57    3.39
 -29   3  -4   -0.98    2.81
  29   3   4    1.65    3.46
 -29   3  -4   -4.42    3.84
 -29  -3  -4   -4.13    3.89
 -29   3  -4   -0.97    2.79
 -31   3  -4   23.37    5.74
 -31   3  -4   13.45    3.56
  31   3   4   14.64    4.30
 -31  -3  -4   -0.14    3.61
 -31   3  -4   16.13    3.51
 -31   3  -4   16.47    4.79
 -31  -3  -4   11.92    5.84
 -33   3  -4   -2.57    3.98
 -33   3  -4    2.13    2.95
 -33  -3  -4   -2.56    4.58
 -33   3  -4   -2.14    3.20
 -33  -3  -4    3.08    3.95
  33   3   4   -3.29    3.13
 -35  -3  -4    4.71    5.29
  35   3   4    4.39    3.83
 -35   3  -4    1.84    3.83
 -35  -3  -4   -1.00    3.98
 -35   3  -4    2.28    4.58
 -37   3  -4    6.54    5.46
  37   3   4    2.48    4.09
 -37   3  -4    5.51    4.00
 -37  -3  -4    4.41    4.80
 -37  -3  -4    4.17    5.50
  39   3   4    0.68    4.06
 -39   3  -4   -1.27    4.90
 -39   3  -4   -4.06    3.71
 -39  -3  -4   -1.70    4.25
 -39  -3  -4    0.15    5.64
 -44   4   4   15.44    6.27
  44   4  -4   18.85    7.18
  44   4  -4   21.37    5.61
  44  -4  -4   21.31    6.14
  44   4  -4   19.54    5.80
  42   4  -4   88.79   10.68
  42   4  -4  101.98    9.07
 -42   4   4  110.09   11.01
  42  -4  -4  100.67   10.22
  42   4  -4   70.18   10.87
  40   4  -4  117.42    9.53
 -40   4   4  129.65   12.05
  40  -4  -4  109.37   10.22
  40   4  -4   98.97   12.09
  40   4  -4  113.30   11.47
  40  -4  -4  128.40   12.74
  38   4  -4   39.33    7.38
  38  -4  -4   51.37    8.40
  38  -4  -4   42.66    6.68
  38   4  -4   45.75    6.34
  38   4  -4   48.23    8.67
 -38   4   4   38.48    8.88
  36   4  -4   -3.44    2.92
  36   4  -4   -2.57    4.05
  36  -4  -4   -0.38    3.54
  36  -4  -4   -2.73    4.22
 -36   4   4  -24.31    6.43
  36   4  -4    0.91    3.75
  34   4  -4   11.86    5.31
  34  -4  -4   16.67    5.68
  34   4  -4   24.77    5.64
  34  -4  -4   15.94    4.81
  34  -4  -4   31.87    6.88
  34   4  -4   25.96    4.63
  32   4  -4  170.13   10.59
  32  -4  -4  198.13   13.91
  32  -4  -4  162.83   11.17
  32  -4  -4  160.44   13.52
  32   4  -4  169.12   13.64
  32   4  -4  215.90   13.09
  30   4  -4  219.11   15.40
  30  -4  -4  239.66   15.06
  30  -4  -4  223.59   12.82
  30   4  -4  209.31   11.83
  30   4  -4  228.53   14.08
  30  -4  -4  207.24   15.18
  28   4  -4  105.67   10.63
 -28  -4   4   83.87    8.18
  28   4  -4   93.00    9.18
  28  -4  -4  109.33    7.87
  28  -4  -4  110.47   10.50
  28   4  -4  110.12    7.45
  28  -4  -4  118.71   10.96
  28   4  -4  117.40    6.25
  26   4  -4    6.05    3.37
  26   4  -4    6.79    2.61
  26   4  -4    1.54    2.35
  26  -4  -4    9.06    3.35
  26  -4  -4    0.72    3.40
 -26  -4   4    7.79    3.43
  26  -4  -4    5.32    4.35
  26   4  -4    1.52    3.83
  24   4  -4   54.70    7.65
 -24  -4   4   58.38    6.18
  24   4  -4   52.97    4.75
  24  -4  -4   63.40    5.83
  24   4  -4   55.57    5.05
  24  -4  -4   57.62    7.67
  24   4  -4   48.13    6.62
  24  -4  -4   63.50    8.37
  22   4  -4  139.13    8.25
  22  -4  -4  138.93   11.47
  22  -4  -4  157.78   11.12
  22   4  -4  146.78    8.33
  22   4  -4  146.07   11.25
  22   4  -4  156.44   10.50
  22  -4  -4  147.58    8.79
  20  -4  -4  106.07    9.56
  20   4  -4  123.25    9.99
  20   4  -4  114.54    7.32
  20   4  -4  115.37    7.06
  20   4  -4  119.58    8.98
  20  -4  -4  126.26    7.52
  20  -4  -4  111.23   10.29
  18   4  -4   36.50    3.73
  18   4  -4   29.83    5.14
  18  -4  -4   43.84    6.15
  18   4  -4   36.68    4.37
  18  -4  -4   21.13    5.07
  18   4  -4   29.29    5.86
  16  -4  -4   17.43    2.74
  16  -4  -4   12.95    2.14
  16   4  -4   19.03    2.88
 -16  -4   4   13.03    3.71
  16   4  -4   12.70    3.40
  16   4  -4   10.48    4.09
  16  -4  -4   12.24    4.19
  16   4  -4   11.74    3.51
  16  -4  -4    4.41    3.81
  14   4  -4  111.64    6.59
  14  -4  -4  111.16    9.21
  14  -4  -4  113.99    6.07
  14   4  -4  113.25    7.51
  14   4  -4  119.67    8.89
  14  -4  -4  113.18    9.98
  14  -4  -4  107.91    6.19
 -14  -4   4  109.39    8.61
  14   4  -4  112.09    9.14
  12   4  -4  234.08   13.22
  12  -4  -4  201.69   13.81
  12  -4  -4  221.84   13.11
  12   4  -4  231.19   12.07
  12  -4  -4  213.17   10.37
  12   4  -4  230.54   13.89
  12  -4  -4  227.84   10.03
 -10  -4   4  258.09   12.62
  10   4  -4  300.60   15.18
  10   4  -4  272.60   15.65
  10   4  -4  267.54   13.95
  10  -4  -4  269.33   14.88
  10  -4  -4  269.56   16.11
   8  -4  -4    3.96    2.10
   8  -4  -4    1.51    3.17
   8   4  -4   10.69    3.44
   8   4  -4    8.25    3.25
  -8  -4   4    1.07    2.38
   8  -4  -4   -0.47    2.93
   8   4  -4    7.17    3.47
  -6  -4   4  402.00   17.40
   6   4  -4  433.52   19.52
   6   4  -4  386.33   20.29
   6  -4  -4  383.60   20.88
   6  -4  -4  386.46   19.36
   6   4  -4  367.33   18.60
   6  -4  -4  393.19   17.80
   4  -4  -4  678.30   29.82
   4  -4  -4  686.50   28.61
   4   4  -4  673.50   29.56
   4  -4  -4  641.31   32.03
   4   4  -4  658.69   31.45
   2  -4  -4  494.26   26.42
   2  -4  -4  508.26   24.30
   2   4  -4  546.78   25.80
   2   4  -4  511.87   24.19
  -2  -4   4  556.58   23.99
   2  -4  -4  532.48   23.47
   0   4  -4  209.02   12.23
   0   4  -4  193.04   11.75
   0  -4  -4  196.81   11.05
   0  -4  -4  198.55   11.82
   0  -4   4  198.79   10.59
  -2  -4  -4    5.20    2.66
  -2  -4  -4   -1.73    2.51
  -2   4  -4    3.47    2.58
   2  -4   4    1.50    2.02
  -2  -4  -4    5.86    3.99
  -2   4  -4    2.44    2.79
  -2   4  -4    6.68    3.37
  -4  -4  -4  453.01   24.36
   4  -4   4  442.24   19.72
  -4   4  -4  454.29   21.39
  -4   4  -4  445.06   21.84
  -4   4  -4  458.43   22.32
  -4  -4  -4  447.34   21.18
  -6   4  -4 1489.91   62.18
  -6   4  -4 1517.28   65.18
  -6  -4  -4 1462.07   61.78
  -6   4  -4 1523.05   61.30
  -6  -4  -4 1527.67   68.57
   6  -4   4 1541.43   63.94
  -8   4  -4  506.14   23.08
  -8  -4  -4  494.07   26.14
  -8   4  -4  509.38   23.89
  -8  -4  -4  476.03   23.12
   8   4   4  472.41   21.33
 -10   4  -4   56.44    6.93
 -10   4  -4   57.25    5.48
  10   4   4   52.17    3.42
  10   4   4   46.23    4.16
 -10   4  -4   59.93    6.52
 -10  -4  -4   44.63    7.03
 -10  -4  -4   39.00    5.79
 -12  -4  -4    6.84    3.39
  12   4   4   10.80    2.51
 -12   4  -4   16.52    4.62
  12   4   4   10.76    2.25
 -12   4  -4   17.10    4.07
 -12   4  -4   14.40    3.53
 -12  -4  -4    7.74    4.17
  14   4   4  135.60    7.22
 -14   4  -4  139.89    8.82
  14   4   4  137.22    7.47
 -14  -4  -4  127.75   11.02
 -14   4  -4  140.76   10.30
 -14   4  -4  139.87    9.48
 -14  -4  -4  124.28    9.64
  16   4   4  340.52   15.09
 -16   4  -4  361.00   18.88
 -16  -4  -4  331.41   20.29
 -16  -4  -4  331.04   18.25
  16   4   4  343.29   15.29
 -16   4  -4  346.86   17.74
 -16   4  -4  337.85   16.78
 -18  -4  -4  233.14   17.01
  18   4   4  272.72   13.16
  18   4   4  288.23   12.49
 -18  -4  -4  294.70   16.31
 -18   4  -4  290.88   15.55
 -18   4  -4  283.50   16.36
 -18   4  -4  278.97   14.37
 -20   4  -4   27.18    4.94
  20   4   4   20.94    3.60
 -20  -4  -4   25.06    6.14
 -20   4  -4   18.09    4.05
 -20   4  -4   17.58    5.04
 -20  -4  -4   24.19    5.47
 -22   4  -4   96.10    8.81
 -22   4  -4   85.10    7.00
 -22  -4  -4  101.03    9.60
  22   4   4   90.85    6.63
 -22   4  -4   88.76    9.35
 -22  -4  -4   90.95   10.37
 -24  -4  -4  319.90   18.69
 -24  -4  -4  303.64   20.37
 -24   4  -4  346.81   17.90
 -24   4  -4  348.83   19.08
  24   4   4  311.55   15.91
 -24   4  -4  347.25   16.57
 -26   4  -4   86.90    9.84
 -26   4  -4   82.25    7.01
 -26  -4  -4  101.13   11.18
  26   4   4   93.39    7.45
 -26  -4  -4   75.67    9.17
 -26   4  -4   97.39    8.96
 -28   4  -4  134.45   11.99
 -28  -4  -4  141.34   11.96
  28   4   4  124.48    8.83
 -28   4  -4  134.94    8.99
 -28   4  -4  131.34   10.14
 -28  -4  -4  120.79   12.71
 -30   4  -4    0.17    4.76
 -30   4  -4    0.83    3.33
 -30  -4  -4    5.62    4.21
 -30   4  -4    1.26    3.52
  30   4   4    1.92    3.60
 -30  -4  -4   -1.27    4.53
  32   4   4   43.45    6.10
 -32   4  -4   45.64    5.54
 -32   4  -4   49.77    7.29
 -32   4  -4   40.85    7.67
 -32  -4  -4   34.88    7.95
 -32  -4  -4   42.63    7.41
 -34   4  -4  112.63   11.66
 -34   4  -4  107.20    8.25
 -34  -4  -4  104.41   12.61
  34   4   4  104.25    8.90
 -34   4  -4  116.47   10.63
 -34  -4  -4   87.30   10.66
  36   4   4  133.06   10.08
 -36  -4  -4  118.82   13.96
 -36   4  -4  139.21   11.90
 -36   4  -4  158.43   13.39
 -36  -4  -4  159.70   13.48
  36  -4   4   88.65   19.59
 -38   4  -4   67.09    9.69
 -38   4  -4   54.40    8.25
  38  -4   4   51.39   16.35
 -38  -4  -4   61.76    9.38
 -38  -4  -4   57.76   10.50
  38   4   4   56.05    7.48
  41   5  -4   11.57    4.76
  41   5  -4    9.06    5.82
 -41   5   4    7.16    5.94
  41  -5  -4   11.79    6.39
  41  -5  -4   12.76    5.52
  41   5  -4   16.87    5.98
  39   5  -4   13.04    6.30
  39   5  -4    8.85    4.67
  39   5  -4    8.91    4.01
 -39   5   4   -0.36    5.67
  39  -5  -4   11.11    4.06
  39  -5  -4   16.07    6.24
  37   5  -4    0.33    3.54
  37   5  -4   -7.35    4.37
  37  -5  -4    1.24    4.06
 -37   5   4  -22.80    5.43
  37  -5  -4    3.04    4.80
  37   5  -4    3.09    3.42
  35   5  -4    1.69    4.89
  35   5  -4    3.85    3.77
 -35   5   4  -17.81    7.19
  35  -5  -4   14.96    5.38
  35   5  -4    5.60    3.31
  35  -5  -4   12.33    5.79
  35  -5  -4    5.93    4.12
  33   5  -4   58.91    8.34
  33  -5  -4   47.29    8.58
  33  -5  -4   66.54    9.11
  33   5  -4   43.15    8.28
  33  -5  -4   59.21    6.94
  33   5  -4   54.16    5.47
  31  -5  -4    2.54    4.56
  31   5  -4    7.27    3.10
  31   5  -4    5.16    3.72
  31   5  -4    1.48    2.38
  31   5  -4    3.20    4.58
  31  -5  -4    1.78    3.50
  31  -5  -4    6.45    4.79
  29   5  -4   10.75    2.93
  29  -5  -4    3.89    4.27
  29   5  -4    9.30    3.04
  29  -5  -4    6.88    5.29
  29   5  -4    6.95    5.00
  29  -5  -4   11.90    4.10
  29   5  -4   11.35    4.22
  27   5  -4    3.36    3.33
  27  -5  -4    5.70    3.16
  27   5  -4    1.63    4.05
  27   5  -4   -0.23    2.62
  27   5  -4    6.65    2.60
  27  -5  -4    0.43    3.68
  27  -5  -4    2.56    4.49
  25  -5  -4   16.05    3.99
  25   5  -4   17.77    4.71
  25  -5  -4   14.68    5.46
  25   5  -4    8.93    2.74
  25  -5  -4    4.95    4.16
  25   5  -4   12.19    5.16
  25   5  -4   14.29    3.37
 -23  -5   4   45.94    8.46
  23  -5  -4   73.50    8.67
  23   5  -4   69.66    7.95
  23  -5  -4   75.08    6.16
  23   5  -4   78.62    6.04
  23  -5  -4   76.91    9.33
  23   5  -4   82.27    9.23
  23   5  -4   76.78    5.26
  21   5  -4   58.76    5.53
  21   5  -4   59.57    4.55
  21   5  -4   56.73    7.26
  21  -5  -4   59.29    5.23
  21  -5  -4   37.99    6.94
  21   5  -4   48.90    7.59
  21  -5  -4   62.82    7.86
 -21  -5   4   63.89    6.77
 -19  -5   4    0.42    2.91
  19  -5  -4    2.27    2.18
  19   5  -4    0.31    2.83
  19   5  -4    1.35    3.03
  19  -5  -4   -4.72    2.63
  19   5  -4    3.31    1.95
  19  -5  -4    0.07    3.35
  19   5  -4    2.38    3.56
  17   5  -4    7.45    3.29
 -17  -5   4    5.22    2.99
  17  -5  -4   -0.53    3.59
  17   5  -4    7.44    3.97
  17  -5  -4    8.52    2.58
  17  -5  -4    3.68    3.78
  17   5  -4    2.01    2.76
  17  -5  -4    5.01    1.87
 -15  -5   4   77.47    6.66
  15  -5  -4   84.44    8.45
  15   5  -4   93.68    9.12
  15  -5  -4   78.58    9.03
  15   5  -4   81.72    8.25
  15   5  -4   98.97    7.17
  13   5  -4    3.26    3.50
  13  -5  -4   11.52    3.81
  13  -5  -4    9.09    4.33
 -13  -5   4    3.91    2.55
  13  -5  -4    8.46    2.03
  13   5  -4    6.61    3.42
  13  -5  -4    4.50    2.16
  13   5  -4    8.65    3.68
 -11  -5   4  119.02    8.28
  11  -5  -4  115.39    7.00
  11   5  -4  130.37    8.65
  11  -5  -4  107.91    9.18
  11  -5  -4  121.30   10.59
  11   5  -4  124.10    9.35
  11   5  -4  122.68    9.85
  -9  -5   4   16.10    2.73
   9  -5  -4   13.23    3.81
   9  -5  -4   14.29    3.12
   9   5  -4   12.52    4.53
   9   5  -4   14.73    4.14
   9   5  -4   17.09    4.24
   9  -5  -4   13.15    4.56
   7  -5  -4   12.11    3.08
   7   5  -4    7.04    3.30
   7  -5  -4   11.69    3.93
   7  -5  -4    7.10    3.94
  -7  -5   4   10.62    2.54
   7   5  -4    7.49    3.77
  -5  -5   4    0.86    2.14
   5  -5  -4    1.04    3.29
   5   5  -4    5.45    3.32
   5   5  -4    0.28    3.06
   5  -5  -4    2.45    3.05
   5  -5  -4    2.71    2.22
   3   5  -4    1.76    2.87
   3  -5  -4    0.17    2.10
  -3  -5   4   -0.70    2.05
   3  -5  -4   -0.58    2.39
   3   5  -4    2.31    3.16
   3  -5  -4   -4.32    2.57
   1   5  -4    9.92    3.77
   1  -5  -4    6.11    3.15
   1   5  -4    4.26    3.44
   1  -5  -4    0.33    2.01
  -1  -5   4    9.58    3.10
  -1   5  -4   53.77    6.69
  -1  -5  -4   47.27    6.17
  -1  -5  -4   47.28    5.45
   1  -5   4   49.23    4.48
  -1   5  -4   51.36    6.82
  -1  -5  -4   47.35    7.34
   3  -5   4   39.93    3.66
  -3  -5  -4   40.41    5.73
  -3  -5  -4   39.99    5.29
  -3   5  -4   43.08    6.41
  -3  -5  -4   34.15    6.47
  -5   5  -4   10.74    4.31
   5   5   4    9.19    3.01
  -5  -5  -4    6.91    3.28
  -5  -5  -4    6.53    4.13
   7   5   4   31.96    4.10
  -7   5  -4   40.03    6.38
  -7   5  -4   27.33    5.12
  -7  -5  -4   44.10    5.79
  -7  -5  -4   29.00    6.26
  -7   5  -4   40.84    5.55
   9   5   4   37.05    4.30
  -9  -5  -4   44.71    7.25
  -9   5  -4   49.36    6.28
  -9  -5  -4   24.48    4.97
  -9   5  -4   44.56    5.61
  -9   5  -4   32.53    6.16
  11   5   4    0.25    2.31
 -11   5  -4    1.74    3.76
 -11  -5  -4    0.82    3.73
 -11  -5  -4    2.11    3.13
 -11   5  -4   -0.73    2.51
 -11   5  -4   -1.34    2.78
 -13  -5  -4   16.31    5.20
 -13   5  -4   23.29    4.73
 -13   5  -4   15.96    5.02
 -13   5  -4    7.04    3.44
  13   5   4   11.69    2.96
 -13  -5  -4   20.89    4.85
 -15  -5  -4   15.31    5.39
 -15   5  -4   11.35    4.82
 -15  -5  -4   21.42    4.89
  15   5   4   16.12    3.24
 -15   5  -4   20.50    4.32
 -15   5  -4   26.46    4.93
  17   5   4   25.25    3.20
 -17   5  -4   24.85    5.10
  17   5   4   27.69    3.66
 -17  -5  -4   23.33    6.28
 -17  -5  -4   35.59    6.15
 -17   5  -4   34.61    6.32
 -17   5  -4   25.09    4.76
  19   5   4   22.03    3.35
  19   5   4   25.94    3.57
 -19   5  -4   23.00    4.69
 -19  -5  -4   14.47    4.62
 -19   5  -4   34.80    6.97
 -19   5  -4   29.27    5.35
 -19  -5  -4   18.61    5.80
 -21  -5  -4    4.14    3.89
  21   5   4    1.59    2.59
 -21   5  -4    3.89    3.37
 -21   5  -4    2.06    3.16
 -21   5  -4    0.92    4.17
 -21  -5  -4    0.60    4.27
  23   5   4   14.77    3.17
 -23   5  -4   12.02    5.11
 -23   5  -4   12.50    4.21
 -23   5  -4    9.96    3.86
 -23  -5  -4    6.19    4.07
  23   5   4   12.73    3.59
 -23  -5  -4    6.35    4.79
  25   5   4    3.69    2.48
 -25  -5  -4    4.61    5.32
 -25  -5  -4    6.08    3.99
 -25   5  -4   -1.89    3.23
  25   5   4    6.51    3.35
 -25   5  -4    2.15    4.51
 -25   5  -4    7.18    4.00
 -27  -5  -4   69.56   10.57
 -27   5  -4   78.07    9.90
 -27  -5  -4   76.35    9.25
 -27   5  -4   81.37    8.69
  27   5   4   88.82    7.11
 -27   5  -4   70.75    7.30
 -29   5  -4    6.32    4.36
  29   5   4    2.59    3.95
 -29   5  -4    5.53    4.15
 -29  -5  -4    4.24    5.37
 -29  -5  -4    5.04    4.06
 -29   5  -4    1.97    5.10
 -31   5  -4   12.17    5.72
 -31  -5  -4   12.95    6.38
  31  -5   4   -4.53   10.76
 -31   5  -4   17.63    5.20
 -31  -5  -4    9.90    4.90
  31   5   4    1.82    4.14
 -31   5  -4   12.97    4.93
 -33   5  -4    0.19    4.59
 -33  -5  -4   11.17    5.67
 -33  -5  -4   15.28    6.45
  33   5   4    3.75    4.31
 -33   5  -4   10.20    4.67
  33  -5   4  -10.80    9.77
 -33   5  -4    4.82    4.38
  35  -5   4   -6.30   11.28
 -35   5  -4    7.89    4.76
 -35  -5  -4    3.84    4.48
  35   5   4    7.52    4.03
 -35  -5  -4    7.68    6.52
 -35   5  -4    1.36    4.13
 -35   5  -4    5.38    5.53
  38  -6  -4   41.12    8.40
  38  -6  -4   53.18    7.62
  38   6  -4   17.55    5.96
  38   6  -4   49.76    9.23
  38  -6  -4   42.69    8.58
 -38   6   4   44.30    9.60
 -36   6   4  -17.56    6.04
  36  -6  -4    5.89    5.41
  36  -6  -4    1.16    4.07
  36   6  -4    4.06    4.49
  36   6  -4    1.33    5.40
  36  -6  -4    4.52    5.58
  34  -6  -4  178.08   14.62
 -34   6   4  168.52   18.04
  34   6  -4  194.65   14.03
  34   6  -4  201.70   15.61
  34  -6  -4  208.70   15.06
  34  -6  -4  164.64   11.79
  32   6  -4   63.64    9.74
  32  -6  -4   50.00    9.02
  32   6  -4   42.41    7.54
 -32   6   4   34.35   12.10
  32  -6  -4   78.29    9.97
  32  -6  -4   78.69    7.64
  30  -6  -4  104.26    8.65
  30   6  -4  105.53    6.96
  30  -6  -4  120.09   11.78
  30   6  -4  105.65   11.62
  30  -6  -4   99.29   11.32
  30   6  -4   95.36   10.40
  28   6  -4   83.52   10.21
  28   6  -4   79.30    6.19
  28  -6  -4   68.17    6.77
  28  -6  -4   65.95    9.45
  28   6  -4   61.03    8.54
  28  -6  -4   86.09   10.11
  28   6  -4   64.46    5.08
  26  -6  -4    8.19    3.51
  26   6  -4    3.71    3.30
  26  -6  -4   12.23    4.83
  26  -6  -4    4.81    4.81
  26   6  -4    5.13    2.31
  26   6  -4    6.24    4.76
  26   6  -4    5.81    4.11
  24  -6  -4   62.59    8.47
  24  -6  -4   68.97    9.45
  24  -6  -4   70.15    6.40
  24   6  -4   68.60    8.68
  24   6  -4   85.70    6.90
  24   6  -4   91.66   10.15
  22  -6  -4  234.58   14.79
  22  -6  -4  179.75   14.45
  22   6  -4  201.54   14.92
  22   6  -4  223.76   14.12
  22   6  -4  224.51   12.07
  22  -6  -4  223.26   11.47
  20  -6  -4   93.38    6.62
  20   6  -4  110.41   11.04
  20  -6  -4   98.25   10.56
  20   6  -4  116.37   10.26
  20  -6  -4  121.17   10.47
  20   6  -4   99.59    7.83
  18   6  -4   13.88    5.14
  18  -6  -4    7.70    4.84
  18  -6  -4    2.85    3.68
  18   6  -4   10.79    4.03
  18   6  -4    7.88    3.93
  18  -6  -4    5.35    2.43
  16   6  -4    8.68    3.78
  16  -6  -4   15.68    2.76
  16  -6  -4    9.76    2.39
  16  -6  -4   16.56    4.82
  16  -6  -4    4.98    4.38
  16   6  -4   13.14    4.44
  16   6  -4   11.79    5.06
  14  -6  -4  296.53   18.31
  14   6  -4  292.82   18.13
  14  -6  -4  293.49   16.68
  14   6  -4  293.61   15.74
  14  -6  -4  296.24   13.81
  14   6  -4  307.28   16.99
  12  -6  -4   14.03    3.06
  12   6  -4   15.88    4.46
  12  -6  -4   15.80    4.57
  12   6  -4   11.68    4.13
  12   6  -4    4.50    4.01
  12  -6  -4    6.07    4.59
  10   6  -4  385.78   21.85
  10   6  -4  406.25   20.45
  10  -6  -4  397.56   20.30
  10  -6  -4  382.00   21.94
  10   6  -4  382.40   19.73
  10  -6  -4  394.03   18.07
   8   6  -4   50.40    6.73
   8   6  -4   49.33    7.33
   8  -6  -4   39.58    6.28
   8  -6  -4   36.08    4.62
   8  -6  -4   44.83    7.31
   6  -6  -4  371.11   21.10
  -6  -6   4  359.81   15.34
   6   6  -4  378.13   20.73
   6  -6  -4  366.94   17.43
   6  -6  -4  340.82   18.65
   6   6  -4  359.79   19.08
  -4  -6   4  550.17   22.55
   4   6  -4  568.54   26.55
   4  -6  -4  538.71   28.64
   4   6  -4  567.16   28.21
   4  -6  -4  527.64   25.61
   4  -6  -4  530.54   24.57
   2  -6  -4  127.80    9.98
   2   6  -4  155.25   11.50
  -2  -6   4  144.89    8.01
   2   6  -4  158.10   10.92
   2  -6  -4  134.07    9.12
   2  -6  -4  141.87   11.64
   0  -6  -4   26.81    5.25
   0  -6  -4   25.15    4.71
   0   6  -4   29.30    6.03
   0   6   4   35.21    4.94
   0  -6  -4   27.40    6.51
   0  -6   4   33.41    4.46
  -2  -6  -4   -1.56    3.01
   2  -6   4   -1.46    2.34
  -2  -6  -4   -3.08    3.27
  -2   6  -4   -3.04    2.99
  -2  -6  -4    2.69    3.10
   2   6   4   -1.83    2.23
   4   6   4  158.08    9.93
  -4  -6  -4  156.20   12.78
  -4  -6  -4  151.54   10.28
   4  -6   4  157.60    8.17
  -4   6  -4  149.70   11.38
  -4   6  -4  161.35   11.10
  -6   6  -4   61.05    7.10
  -6  -6  -4   56.03    6.78
  -6  -6  -4   54.75    8.50
  -6   6  -4   59.78    8.13
   6   6   4   56.58    5.83
  -8  -6  -4  651.80   30.85
  -8   6  -4  694.74   32.55
   8   6   4  682.08   29.90
  -8   6  -4  715.95   31.64
  -8  -6  -4  634.31   34.84
 -10  -6  -4   11.33    4.18
 -10   6  -4   17.09    5.32
 -10   6  -4    9.10    4.19
  10   6   4    7.40    3.24
 -10  -6  -4    7.57    4.72
  12   6   4   23.88    3.93
 -12   6  -4   37.65    6.83
 -12  -6  -4   21.53    4.97
 -12  -6  -4   18.52    5.77
 -12   6  -4   22.06    5.01
 -14   6  -4    5.09    4.61
 -14  -6  -4    9.30    4.16
  14   6   4    5.45    2.97
 -14  -6  -4    2.80    4.51
 -14   6  -4    5.88    3.75
 -16   6  -4   23.58    6.22
  16   6   4   28.80    4.49
 -16   6  -4   27.84    5.67
 -16  -6  -4   21.66    5.25
 -16  -6  -4   30.38    7.37
 -16   6  -4   30.85    5.75
 -18   6  -4  187.65   12.05
 -18   6  -4  201.44   13.87
  18   6   4  156.54    9.98
 -18  -6  -4  168.18   14.08
 -18   6  -4  167.80   11.78
 -18  -6  -4  151.42   11.71
  18   6   4  164.81    8.45
  20   6   4  164.46    8.54
  20   6   4  148.75    9.32
 -20   6  -4  157.22   13.57
 -20  -6  -4  146.06   14.07
  20  -6   4  118.91   16.77
 -20   6  -4  163.52   11.35
 -20  -6  -4  152.44   11.83
 -20   6  -4  161.48   11.37
 -22  -6  -4    1.22    4.55
  22   6   4    1.03    2.75
 -22   6  -4    3.75    3.77
 -22  -6  -4   -1.31    3.55
 -22   6  -4   -2.54    4.14
 -22   6  -4    2.42    3.79
  22  -6   4  -17.82    8.54
 -24   6  -4  183.13   12.65
 -24   6  -4  210.97   15.16
 -24  -6  -4  161.98   15.76
 -24  -6  -4  211.30   14.18
 -24   6  -4  210.08   13.13
  24  -6   4  152.52   19.19
  24   6   4  182.41   10.95
 -26   6  -4  125.61   10.33
  26  -6   4  141.94   17.95
 -26   6  -4  135.94   11.25
 -26  -6  -4  123.90   11.85
 -26   6  -4  134.34   13.01
 -26  -6  -4  105.73   13.28
  28  -6   4  111.75   17.32
 -28   6  -4  160.23   14.22
 -28  -6  -4   94.69   13.21
 -28   6  -4  151.93   11.87
 -28   6  -4  148.94   11.00
 -28  -6  -4  144.36   12.87
 -30   6  -4    2.76    4.18
 -30   6  -4   -2.40    4.08
 -30  -6  -4    6.02    4.65
  30   6   4   -0.30    3.62
 -30   6  -4    1.24    5.57
 -30  -6  -4   -1.88    5.38
  30  -6   4   -1.15    9.52
 -32  -6  -4    2.35    5.99
 -32   6  -4    8.37    4.75
  32   6   4    8.45    4.61
 -32   6  -4   19.40    7.06
  32  -6   4    4.38   10.64
 -32   6  -4   14.57    5.53
 -32  -6  -4   11.59    5.36
  33   7  -4   -1.52    4.14
 -33   7   4   -9.94    8.03
  33  -7  -4   -1.42    4.74
  33   7  -4   -0.47    4.67
  33  -7  -4    6.28    6.28
  33  -7  -4   -3.56    3.84
  31   7  -4    6.34    4.91
 -31   7   4  -16.09    8.96
  31  -7  -4    5.86    5.15
  31   7  -4   -1.65    4.68
  31  -7  -4    8.03    5.86
  31  -7  -4    9.62    4.34
  29   7  -4    4.37    4.44
 -29   7   4  -24.08    8.24
  29  -7  -4    0.62    3.59
  29   7  -4    6.00    5.32
  29  -7  -4    6.89    5.06
  29  -7  -4    1.54    4.76
  27   7  -4   -2.01    3.42
  27  -7  -4   -2.09    5.01
  27  -7  -4    2.64    3.51
  27   7  -4    1.21    4.56
  27  -7  -4   -0.73    4.30
  27   7  -4    3.22    3.90
  25  -7  -4   -1.56    4.67
  25   7  -4   -1.85    3.96
  25   7  -4    0.16    3.48
  25  -7  -4    1.85    3.43
  25   7  -4   -0.01    3.71
  25  -7  -4   -4.92    3.80
  23  -7  -4    2.71    4.43
  23   7  -4    1.74    3.71
  23   7  -4   -2.54    3.51
  23  -7  -4    3.20    3.27
  23  -7  -4    1.28    4.56
  23   7  -4    3.00    4.46
  21  -7  -4    2.73    4.28
  21   7  -4   -3.96    3.71
  21  -7  -4    2.96    4.50
  21  -7  -4    1.58    2.80
  21   7  -4   -5.27    2.55
  21   7  -4    0.49    3.71
  19   7  -4    2.47    3.66
  19  -7  -4    9.70    3.06
  19  -7  -4    8.63    2.55
  19   7  -4   10.70    5.39
  19  -7  -4    9.72    5.44
  19  -7  -4   14.92    5.14
  19   7  -4   15.73    4.76
  17   7  -4    6.14    4.43
  17   7  -4   13.10    4.90
  17  -7  -4    3.88    2.67
  17  -7  -4    5.32    2.52
  17  -7  -4    3.93    3.96
[truncated: 132,018 more chars]
