# Supplementary material for: Synthesis, crystal structure and Hirshfeld surface analysis of 1-ferrocenylundecane-1,11-diol
Source: Acta Crystallogr E Crystallogr Commun. 2022 Jan 7;78(Pt 2):149–53. doi: 10.1107/S205698902101358X (PMC8819429; doi:10.1107/S205698902101358X)
Supplement: Supplementary file 2 [file e-78-00149-Isup2.hkl]

data_I                                                                          
_shelx_title ' jm574 in C2/c'                                                   
_shelx_refln_list_code          4                                               
_shelx_F_calc_maximum      518.26                                               
_exptl_crystal_F_000      1600.00                                               
_reflns_d_resolution_high  0.9194                                               
                                                                                
loop_                                                                           
 _space_group_symop_operation_xyz                                               
 'x, y, z'                                                                      
 '-x, y, -z+1/2'                                                                
 'x+1/2, y+1/2, z'                                                              
 '-x+1/2, y+1/2, -z+1/2'                                                        
 '-x, -y, -z'                                                                   
 'x, -y, z-1/2'                                                                 
 '-x+1/2, -y+1/2, -z'                                                           
 'x+1/2, -y+1/2, z-1/2'                                                         
                                                                                
_cell_length_a    47.6412                                                       
_cell_length_b    10.1522                                                       
_cell_length_c     7.8747                                                       
_cell_angle_alpha  90.000                                                       
_cell_angle_beta   97.091                                                       
_cell_angle_gamma  90.000                                                       
                                                                                
_shelx_F_squared_multiplier     1.000                                           
                                                                                
loop_                                                                           
 _refln_index_h                                                                 
 _refln_index_k                                                                 
 _refln_index_l                                                                 
 _refln_F_squared_calc                                                          
 _refln_F_squared_meas                                                          
 _refln_F_squared_sigma                                                         
 _refln_observed_status                                                         
   4   0   0          5.21         -9.86         9.86 o                         
   8   0   0      53568.86      52029.53      1210.24 o                         
  10   0   0      98759.36      98312.88      1749.81 o                         
  12   0   0      91087.04      86712.71      1372.51 o                         
  14   0   0       8251.85       7725.32       126.17 o                         
  16   0   0      32544.90      31344.94       538.64 o                         
  18   0   0      54658.10      51041.11       830.94 o                         
  20   0   0       5551.42       6685.01       171.12 o                         
  22   0   0       5245.32       5468.29       216.47 o                         
  24   0   0        709.06        759.42        49.27 o                         
  26   0   0       1194.65       1370.06        58.98 o                         
  28   0   0      11652.65      11654.75       251.05 o                         
  30   0   0      15505.87      15107.66       314.87 o                         
  32   0   0       3216.47       3109.56        98.03 o                         
  34   0   0        685.11        702.25        82.24 o                         
  36   0   0       4544.89       5006.99       137.87 o                         
  38   0   0       4933.71       5814.67       158.50 o                         
  40   0   0       1350.57       1241.36        80.68 o                         
  42   0   0      11147.05      11803.18       299.38 o                         
  44   0   0         54.83        142.34        50.40 o                         
  46   0   0       1675.66       1708.09       140.34 o                         
  48   0   0       2155.57       2289.29       157.61 o                         
  50   0   0        440.83        354.42        90.24 o                         
   5   1   0        328.09        310.07        17.16 o                         
   9   1   0       7350.71       6979.74       103.57 o                         
  11   1   0        148.55        168.79        12.81 o                         
  13   1   0       2853.42       2788.11        45.72 o                         
  15   1   0         83.75         99.10        11.73 o                         
  17   1   0       3858.87       3742.92        63.88 o                         
  19   1   0       3576.20       3763.51        60.80 o                         
  21   1   0       7815.58       7541.79       143.85 o                         
  23   1   0       1501.57       1684.86        42.62 o                         
  25   1   0          6.76         32.03        16.55 o                         
  27   1   0         74.60        109.89        20.85 o                         
  29   1   0        634.57        643.17        31.87 o                         
  31   1   0         62.99         39.37        20.19 o                         
  33   1   0        613.46        684.73        35.89 o                         
  35   1   0        722.08        730.53        43.39 o                         
  37   1   0        169.42        135.03        27.15 o                         
  39   1   0       1407.49       1586.91        65.30 o                         
  41   1   0        777.40        798.19        57.52 o                         
  43   1   0        249.53        395.92        48.30 o                         
  45   1   0          9.67        -29.71        38.30 o                         
  47   1   0          0.12        -45.56        45.56 o                         
  49   1   0         80.34         88.37        61.57 o                         
  51   1   0        112.10        121.99        65.67 o                         
   0   2   0      74049.48      89763.27      1623.92 o                         
   2   2   0      41270.75      48528.61       759.96 o                         
   4   2   0        361.62        389.59        39.17 o                         
   6   2   0       4188.20       4729.24        77.97 o                         
   8   2   0      15368.56      16693.81       217.56 o                         
  10   2   0      24706.94      25607.38       313.74 o                         
  12   2   0      14548.80      14470.05       192.73 o                         
  14   2   0         44.41         50.32        20.09 o                         
  16   2   0      11636.75      12102.69       191.69 o                         
  18   2   0      17309.09      17288.68       217.20 o                         
  20   2   0      12826.11      12517.84       179.76 o                         
  22   2   0        170.35         71.98        16.67 o                         
  24   2   0       2969.82       2869.31        61.79 o                         
  26   2   0      12979.28      12516.85       200.35 o                         
  28   2   0      16110.30      15592.12       247.67 o                         
  30   2   0       7339.28       7208.93       134.02 o                         
  32   2   0        115.58         85.80        29.33 o                         
  34   2   0       4342.89       4256.10       112.53 o                         
  36   2   0      10754.39      11207.82       242.03 o                         
  38   2   0       6107.35       6427.28       207.55 o                         
  40   2   0       1218.93       1545.99        74.35 o                         
  42   2   0         56.62         11.22        38.03 o                         
  44   2   0        683.39        718.52        60.33 o                         
  46   2   0       2759.68       2933.80       104.43 o                         
  48   2   0       2841.82       3215.11       113.70 o                         
  50   2   0       1043.01       1199.50        88.32 o                         
   1   3   0          4.73         26.83        13.00 o                         
   3   3   0         36.29         18.81        10.21 o                         
   5   3   0         72.64        101.55        13.85 o                         
   7   3   0       2882.35       3032.28        51.79 o                         
   9   3   0       4439.77       4821.52        79.42 o                         
  11   3   0         83.72         88.85        16.02 o                         
  13   3   0        232.29        263.04        20.38 o                         
  15   3   0       1138.58       1138.96        36.15 o                         
  17   3   0       2531.77       2763.17        65.70 o                         
  19   3   0      11220.93      11570.54       202.36 o                         
  21   3   0        255.43        351.55        24.21 o                         
  23   3   0       9445.20      10531.73       156.41 o                         
  25   3   0        141.02        128.05        21.56 o                         
  27   3   0        561.89        524.77        31.36 o                         
  29   3   0         38.60         81.58        35.39 o                         
  31   3   0          8.84         13.55        24.32 o                         
  33   3   0         95.86        147.03        31.19 o                         
  35   3   0         90.75         51.96        31.70 o                         
  37   3   0        502.84        641.97        56.17 o                         
  39   3   0        143.65        142.77        42.58 o                         
  41   3   0        103.49        143.93        49.74 o                         
  43   3   0        933.13       1101.61        69.77 o                         
  45   3   0         18.06         46.75        43.44 o                         
  47   3   0         22.57          9.53        45.32 o                         
  49   3   0         47.16         -4.69        56.75 o                         
   0   4   0       7758.68      10030.90       178.26 o                         
   2   4   0      48849.64      56869.94       657.94 o                         
   4   4   0       5878.90       6556.27        99.33 o                         
   6   4   0       8140.04       9356.40       141.08 o                         
   8   4   0      34232.99      38308.98       462.69 o                         
  10   4   0      26462.41      28385.84       367.77 o                         
  12   4   0       7078.38       7837.05       135.04 o                         
  14   4   0        542.50        665.64        37.13 o                         
  16   4   0       2553.54       2693.32        75.52 o                         
  18   4   0      13754.16      14339.60       249.86 o                         
  20   4   0      35784.46      35461.64       575.92 o                         
  22   4   0       1102.47       1040.57        59.33 o                         
  24   4   0        196.37        198.49        25.24 o                         
  26   4   0       4719.11       4405.38        99.05 o                         
  28   4   0       9896.48       9811.68       169.34 o                         
  30   4   0       6178.77       6255.12       122.24 o                         
  32   4   0        631.81        593.30        40.49 o                         
  34   4   0       1270.50       1197.90        53.20 o                         
  36   4   0       4136.86       4471.19       174.21 o                         
  38   4   0       4154.64       4557.03       145.61 o                         
  40   4   0      11088.71      11286.66       220.84 o                         
  42   4   0         93.76         36.93        40.68 o                         
  44   4   0        473.01        585.81        57.69 o                         
  46   4   0       2107.07       2257.92       133.58 o                         
   1   5   0      10283.17      12558.63       162.87 o                         
   3   5   0         20.04         -7.27        13.00 o                         
   5   5   0       2595.34       3121.34        61.29 o                         
   7   5   0       1268.61       1501.02        40.30 o                         
   9   5   0        591.16        649.03        31.06 o                         
  11   5   0        464.51        442.30        27.91 o                         
  13   5   0        190.85        164.43        22.07 o                         
  15   5   0          8.92          1.36        18.70 o                         
  17   5   0       2102.61       2289.46        71.73 o                         
  19   5   0      10495.03      10707.41       221.82 o                         
  21   5   0       3297.74       3576.05       101.50 o                         
  23   5   0        229.73         85.65        43.29 o                         
  25   5   0        131.23        135.37        39.75 o                         
  27   5   0        578.44        642.49        50.56 o                         
  29   5   0       1508.46       1557.99        70.38 o                         
  31   5   0        985.88        976.27        57.11 o                         
  33   5   0          9.84        -30.49        30.49 o                         
  35   5   0        875.40        830.41        64.42 o                         
  37   5   0         90.44         19.92        36.89 o                         
  39   5   0       1269.97       1217.99        68.72 o                         
  41   5   0        983.91       1065.11        65.22 o                         
  43   5   0        103.42         87.29        57.88 o                         
  45   5   0         57.60         13.33        57.16 o                         
   0   6   0      18025.67      19170.15       396.31 o                         
   2   6   0      10759.57      11951.11       185.23 o                         
   4   6   0       2117.38       2555.59        60.55 o                         
   6   6   0       4729.06       5402.45       105.58 o                         
   8   6   0      18106.33      20808.96       401.39 o                         
  10   6   0      17623.95      19206.15       375.62 o                         
  12   6   0       7511.65       7764.20       131.67 o                         
  14   6   0        230.64        262.65        36.02 o                         
  16   6   0       4853.86       4960.02        99.93 o                         
  18   6   0      15749.15      15622.62       280.78 o                         
  20   6   0       6144.97       6009.22       126.12 o                         
  22   6   0       1229.41       1387.32        88.28 o                         
  24   6   0        302.87        284.91        45.21 o                         
  26   6   0       1152.34       1069.35        80.00 o                         
  28   6   0       2316.32       2340.94       109.77 o                         
  30   6   0       2818.82       2806.19       115.25 o                         
  32   6   0        849.66        894.83        65.24 o                         
  34   6   0         21.70         21.11        41.54 o                         
  36   6   0        691.41        681.90        63.04 o                         
  38   6   0       2712.42       2855.97       154.80 o                         
  40   6   0       4584.50       4892.50       149.18 o                         
  42   6   0       1011.29       1054.15        84.54 o                         
   1   7   0       2469.62       2901.37        68.82 o                         
   3   7   0        243.71        325.34        28.90 o                         
   5   7   0        452.37        538.58        66.27 o                         
   7   7   0        935.76       1196.65        59.56 o                         
   9   7   0        473.76        514.13        43.63 o                         
  11   7   0        395.85        434.93        47.36 o                         
  13   7   0         44.08         77.72        28.45 o                         
  15   7   0       1819.90       2027.13        64.86 o                         
  17   7   0       7808.62       8516.29       156.55 o                         
  19   7   0        383.25        272.28        37.06 o                         
  21   7   0       3925.09       3727.90        94.46 o                         
  23   7   0       4120.32       4194.93       127.85 o                         
  25   7   0        252.64        273.56        44.77 o                         
  27   7   0        179.34        118.63        44.89 o                         
  29   7   0       1642.76       1647.70        82.45 o                         
  31   7   0       1586.49       1729.71        88.61 o                         
  33   7   0        147.22        126.15        44.20 o                         
  35   7   0          2.16        -40.19        42.15 o                         
  37   7   0          5.18        -37.42        45.82 o                         
  39   7   0       1591.38       1751.47        93.98 o                         
   0   8   0       4804.21       5792.77       158.01 o                         
   2   8   0       2343.20       2468.38        70.07 o                         
   4   8   0       1387.98       1641.18        64.56 o                         
   6   8   0         32.87         56.73        29.68 o                         
   8   8   0       1662.09       1829.61        84.17 o                         
  10   8   0       5638.48       6031.57       144.71 o                         
  12   8   0       3571.54       3785.29       120.09 o                         
  14   8   0         54.35         41.59        33.95 o                         
  16   8   0        826.26        964.49        59.06 o                         
  18   8   0        409.15        286.98        42.52 o                         
  20   8   0       3242.98       3066.51       107.46 o                         
  22   8   0       1560.86       1427.98        73.66 o                         
  24   8   0       1136.31       1162.92        70.13 o                         
  26   8   0       4939.32       4961.79       125.24 o                         
  28   8   0       1733.24       1692.11        85.94 o                         
  30   8   0        388.47        372.59        68.21 o                         
  32   8   0         91.71         67.82        44.71 o                         
  34   8   0         28.91         33.46        47.41 o                         
   1   9   0       1188.71       1237.73        56.74 o                         
   3   9   0         50.88         16.33        31.21 o                         
   5   9   0        302.99        216.00        41.54 o                         
   7   9   0         90.31        102.51        38.27 o                         
   9   9   0          9.24        -13.30        35.01 o                         
  11   9   0       3322.37       3560.06       114.90 o                         
  13   9   0       4568.99       4451.36       126.63 o                         
  15   9   0        698.66        646.13        54.63 o                         
  17   9   0       6210.55       6305.29       150.00 o                         
  19   9   0        182.93        226.01        48.25 o                         
  21   9   0       4328.81       4316.74       132.03 o                         
  23   9   0         67.53         67.99        43.77 o                         
  25   9   0        130.72        118.53        47.03 o                         
  27   9   0        450.88        488.98        67.78 o                         
  29   9   0       2636.99       2528.04       106.46 o                         
   0  10   0       8732.88      10012.72       347.76 o                         
   2  10   0       3568.35       3984.93       141.27 o                         
   4  10   0        668.29        641.82        58.33 o                         
   6  10   0        114.04        111.34        43.30 o                         
   8  10   0       1082.10       1086.17        72.00 o                         
  10  10   0       3742.32       4099.26       136.88 o                         
  12  10   0       3819.80       3991.13       136.17 o                         
  14  10   0        449.33        390.00        53.86 o                         
  16  10   0          8.63        -25.77        41.78 o                         
  18  10   0        140.99        108.22        43.94 o                         
  20  10   0       1789.04       1806.00       100.11 o                         
   1  11   0       2122.83       2484.46       123.21 o                         
   3  11   0        317.76        372.96        64.90 o                         
 -51   1   1         16.02         99.36        61.89 o                         
 -49   1   1       1106.34       1388.53        88.54 o                         
 -47   1   1       2772.18       2879.06       139.30 o                         
 -45   1   1       1668.37       1906.56        79.65 o                         
 -43   1   1       2170.59       2182.71       116.68 o                         
 -41   1   1         38.35         88.54        35.19 o                         
 -39   1   1       1807.05       2034.51        91.40 o                         
 -37   1   1       8404.10       8550.18       195.52 o                         
 -35   1   1       9132.16       9027.96       200.08 o                         
 -33   1   1       1254.51       1211.59        59.69 o                         
 -31   1   1       1548.79       1507.52        59.79 o                         
 -29   1   1       5982.64       5391.01       119.74 o                         
 -27   1   1       4680.14       4320.53        99.57 o                         
 -25   1   1         21.42         76.59        20.45 o                         
 -23   1   1      11771.71      11335.36       192.07 o                         
 -21   1   1       3345.57       3526.79        82.47 o                         
 -19   1   1      21780.88      20202.72       343.00 o                         
 -17   1   1      13886.92      12938.84       190.44 o                         
 -15   1   1       1002.47       1210.46        38.39 o                         
 -13   1   1        340.99        268.65        16.60 o                         
 -11   1   1       4498.28       4726.08        71.58 o                         
  -9   1   1      35739.69      36030.88       462.98 o                         
  -7   1   1     112877.41     110857.86      1447.40 o                         
  -5   1   1     103801.98     103676.19      1218.27 o                         
   5   1   1      17178.03      16890.37       243.55 o                         
   7   1   1       1227.71       1230.73        28.27 o                         
   9   1   1       9856.01       9949.14       134.47 o                         
  11   1   1      29251.69      28546.82       344.72 o                         
  13   1   1      14508.17      14065.34       178.33 o                         
  15   1   1       1514.85       1524.91        36.59 o                         
  17   1   1      13307.04      14414.72       219.15 o                         
  19   1   1       3031.82       2397.60        58.20 o                         
  21   1   1      20043.70      19121.71       270.03 o                         
  23   1   1      24642.73      24235.93       352.78 o                         
  25   1   1       4198.62       4046.89        94.46 o                         
  27   1   1       3883.50       3820.92        79.97 o                         
  29   1   1      16546.44      16477.64       266.27 o                         
  31   1   1      13591.89      13926.61       232.81 o                         
  33   1   1       5061.34       5156.28       117.78 o                         
  35   1   1        968.39        924.04        51.69 o                         
  37   1   1        249.36        296.02        72.10 o                         
  39   1   1       3138.68       3571.40       126.77 o                         
  41   1   1       5090.15       5764.85       168.68 o                         
  43   1   1       2689.02       2775.79       128.11 o                         
  45   1   1        239.16        189.28        47.43 o                         
  47   1   1        228.56        201.69        73.66 o                         
  49   1   1       1179.74       1303.44        81.75 o                         
 -50   2   1        117.33         77.41        60.06 o                         
 -48   2   1         24.68         37.00        42.15 o                         
 -46   2   1       1600.76       1565.09        77.14 o                         
 -44   2   1         23.93         23.15        37.01 o                         
 -42   2   1       3508.72       3703.48       120.48 o                         
 -40   2   1         40.30         27.01        33.77 o                         
 -38   2   1        194.61        163.21        41.35 o                         
 -36   2   1         13.96         10.50        29.37 o                         
 -34   2   1         21.24        -12.04        25.80 o                         
 -32   2   1        202.56        176.73        27.79 o                         
 -30   2   1          5.94         37.48        22.69 o                         
 -28   2   1       1931.24       1860.61        58.53 o                         
 -26   2   1       2075.07       1967.08        58.53 o                         
 -24   2   1      17786.37      17880.95       312.11 o                         
 -22   2   1       2725.40       2616.88        68.13 o                         
 -20   2   1        382.30        396.20        36.14 o                         
 -18   2   1        743.12        680.14        33.07 o                         
 -16   2   1       3634.78       3280.10        80.11 o                         
 -14   2   1        653.55        711.25        31.90 o                         
 -12   2   1       3277.71       3115.12        61.99 o                         
 -10   2   1       5326.78       5295.22       111.69 o                         
  -8   2   1       1519.98       1329.97        29.35 o                         
  -6   2   1      30733.48      32109.32       420.81 o                         
  -4   2   1      63704.28      64972.14      1576.06 o                         
  -2   2   1     181115.33     193224.11      2868.43 o                         
   0   2   1       5142.12       5647.17       119.98 o                         
   2   2   1       3074.08       3389.75        70.00 o                         
   4   2   1      11335.74      12247.34       151.70 o                         
   6   2   1      23597.16      24775.79       271.09 o                         
   8   2   1      17133.38      17181.30       216.52 o                         
  10   2   1       2236.51       2322.05        56.77 o                         
  12   2   1          0.80        -10.88        10.88 o                         
  14   2   1       1081.10       1043.33        41.16 o                         
  16   2   1       1073.73       1117.57        32.58 o                         
  18   2   1       1129.86       1328.91        41.80 o                         
  20   2   1       1268.09       1164.40        58.78 o                         
  22   2   1        318.67        392.99        31.02 o                         
  24   2   1         17.41         26.23        22.91 o                         
  26   2   1       1585.31       1511.48        56.08 o                         
  28   2   1       2422.98       2521.69        77.25 o                         
  30   2   1          8.24         33.48        31.67 o                         
  32   2   1       2832.23       2793.48        91.97 o                         
  34   2   1        634.71        762.55        51.52 o                         
  36   2   1       8290.85       9065.23       199.97 o                         
  38   2   1       5419.10       5536.09       139.87 o                         
  40   2   1        495.69        452.05        51.37 o                         
  42   2   1        958.66       1021.39        87.10 o                         
  44   2   1        569.82        603.75        71.73 o                         
  46   2   1          5.15        -41.96        41.96 o                         
  48   2   1        344.41        356.48        58.47 o                         
 -49   3   1        250.87        296.49        64.47 o                         
 -47   3   1       2261.08       2645.94       160.86 o                         
 -45   3   1       7286.99       7975.76       212.13 o                         
 -43   3   1        247.59        175.40        43.82 o                         
 -41   3   1       1995.01       2088.48        79.06 o                         
 -39   3   1         15.45         11.47        31.80 o                         
 -37   3   1       6383.02       6499.29       145.20 o                         
 -35   3   1      11984.32      12390.34       224.73 o                         
 -33   3   1       5519.93       5597.70       121.10 o                         
 -31   3   1         94.23         71.17        24.49 o                         
 -29   3   1       8686.46       8734.00       176.79 o                         
 -27   3   1      13548.08      13438.40       226.12 o                         
 -25   3   1       5031.76       5276.21       111.23 o                         
 -23   3   1       6442.39       6856.84       139.72 o                         
 -21   3   1       2551.95       2551.46        64.33 o                         
 -19   3   1      25712.72      26244.89       410.54 o                         
 -17   3   1      36509.93      36786.92       502.35 o                         
 -15   3   1      11581.50      11518.89       170.49 o                         
 -13   3   1        669.04        670.04        26.38 o                         
 -11   3   1      10480.74      10411.24       173.25 o                         
  -9   3   1       9520.00       9692.05       165.36 o                         
  -7   3   1       8925.87       9318.99       205.29 o                         
  -5   3   1       2738.83       2703.39        57.47 o                         
  -3   3   1      20799.53      22899.80       333.89 o                         
  -1   3   1      12722.08      14181.12       254.43 o                         
   1   3   1       5499.81       5355.40        93.47 o                         
   3   3   1        230.87        305.43        16.05 o                         
   5   3   1         12.61          9.92        10.20 o                         
   7   3   1       1650.69       1707.08        35.15 o                         
   9   3   1        681.67        790.97        26.02 o                         
  11   3   1       2542.18       2220.45        45.41 o                         
  13   3   1      13523.29      12659.03       161.66 o                         
  15   3   1      11192.69      11236.24       154.99 o                         
  17   3   1      28968.68      30573.06       387.95 o                         
  19   3   1       1399.59       1135.08        42.54 o                         
  21   3   1       4326.03       3895.43        77.66 o                         
  23   3   1       5786.77       5257.74       104.52 o                         
  25   3   1        786.76        699.05        38.10 o                         
  27   3   1       2843.44       2887.53        73.86 o                         
  29   3   1      14322.60      14530.94       243.43 o                         
  31   3   1      13422.10      12951.12       223.67 o                         
  33   3   1       1196.25       1148.71        57.09 o                         
  35   3   1       1013.23       1027.72        54.11 o                         
  37   3   1       1100.98       1086.18        69.61 o                         
  39   3   1       5213.65       5752.84       193.59 o                         
  41   3   1       6855.57       7918.31       190.66 o                         
  43   3   1       2583.14       2783.13       119.26 o                         
  45   3   1         23.37         38.66        47.04 o                         
  47   3   1       2250.50       2531.26       108.98 o                         
 -48   4   1         22.55        -36.72        64.13 o                         
 -46   4   1        316.01        327.29        66.66 o                         
 -44   4   1        115.64         52.39        54.04 o                         
 -42   4   1       2035.86       2066.08       107.82 o                         
 -40   4   1          5.11          7.19        34.40 o                         
 -38   4   1       2489.31       2433.58        85.82 o                         
 -36   4   1       1577.03       1504.21        63.14 o                         
 -34   4   1        314.52        268.48        36.38 o                         
 -32   4   1        103.55         79.63        29.56 o                         
 -30   4   1        344.82        292.85        36.46 o                         
 -28   4   1       4172.25       4376.96       111.91 o                         
 -26   4   1       3081.59       3006.22        82.89 o                         
 -24   4   1       2761.73       2791.55        67.24 o                         
 -22   4   1       5260.30       5183.18       100.42 o                         
 -20   4   1       1722.64       1778.68        59.21 o                         
 -18   4   1        378.13        402.05        26.95 o                         
 -16   4   1       1083.19       1161.79        42.49 o                         
 -14   4   1       1884.64       2035.78        57.05 o                         
 -12   4   1         20.20        -20.80        20.80 o                         
 -10   4   1       4091.60       4436.79       105.74 o                         
  -8   4   1       2472.80       2657.44        73.28 o                         
  -6   4   1         14.16         11.30        20.49 o                         
  -4   4   1       1166.28       1221.28        50.40 o                         
  -2   4   1       2713.08       3304.69        66.11 o                         
   0   4   1        795.50       1001.07        29.80 o                         
   2   4   1        477.01        568.70        24.50 o                         
   4   4   1        932.42        917.81        29.87 o                         
   6   4   1        690.58        840.32        38.00 o                         
   8   4   1       4463.17       4574.74        84.81 o                         
  10   4   1       1130.35       1038.94        31.69 o                         
  12   4   1        123.44        130.44        21.25 o                         
  14   4   1       2122.49       2196.04        56.95 o                         
  16   4   1       1251.00       1550.86        47.12 o                         
  18   4   1        960.90        870.28        46.41 o                         
  20   4   1       3821.41       3512.66        80.98 o                         
  22   4   1       2366.55       2317.13        67.08 o                         
  24   4   1         70.64         49.58        24.18 o                         
  26   4   1        315.67        263.37        31.89 o                         
  28   4   1         21.94         43.78        28.12 o                         
  30   4   1          3.56         -2.09        30.98 o                         
  32   4   1         17.72          4.51        30.29 o                         
  34   4   1        511.82        543.14        48.66 o                         
  36   4   1        543.82        475.84        49.39 o                         
  38   4   1         71.89         43.93        40.10 o                         
  40   4   1        494.25        475.61        59.88 o                         
  42   4   1        174.68        236.58        74.34 o                         
  44   4   1         43.63          1.54        45.18 o                         
  46   4   1        201.49        258.31        61.45 o                         
 -45   5   1        496.06        456.19        64.80 o                         
 -43   5   1       1224.57       1585.28        92.12 o                         
 -41   5   1        631.01        710.68        66.39 o                         
 -39   5   1       2151.75       2065.40        96.91 o                         
 -37   5   1       2037.12       2082.51        94.85 o                         
 -35   5   1        447.36        407.76        52.01 o                         
 -33   5   1         71.24         15.41        41.16 o                         
 -31   5   1       1037.44       1024.28        48.15 o                         
 -29   5   1       3242.95       3407.69        96.17 o                         
 -27   5   1       7141.90       7069.50       133.53 o                         
 -25   5   1      18030.22      17641.62       300.25 o                         
 -23   5   1       5211.92       5212.91       104.68 o                         
 -21   5   1       6290.47       6434.81       128.93 o                         
 -19   5   1      17208.87      18136.72       301.84 o                         
 -17   5   1      21821.10      22198.57       381.93 o                         
 -15   5   1      17682.01      17609.61       309.84 o                         
 -13   5   1       1545.65       1697.56        65.96 o                         
 -11   5   1      11377.12      11796.48       260.78 o                         
  -9   5   1      36131.19      39303.30       732.44 o                         
  -7   5   1      20981.57      23572.09       415.97 o                         
  -5   5   1       9477.38      10149.69       170.02 o                         
  -3   5   1        438.85        496.19        31.93 o                         
  -1   5   1        311.45        240.18        25.28 o                         
   1   5   1      22840.94      26264.59       455.88 o                         
   3   5   1      33234.45      39201.29       629.93 o                         
   5   5   1       6113.64       6665.52       106.01 o                         
   7   5   1       2188.13       2840.78        84.63 o                         
   9   5   1      11091.88      12020.39       295.58 o                         
  11   5   1      14902.69      15463.70       219.45 o                         
  13   5   1      11871.10      12532.31       195.70 o                         
  15   5   1         71.83         78.82        20.43 o                         
  17   5   1       5609.96       5682.30       115.97 o                         
  19   5   1      19028.30      18617.53       328.45 o                         
  21   5   1       6668.93       5913.67       123.23 o                         
  23   5   1       1772.89       1586.73        56.24 o                         
  25   5   1        519.98        575.09        42.88 o                         
  27   5   1          7.34         15.21        26.20 o                         
  29   5   1       1606.93       1505.55        78.80 o                         
  31   5   1       6017.89       5820.97       155.35 o                         
  33   5   1       6813.45       6444.38       206.17 o                         
  35   5   1       2165.32       2388.63        88.66 o                         
  37   5   1       4083.03       4008.97       137.27 o                         
  39   5   1       3351.03       3368.02       112.19 o                         
  41   5   1       5369.55       5822.19       141.18 o                         
  43   5   1       2949.57       3099.27       112.02 o                         
 -42   6   1       1273.20       1011.98        81.70 o                         
 -40   6   1        335.56        246.65        56.42 o                         
 -38   6   1        818.90        844.39        76.52 o                         
 -36   6   1       2407.46       2628.84       143.41 o                         
 -34   6   1        760.10        719.25        67.93 o                         
 -32   6   1        592.31        552.61        53.70 o                         
 -30   6   1       3281.54       3208.74       106.02 o                         
 -28   6   1        864.77        843.18        54.14 o                         
 -26   6   1         46.65         40.98        31.67 o                         
 -24   6   1       2499.39       2657.90        78.30 o                         
 -22   6   1         72.52         62.32        38.48 o                         
 -20   6   1       1839.08       1962.58        72.94 o                         
 -18   6   1       3182.94       3130.19        90.96 o                         
 -16   6   1        515.25        481.14        47.98 o                         
 -14   6   1         27.18         35.57        32.70 o                         
 -12   6   1        419.93        430.92        37.38 o                         
 -10   6   1       1466.63       1601.31        75.32 o                         
  -8   6   1       4360.44       4868.79       115.59 o                         
  -6   6   1       8041.78       9527.83       166.77 o                         
  -4   6   1       1510.76       1990.90        64.59 o                         
  -2   6   1          9.07         -5.90        21.30 o                         
   0   6   1      13291.08      15795.24       302.33 o                         
   2   6   1       5968.66       6879.17       137.66 o                         
   4   6   1         34.90         65.13        19.97 o                         
   6   6   1        848.07        937.14        42.19 o                         
   8   6   1        398.49        478.16        35.77 o                         
  10   6   1        801.41        856.59        41.09 o                         
  12   6   1       3432.05       3447.87        98.76 o                         
  14   6   1         56.05         46.41        23.76 o                         
  16   6   1       5496.75       5928.95       114.09 o                         
  18   6   1       4548.93       4678.90        97.27 o                         
  20   6   1        127.56        126.18        32.37 o                         
  22   6   1         17.16         25.55        28.49 o                         
  24   6   1        799.03        670.90        46.29 o                         
  26   6   1          0.07         23.74        34.03 o                         
  28   6   1       1612.43       1529.31        77.72 o                         
  30   6   1       1150.15       1103.70        70.29 o                         
  32   6   1         55.99         39.17        39.80 o                         
  34   6   1        102.14         65.34        43.37 o                         
  36   6   1       1584.37       1303.65        80.35 o                         
  38   6   1        322.74        210.13        44.04 o                         
  40   6   1        171.95        341.79        50.89 o                         
  42   6   1        457.07        367.10       199.61 o                         
 -39   7   1       2114.02       2193.18       118.59 o                         
 -37   7   1        927.85        994.58        86.52 o                         
 -35   7   1       1149.18       1215.73        86.49 o                         
 -33   7   1        882.87        806.80        63.29 o                         
 -31   7   1         28.52         30.65        40.85 o                         
 -29   7   1        666.72        531.80        50.56 o                         
 -27   7   1       4096.45       3981.57       109.12 o                         
 -25   7   1       7910.56       7947.45       198.35 o                         
 -23   7   1        722.05        765.66        63.88 o                         
 -21   7   1         71.45        103.83        39.93 o                         
 -19   7   1       2432.52       2372.62        84.85 o                         
 -17   7   1       7528.80       7486.67       180.67 o                         
 -15   7   1       4317.42       4341.80       121.81 o                         
 -13   7   1        129.60        130.65        32.59 o                         
 -11   7   1       1947.80       2080.95        73.47 o                         
  -9   7   1       5855.95       6213.91       131.97 o                         
  -7   7   1       5324.48       5463.84       132.41 o                         
  -5   7   1       4643.16       5249.18       128.67 o                         
  -3   7   1         11.34         27.20        34.02 o                         
  -1   7   1        228.25        433.17        41.63 o                         
   1   7   1       5019.86       5455.94       118.95 o                         
   3   7   1      14094.21      15577.15       387.47 o                         
   5   7   1       4581.78       4664.68       139.84 o                         
   7   7   1         12.66         10.32        29.45 o                         
   9   7   1       3707.03       3808.25       110.01 o                         
  11   7   1       9106.11       9678.24       192.95 o                         
  13   7   1       3528.13       3575.04        98.09 o                         
  15   7   1        702.60        757.62        49.43 o                         
  17   7   1        861.91        934.69        47.29 o                         
  19   7   1      14742.53      14904.11       243.87 o                         
  21   7   1       6299.52       6262.98       150.71 o                         
  23   7   1         52.79         41.43        35.74 o                         
  25   7   1        257.75        300.09        46.78 o                         
  27   7   1       1307.38       1336.04        76.98 o                         
  29   7   1       2773.92       2516.84       102.36 o                         
  31   7   1       2401.93       2618.12       106.16 o                         
  33   7   1       1671.92       1607.61        89.48 o                         
  35   7   1         99.28        129.90        49.96 o                         
  37   7   1       3002.61       3045.04       131.80 o                         
 -34   8   1       2945.14       3200.48       140.26 o                         
 -32   8   1         77.45         43.99        48.09 o                         
 -30   8   1       2014.87       2004.72        86.02 o                         
 -28   8   1       1532.57       1659.00        78.23 o                         
 -26   8   1       2719.61       2752.78       120.47 o                         
 -24   8   1       1316.65       1206.45        77.81 o                         
 -22   8   1       3423.45       3647.33       116.85 o                         
 -20   8   1       3363.48       3459.45       114.42 o                         
 -18   8   1      10723.96      10960.55       225.49 o                         
 -16   8   1       1525.33       1598.51        71.46 o                         
 -14   8   1        911.79        913.21        56.57 o                         
 -12   8   1       1558.04       1619.04       101.49 o                         
 -10   8   1        526.71        618.88        52.77 o                         
  -8   8   1       1206.30       1434.82        77.98 o                         
  -6   8   1       2278.21       2509.81        90.79 o                         
  -4   8   1         13.93        -22.17        29.40 o                         
  -2   8   1       1507.37       1676.83        74.58 o                         
   0   8   1       4190.11       4309.56       117.17 o                         
   2   8   1        472.67        485.12        69.79 o                         
   4   8   1        291.19        298.88        39.03 o                         
   6   8   1         11.92         67.08        33.00 o                         
   8   8   1        239.21        238.96        46.35 o                         
  10   8   1        758.05        749.64        59.43 o                         
  12   8   1       2827.23       2766.84        90.64 o                         
  14   8   1          8.23        -25.55        32.43 o                         
  16   8   1       1588.35       1615.82        73.39 o                         
  18   8   1       3268.61       3255.06        95.97 o                         
  20   8   1        644.78        636.96        50.67 o                         
  22   8   1        228.76        175.82        43.14 o                         
  24   8   1        917.77        957.36        84.58 o                         
  26   8   1        239.79        189.95        49.07 o                         
  28   8   1        810.40        862.60        71.70 o                         
  30   8   1        768.14        856.65        72.73 o                         
  32   8   1          5.70         20.55        46.70 o                         
  34   8   1          8.08         -5.39        54.06 o                         
 -29   9   1       1435.13       1398.07        81.70 o                         
 -27   9   1       3599.97       3523.63       126.51 o                         
 -25   9   1        222.59        158.69        46.78 o                         
 -23   9   1       2629.66       2456.71        97.21 o                         
 -21   9   1        870.53        827.90        64.30 o                         
 -19   9   1       1805.69       1849.07        88.25 o                         
 -17   9   1       3036.02       3070.99       155.25 o                         
 -15   9   1        194.19        148.00        40.39 o                         
 -13   9   1       1095.76       1143.38        72.17 o                         
 -11   9   1       1769.04       1841.36        85.49 o                         
  -9   9   1       2513.78       2559.95        97.97 o                         
  -7   9   1       3996.33       4291.65       133.94 o                         
  -5   9   1        438.28        414.38        50.83 o                         
  -3   9   1        104.31        107.30        39.79 o                         
  -1   9   1       4531.46       4585.76       128.02 o                         
   1   9   1       3986.03       4317.15       122.31 o                         
   3   9   1       2493.14       2798.32       132.75 o                         
   5   9   1       1341.48       1430.48        71.52 o                         
   7   9   1         47.94         81.69        39.34 o                         
   9   9   1       1877.48       1991.70        85.47 o                         
  11   9   1       3455.93       3616.91       130.91 o                         
  13   9   1       1227.72       1291.39       141.86 o                         
  15   9   1       4041.26       4149.60       116.94 o                         
  17   9   1       9308.66       9062.69       179.86 o                         
  19   9   1        252.07        239.16        49.44 o                         
  21   9   1       5557.42       5398.57       143.52 o                         
  23   9   1       2432.71       2324.31       111.72 o                         
  25   9   1         74.25        145.42        50.26 o                         
  27   9   1        900.00        859.45        72.75 o                         
 -20  10   1       1726.87       1709.78        86.87 o                         
 -18  10   1       5159.76       4866.69       142.27 o                         
 -16  10   1       3268.00       3186.69       119.56 o                         
 -14  10   1        237.35        170.49        48.39 o                         
 -12  10   1       1930.37       2124.60        96.84 o                         
 -10  10   1        585.66        571.70        59.83 o                         
  -8  10   1       1033.93       1174.62        76.52 o                         
  -6  10   1       1880.66       2171.38       102.91 o                         
  -4  10   1       1493.09       1659.62        83.95 o                         
  -2  10   1        532.96        608.47        59.38 o                         
   0  10   1       2199.01       2322.02       110.64 o                         
   2  10   1        664.84        754.84        75.27 o                         
   4  10   1        429.16        553.46        66.99 o                         
   6  10   1        501.14        527.52        80.66 o                         
   8  10   1        432.98        517.72       112.62 o                         
  10  10   1       7021.98       7219.92       199.91 o                         
  12  10   1       3509.21       3437.00       118.01 o                         
  14  10   1        266.67        245.34        58.45 o                         
  16  10   1        287.81        337.73        78.00 o                         
  18  10   1         34.93         49.75        53.25 o                         
  20  10   1       1939.83       1875.40       131.33 o                         
 -50   0   2         87.13        174.96        79.81 o                         
 -48   0   2       5202.70       5486.46       222.72 o                         
 -46   0   2       2129.37       2622.28       149.50 o                         
 -44   0   2       5308.46       5592.75       216.68 o                         
 -42   0   2       2372.72       2525.16       140.31 o                         
 -40   0   2        261.96        174.32        60.35 o                         
 -38   0   2       8747.81       8784.43       281.80 o                         
 -36   0   2      14148.14      13961.32       401.63 o                         
 -34   0   2       4678.07       4442.22       167.59 o                         
 -32   0   2         61.20         61.28        40.84 o                         
 -30   0   2       2749.79       2556.22       116.81 o                         
 -28   0   2      16987.89      15935.33       429.07 o                         
 -26   0   2        687.24        866.48        50.16 o                         
 -24   0   2       8857.51       7632.95       236.41 o                         
 -22   0   2       2824.85       2300.82       134.28 o                         
 -20   0   2       7947.08       7724.15       301.94 o                         
 -18   0   2      22205.83      19674.53       642.95 o                         
 -16   0   2       9278.97       8920.28       248.97 o                         
 -14   0   2       2422.13       2478.67        65.54 o                         
 -12   0   2       1471.41       1369.43        35.73 o                         
 -10   0   2        950.28       1234.42        31.79 o                         
  -8   0   2       5136.01       5166.72        81.69 o                         
  -6   0   2     268596.59     255784.70      2838.68 o                         
  -4   0   2        250.14        382.41        15.76 o                         
  -2   0   2       9027.00       8641.63       107.63 o                         
   0   0   2         58.64         84.09        12.61 o                         
   2   0   2        349.89        365.16        18.31 o                         
   4   0   2       6565.70       6242.20       101.46 o                         
   6   0   2      15775.62      15786.95       250.56 o                         
   8   0   2        153.88        132.18        22.59 o                         
  10   0   2      18284.56      18521.71       350.68 o                         
  12   0   2      14253.12      12760.76       278.53 o                         
  14   0   2      34513.23      32177.13       655.81 o                         
  16   0   2       3533.85       3242.09       113.63 o                         
  18   0   2        281.68        384.22        45.62 o                         
  20   0   2       5721.12       5395.91       139.42 o                         
  22   0   2      31240.70      30958.48       574.91 o                         
  24   0   2      38496.23      37484.25       691.31 o                         
  26   0   2      14863.00      14457.07       322.38 o                         
  28   0   2        494.12        550.86        49.04 o                         
  30   0   2       4425.69       4350.56       131.94 o                         
  32   0   2      28567.33      29517.62       621.37 o                         
  34   0   2        419.53        387.68        62.80 o                         
  36   0   2      20372.27      21049.48       536.51 o                         
  38   0   2       1323.89       1491.38       114.84 o                         
  40   0   2       3665.83       3740.60       196.70 o                         
  42   0   2       5898.46       6547.75       225.92 o                         
  44   0   2       1958.25       2049.81       147.12 o                         
  46   0   2         40.26         64.23       102.11 o                         
  48   0   2        297.51        393.86       100.74 o                         
 -51   1   2         38.73         54.47        61.25 o                         
 -49   1   2         11.91          1.90        54.51 o                         
 -47   1   2       1035.67       1146.06        76.51 o                         
 -45   1   2        684.49        669.83        62.29 o                         
 -43   1   2        154.88        149.89        43.83 o                         
 -41   1   2         26.65         39.26        35.57 o                         
 -39   1   2          0.53          9.10        31.16 o                         
 -37   1   2        181.82        201.07        34.44 o                         
 -35   1   2        226.31        244.63        34.48 o                         
 -33   1   2          0.84          0.68        21.88 o                         
 -31   1   2         60.91        114.12        25.25 o                         
 -29   1   2         24.09         22.11        23.75 o                         
 -27   1   2       1877.17       1997.79        64.98 o                         
 -25   1   2         91.87         33.02        22.33 o                         
 -23   1   2          5.54         -0.64        20.31 o                         
 -21   1   2         68.15        116.40        21.62 o                         
 -19   1   2       2365.52       2629.95        76.14 o                         
 -17   1   2       1488.47       1429.86        36.23 o                         
 -15   1   2        407.53        502.05        21.76 o                         
 -13   1   2       1712.39       1704.47        33.43 o                         
 -11   1   2         15.22          1.36         9.47 o                         
  -9   1   2        138.82        156.66        10.76 o                         
  -7   1   2      26487.95      24813.39       233.61 o                         
  -5   1   2      29896.72      28279.74       251.18 o                         
  -3   1   2       6663.73       6417.74        64.34 o                         
  -1   1   2       4664.32       4940.04        56.66 o                         
   1   1   2      14946.30      14330.05       140.04 o                         
   3   1   2       5764.12       5152.55        66.55 o                         
   5   1   2       3247.48       3314.16        47.46 o                         
   7   1   2      16566.60      16366.90       190.28 o                         
   9   1   2       8342.36       8121.25       111.26 o                         
  11   1   2        704.83        797.13        28.43 o                         
  13   1   2       1240.76       1352.02        39.39 o                         
  15   1   2        643.14        680.04        28.32 o                         
  17   1   2         18.94         23.42        16.74 o                         
  19   1   2        565.11        517.28        33.56 o                         
  21   1   2        181.28        191.60        27.11 o                         
  23   1   2         34.37         22.60        25.32 o                         
  25   1   2          6.32         -1.11        21.34 o                         
  27   1   2        110.31         86.40        23.46 o                         
  29   1   2          6.14         -3.60        21.53 o                         
  31   1   2        947.47       1032.77        50.93 o                         
  33   1   2         78.30         87.47        30.98 o                         
  35   1   2       2462.23       2775.58        92.96 o                         
  37   1   2          0.23         71.49        92.50 o                         
  39   1   2        106.22         81.62        37.86 o                         
  41   1   2        378.95        366.11        50.35 o                         
  43   1   2       1224.06       1189.67        70.07 o                         
  45   1   2       1154.49       1055.78        69.60 o                         
  47   1   2         95.98         75.35        54.40 o                         
 -50   2   2        174.89        131.90        65.42 o                         
 -48   2   2       1190.47       1512.87       142.23 o                         
 -46   2   2        665.63        717.07        71.64 o                         
 -44   2   2       4630.88       5071.44       152.89 o                         
 -42   2   2       5480.30       5708.87       138.69 o                         
 -40   2   2        191.30        203.61        36.33 o                         
 -38   2   2       3695.91       3872.59       103.19 o                         
 -36   2   2       9250.66       9588.07       225.71 o                         
 -34   2   2       6573.42       6609.94       166.50 o                         
 -32   2   2       1181.83       1356.32        89.70 o                         
 -30   2   2        523.70        523.08        50.15 o                         
 -28   2   2        967.19        953.31        66.08 o                         
 -26   2   2      22732.75      21721.86       472.72 o                         
 -24   2   2      12274.40      11016.16       282.61 o                         
 -22   2   2       1522.94       1467.11        76.37 o                         
 -20   2   2       2629.24       2649.63        76.48 o                         
 -18   2   2       8983.27       8293.42       148.28 o                         
 -16   2   2       9850.53       9173.99       140.86 o                         
 -14   2   2       9555.43       9387.76       153.43 o                         
 -12   2   2       5714.25       5644.54        88.33 o                         
 -10   2   2        103.08        127.69        10.95 o                         
  -8   2   2       3668.57       3450.65        66.20 o                         
  -6   2   2      14283.07      13395.15       144.50 o                         
  -4   2   2        260.71        453.96        16.77 o                         
  -2   2   2       1204.61       1201.90        27.41 o                         
   0   2   2       2443.56       2650.24        44.28 o                         
   2   2   2       2893.16       3097.57        47.53 o                         
   4   2   2        255.96        250.50        14.71 o                         
   6   2   2       2450.73       2372.78        42.86 o                         
   8   2   2        301.48        275.84        18.14 o                         
  10   2   2       1875.08       1731.38        43.83 o                         
  12   2   2      16378.49      15246.42       229.00 o                         
  14   2   2        414.90        346.27        21.76 o                         
  16   2   2      10611.64      10323.48       154.46 o                         
  18   2   2        521.30        574.06        26.96 o                         
  20   2   2       8094.19       7746.24       123.89 o                         
  22   2   2      22223.28      22055.14       329.10 o                         
  24   2   2      14873.09      14409.07       263.99 o                         
  26   2   2       2168.14       2162.42        71.11 o                         
  28   2   2        770.13        690.33        46.35 o                         
  30   2   2       4472.91       4591.60       115.45 o                         
  32   2   2       4142.97       4169.45       101.85 o                         
  34   2   2       5370.21       5472.98       123.13 o                         
  36   2   2       1484.75       1569.38        78.93 o                         
  38   2   2        108.03         63.49        40.65 o                         
  40   2   2       2701.09       3234.22       112.10 o                         
  42   2   2       3258.94       3895.43       137.65 o                         
  44   2   2       1390.19       1475.27        94.75 o                         
  46   2   2         81.47         59.70        48.94 o                         
 -49   3   2        259.60        405.89        84.57 o                         
 -47   3   2        137.38        162.19        64.76 o                         
 -45   3   2       1113.37       1116.49        93.98 o                         
 -43   3   2       1043.15       1004.25        86.57 o                         
 -41   3   2         91.09        131.97        49.48 o                         
 -39   3   2          3.79        -39.96        40.44 o                         
 -37   3   2         94.30         98.62        38.22 o                         
 -35   3   2       1106.79        999.60        70.81 o                         
 -33   3   2       2644.70       2466.02       100.41 o                         
 -31   3   2        224.86        267.75        44.35 o                         
 -29   3   2       5303.35       5141.05       139.37 o                         
 -27   3   2       1004.85        934.02        60.67 o                         
 -25   3   2       3776.67       3566.14        99.50 o                         
 -23   3   2       1964.65       1899.30        70.68 o                         
 -21   3   2       1963.10       2097.42        61.66 o                         
 -19   3   2        406.70        480.37        68.82 o                         
 -17   3   2       1656.20       1516.95        57.66 o                         
 -15   3   2       6456.82       6558.53       126.21 o                         
 -13   3   2       2452.92       2669.39        60.76 o                         
 -11   3   2         59.91         55.19        13.53 o                         
  -9   3   2         14.52          9.84        16.82 o                         
  -7   3   2          3.36         11.11        15.14 o                         
  -5   3   2        297.84        233.20        22.00 o                         
  -3   3   2        666.98        703.79        29.85 o                         
  -1   3   2       1948.22       2443.70        68.80 o                         
   1   3   2       4526.08       4576.74       105.34 o                         
   3   3   2        558.91        502.17        28.13 o                         
   5   3   2       2024.80       2152.06        63.01 o                         
   7   3   2       1043.73        918.10        35.26 o                         
   9   3   2       2405.97       2499.93        61.95 o                         
  11   3   2       4873.81       4888.48        98.91 o                         
  13   3   2      31385.75      32858.65       569.95 o                         
  15   3   2          3.31         12.53        21.47 o                         
  17   3   2       1030.90       1218.71        60.82 o                         
  19   3   2         13.91          1.52        16.83 o                         
  21   3   2         46.78         48.58        19.40 o                         
  23   3   2         58.32         81.91        20.78 o                         
  25   3   2        504.25        396.51        29.43 o                         
  27   3   2         98.43         95.54        30.64 o                         
  29   3   2       1707.61       1705.11        65.62 o                         
  31   3   2       2491.89       2422.25        76.16 o                         
  33   3   2        640.50        701.53        60.10 o                         
  35   3   2        192.41        192.43        49.40 o                         
  37   3   2          1.39          9.43        38.21 o                         
  39   3   2          0.35        -45.68        50.13 o                         
  41   3   2        299.92        259.63        50.35 o                         
  43   3   2       1202.97       1157.94        79.41 o                         
  45   3   2        713.08        707.38        69.38 o                         
 -46   4   2       1776.05       1982.76       104.03 o                         
 -44   4   2        663.51        815.44        73.00 o                         
 -42   4   2        465.01        478.94        62.70 o                         
 -40   4   2         36.76         79.13        42.77 o                         
 -38   4   2        505.70        592.35        66.34 o                         
 -36   4   2       2238.92       2254.80       104.08 o                         
 -34   4   2       2823.70       2985.13       113.51 o                         
 -32   4   2        401.36        477.51        55.03 o                         
 -30   4   2       1553.87       1559.40        80.93 o                         
 -28   4   2       3122.12       3016.56        95.87 o                         
 -26   4   2      24806.10      24906.08       441.86 o                         
 -24   4   2       7641.37       8002.52       153.54 o                         
 -22   4   2        188.37        140.35        38.40 o                         
 -20   4   2       2447.67       2487.90        73.76 o                         
 -18   4   2      11988.68      11969.65       239.81 o                         
 -16   4   2      23064.38      21827.53       383.11 o                         
 -14   4   2      14832.94      13543.61       218.39 o                         
 -12   4   2        594.55        602.40        35.25 o                         
 -10   4   2       1852.29       1751.72        50.60 o                         
  -8   4   2      19313.88      19802.11       305.23 o                         
  -6   4   2        254.87        178.64        22.63 o                         
  -4   4   2      16980.46      16849.73       303.90 o                         
  -2   4   2       1109.96       1097.48        67.62 o                         
   0   4   2      10659.00      11166.27       236.50 o                         
   2   4   2      20543.15      20722.21       368.42 o                         
   4   4   2       9251.53       8723.70       159.96 o                         
   6   4   2       2647.75       2445.83        66.18 o                         
   8   4   2       1285.47       1237.39        40.19 o                         
  10   4   2       2209.32       2086.65        53.92 o                         
  12   4   2      22324.48      21984.19       359.14 o                         
  14   4   2       7044.90       6285.10       116.39 o                         
  16   4   2       3391.04       2946.19        75.12 o                         
  18   4   2        726.07        779.79        46.73 o                         
  20   4   2        271.68        164.53        34.11 o                         
  22   4   2       4397.80       4138.43        97.11 o                         
  24   4   2       8053.39       7717.88       151.45 o                         
  26   4   2       3904.89       3744.55        84.90 o                         
  28   4   2          5.91         10.08        31.58 o                         
  30   4   2       2132.23       2112.58        70.41 o                         
  32   4   2       1199.08       1233.40        61.12 o                         
  34   4   2      15850.94      15949.84       275.74 o                         
  36   4   2         26.59         95.82        37.82 o                         
  38   4   2        310.85        385.22        50.62 o                         
  40   4   2       1744.06       1954.68        93.77 o                         
  42   4   2       3963.36       4061.57       119.31 o                         
  44   4   2       2771.28       2912.61       125.02 o                         
 -45   5   2          8.55         37.31        51.39 o                         
 -43   5   2        694.74        443.30        61.46 o                         
 -41   5   2        828.21        767.76        70.39 o                         
 -39   5   2        111.33         60.83        50.50 o                         
 -37   5   2       1676.89       1608.73        94.08 o                         
 -35   5   2       2440.37       2579.56       112.29 o                         
 -33   5   2       1016.89        946.30        72.27 o                         
 -31   5   2         69.26         62.30        37.55 o                         
 -29   5   2       1052.01       1029.57        63.18 o                         
 -27   5   2        322.50        335.51        43.14 o                         
 -25   5   2        662.72        594.78        44.35 o                         
 -23   5   2        427.54        495.97        40.60 o                         
 -21   5   2          2.23         10.24        27.25 o                         
 -19   5   2       1175.18       1401.99        69.72 o                         
 -17   5   2       2742.93       2672.35        64.17 o                         
 -15   5   2        872.98        777.34        46.00 o                         
 -13   5   2         85.95         53.32        22.40 o                         
 -11   5   2        238.06        189.71        26.26 o                         
  -9   5   2       1195.43       1399.49        62.33 o                         
  -7   5   2        637.89        637.31        42.71 o                         
  -5   5   2      19422.53      20577.23       334.84 o                         
  -3   5   2       1468.63       1398.70        81.91 o                         
  -1   5   2       1193.36       1265.06        69.86 o                         
   1   5   2        477.46        381.94        30.10 o                         
   3   5   2        252.38        246.25        21.61 o                         
   5   5   2       1969.06       2270.60        55.13 o                         
   7   5   2       6099.54       6563.02       160.39 o                         
   9   5   2       4550.11       4856.83        98.06 o                         
  11   5   2         51.96         44.45        21.72 o                         
  13   5   2      19996.24      20204.13       320.30 o                         
  15   5   2        107.65         89.76        23.06 o                         
  17   5   2        343.44        379.57        31.54 o                         
  19   5   2        159.93        171.00        29.59 o                         
  21   5   2        615.53        585.86        47.38 o                         
  23   5   2       2227.33       2008.85        78.45 o                         
  25   5   2       1587.78       1471.29        99.42 o                         
  27   5   2          1.80          5.13        28.58 o                         
  29   5   2       2357.43       2351.97        81.42 o                         
  31   5   2       1591.01       1518.37        80.60 o                         
  33   5   2         91.77         29.17        37.96 o                         
  35   5   2        185.74        166.87        43.82 o                         
  37   5   2          7.29         41.47        38.53 o                         
  39   5   2         77.67         96.81        41.50 o                         
  41   5   2        602.66        719.70        76.57 o                         
 -42   6   2         59.74         26.34        49.08 o                         
 -40   6   2         13.64          6.25        53.96 o                         
 -38   6   2        322.01        287.91        61.51 o                         
 -36   6   2       1920.51       2102.23       106.55 o                         
 -34   6   2       2152.98       2196.85       107.83 o                         
 -32   6   2        308.90        268.84        60.82 o                         
 -30   6   2        674.69        679.84        51.04 o                         
 -28   6   2      11544.11      11479.66       220.10 o                         
 -26   6   2       1942.09       1820.02        80.06 o                         
 -24   6   2       5520.60       5517.04       145.64 o                         
 -22   6   2       1890.19       1892.06        64.23 o                         
 -20   6   2        328.13        338.63        35.98 o                         
 -18   6   2       9063.69       9086.01       168.65 o                         
 -16   6   2      16482.78      15870.59       304.34 o                         
 -14   6   2       6674.40       6470.42       149.93 o                         
 -12   6   2        244.11        311.36        49.13 o                         
 -10   6   2        155.68        113.69        35.25 o                         
  -8   6   2       3006.78       3191.98       105.86 o                         
  -6   6   2       2807.05       2930.10        77.06 o                         
  -4   6   2      25586.20      27040.61       410.28 o                         
  -2   6   2       5293.68       5780.20       113.39 o                         
   0   6   2       7992.41       8491.67       150.75 o                         
   2   6   2      16746.45      18200.35       470.43 o                         
   4   6   2       7665.56       8031.62       137.72 o                         
   6   6   2       4235.45       4206.17        91.53 o                         
   8   6   2       1201.49       1242.49        47.43 o                         
  10   6   2       2412.95       2465.93        68.29 o                         
  12   6   2       7426.54       7682.47       145.21 o                         
  14   6   2      29412.29      28647.69       444.50 o                         
  16   6   2         15.67          4.52        27.91 o                         
  18   6   2        709.88        774.36        52.10 o                         
  20   6   2        146.27        144.98        34.61 o                         
  22   6   2       1226.64       1118.64        63.92 o                         
  24   6   2       6188.38       6235.28       163.64 o                         
  26   6   2       5177.90       5250.09       124.86 o                         
  28   6   2        129.11         92.08        36.57 o                         
  30   6   2       2559.01       2660.71        91.69 o                         
  32   6   2       6531.39       6339.50       146.20 o                         
  34   6   2       1954.58       1979.12        83.48 o                         
  36   6   2        457.02        469.67        53.49 o                         
  38   6   2         53.46         50.57        50.00 o                         
 -39   7   2        116.40        210.64        69.79 o                         
 -37   7   2       1826.77       1843.79       120.99 o                         
 -35   7   2        756.60        690.41        82.32 o                         
 -33   7   2         23.37         46.43        49.41 o                         
 -31   7   2          1.73         -2.65        41.98 o                         
 -29   7   2       2498.21       2234.22        99.42 o                         
 -27   7   2       1813.63       1775.82        92.32 o                         
 -25   7   2        529.89        465.90        41.17 o                         
 -23   7   2        295.92        352.72        47.38 o                         
 -21   7   2        923.91        926.84        62.53 o                         
 -19   7   2       1461.56       1720.02        82.56 o                         
 -17   7   2        413.50        419.60        46.81 o                         
 -15   7   2        179.50        142.66        42.38 o                         
 -13   7   2        225.22        223.74        54.98 o                         
 -11   7   2         92.10        103.99        35.50 o                         
  -9   7   2       1748.63       1884.52        66.02 o                         
  -7   7   2      16552.79      17665.48       424.36 o                         
  -5   7   2       2307.25       2529.37        79.28 o                         
  -3   7   2        193.02        184.37        34.41 o                         
  -1   7   2        489.52        660.93        40.52 o                         
   1   7   2        597.07        670.63        56.72 o                         
   3   7   2       2090.48       2237.87        70.54 o                         
   5   7   2       5149.17       5366.32       113.37 o                         
   7   7   2       2201.35       2071.88        66.12 o                         
   9   7   2       1346.86       1525.55        65.21 o                         
  11   7   2      10702.64      11246.38       244.26 o                         
  13   7   2       3422.20       3567.85        92.17 o                         
  15   7   2       2183.27       2163.38        80.80 o                         
  17   7   2          3.87         24.11        32.56 o                         
  19   7   2         43.40         35.00        34.16 o                         
  21   7   2       1123.00       1053.27        64.03 o                         
  23   7   2       3086.71       2786.10       109.81 o                         
  25   7   2        684.64        606.60        56.45 o                         
  27   7   2         31.55         32.43        40.80 o                         
  29   7   2         44.34        -18.08        41.50 o                         
  31   7   2        157.94        122.59        47.77 o                         
  33   7   2       2894.29       2547.17       106.33 o                         
  35   7   2        959.26       1028.58        77.06 o                         
 -34   8   2       3294.89       3279.45       147.86 o                         
 -32   8   2       3659.07       3740.27       153.47 o                         
 -30   8   2        282.31        257.05        53.42 o                         
 -28   8   2        940.13        952.11        70.80 o                         
 -26   8   2       5559.16       5190.07       154.78 o                         
 -24   8   2       2430.05       2418.32        98.02 o                         
 -22   8   2       1206.08       1246.55        74.95 o                         
 -20   8   2         28.81         46.13        37.21 o                         
 -18   8   2       2324.80       2127.36        81.31 o                         
 -16   8   2       2461.09       2490.60        91.26 o                         
 -14   8   2       1195.38       1260.89        73.67 o                         
 -12   8   2        857.88        806.35        87.63 o                         
 -10   8   2         60.14        111.87        38.58 o                         
  -8   8   2       1301.30       1226.82        72.34 o                         
  -6   8   2       3053.57       3287.15       118.83 o                         
  -4   8   2        802.97        777.60        59.37 o                         
  -2   8   2       1350.55       1433.05        75.08 o                         
   0   8   2        299.69        311.23        40.64 o                         
   2   8   2       1399.20       1646.55        74.60 o                         
   4   8   2       5728.76       5978.84       159.94 o                         
   6   8   2       2914.42       2890.51        94.50 o                         
   8   8   2        767.56        735.20        62.22 o                         
  10   8   2       2541.82       2416.34        86.97 o                         
  12   8   2       2156.02       2089.89       107.06 o                         
  14   8   2       3391.74       3386.14       106.16 o                         
  16   8   2       2880.86       2907.31       100.25 o                         
  18   8   2       1802.70       1630.12        79.80 o                         
  20   8   2       8317.38       7948.57       183.10 o                         
  22   8   2       5698.01       5516.96       150.69 o                         
  24   8   2       2378.01       2454.70       100.90 o                         
  26   8   2        382.00        444.48        58.23 o                         
  28   8   2        346.67        291.75        54.88 o                         
  30   8   2       3293.26       3070.00       120.36 o                         
 -27   9   2       4394.78       4125.47       119.86 o                         
 -25   9   2       2018.09       2190.66        89.45 o                         
 -23   9   2       3891.62       3790.10       112.13 o                         
 -21   9   2         93.57         80.37        40.65 o                         
 -19   9   2       4195.77       4077.65       111.90 o                         
 -17   9   2       3696.18       3677.34       115.67 o                         
 -15   9   2        386.81        412.68        52.85 o                         
 -13   9   2         56.77         81.35        72.73 o                         
 -11   9   2        134.61        101.68        42.81 o                         
  -9   9   2        385.42        333.27        59.64 o                         
  -7   9   2       6118.87       6696.94       216.71 o                         
  -5   9   2       2068.11       2213.72       101.98 o                         
  -3   9   2        381.76        514.22        56.37 o                         
  -1   9   2         19.33         24.75        34.55 o                         
   1   9   2        172.52        157.72        40.26 o                         
   3   9   2       1318.65       1265.07        86.42 o                         
   5   9   2       5090.26       4917.42       124.44 o                         
   7   9   2       4061.22       3915.07       139.44 o                         
   9   9   2         68.41         10.48        40.09 o                         
  11   9   2       3177.89       3084.56       121.73 o                         
  13   9   2        138.46        125.89        48.87 o                         
  15   9   2       2688.86       2717.81       119.05 o                         
  17   9   2        172.30        198.35        47.51 o                         
  19   9   2         62.26         36.76        44.24 o                         
  21   9   2         48.54        -15.09        42.41 o                         
  23   9   2        917.84        859.45        78.70 o                         
  25   9   2       1126.84       1183.09        81.41 o                         
 -18  10   2       1348.86       1281.86        79.75 o                         
 -16  10   2       3928.48       3867.43       133.77 o                         
 -14  10   2       3857.43       3709.28       138.02 o                         
 -12  10   2       1025.70       1023.17       102.68 o                         
 -10  10   2       1177.94       1348.78        87.60 o                         
  -8  10   2       3461.33       3407.93       130.95 o                         
  -6  10   2      10902.10      10829.63       329.18 o                         
  -4  10   2        935.16        997.14        79.62 o                         
  -2  10   2          8.20         19.78        40.30 o                         
   0  10   2        828.91        806.49        67.85 o                         
   2  10   2       3142.32       3005.02       116.44 o                         
   4  10   2       4330.35       4669.21       143.70 o                         
   6  10   2        752.88        807.85        84.91 o                         
   8  10   2        856.77        832.51       122.73 o                         
  10  10   2       2717.82       2780.25       138.29 o                         
  12  10   2       4826.73       4571.60       175.07 o                         
  14  10   2         35.13        104.44        59.27 o                         
  16  10   2       2218.33       2080.76       138.19 o                         
 -49   1   3        382.51        456.62        74.11 o                         
 -47   1   3        498.83        427.97        72.50 o                         
 -45   1   3       4325.49       4495.61       162.08 o                         
 -43   1   3       7529.43       8024.63       192.56 o                         
 -41   1   3       3306.54       3680.83       105.03 o                         
 -39   1   3        145.33        198.60        45.51 o                         
 -37   1   3       4329.33       4455.58       111.47 o                         
 -35   1   3       6723.49       6494.69       175.23 o                         
 -33   1   3       8198.90       8234.62       204.43 o                         
 -31   1   3         23.21         64.24        28.81 o                         
 -29   1   3       7947.78       7565.21       160.71 o                         
 -27   1   3       3365.89       3467.24        93.14 o                         
 -25   1   3      23279.49      21295.38       357.75 o                         
 -23   1   3      12906.30      11288.61       224.01 o                         
 -21   1   3       1708.12       1599.13        47.13 o                         
 -19   1   3        347.51        391.98        31.01 o                         
 -17   1   3        368.78        321.88        26.00 o                         
 -15   1   3      14067.73      13823.23       198.50 o                         
 -13   1   3      31773.64      29330.91       353.87 o                         
 -11   1   3      34981.06      32711.96       360.64 o                         
  -9   1   3      18619.99      18441.03       212.64 o                         
  -7   1   3      11319.14      10032.95       111.51 o                         
  -5   1   3       3234.13       2916.93        40.60 o                         
  -3   1   3       5955.27       5599.88        64.72 o                         
  -1   1   3       9913.60       8923.04       104.75 o                         
   1   1   3        463.99        439.79        22.94 o                         
   3   1   3      11619.73      10828.13       137.99 o                         
   5   1   3      21577.24      20042.15       269.56 o                         
   7   1   3       5532.31       4979.84        77.22 o                         
   9   1   3       4958.06       4947.65        91.10 o                         
  11   1   3      21217.98      21550.64       304.51 o                         
  13   1   3       7096.82       6463.77       136.97 o                         
  15   1   3      21198.63      20074.62       355.99 o                         
  17   1   3      21931.77      20754.80       368.48 o                         
  19   1   3       1021.37        982.99        70.73 o                         
  21   1   3       9165.86       9089.35       171.06 o                         
  23   1   3      17528.35      16812.64       286.97 o                         
  25   1   3       9850.73       9204.43       176.94 o                         
  27   1   3       2332.75       2247.93        67.45 o                         
  29   1   3        749.77        831.18        50.10 o                         
  31   1   3        680.42        958.38        49.17 o                         
  33   1   3       8386.18       8782.09       178.40 o                         
  35   1   3       6675.34       6871.26       143.76 o                         
  37   1   3        235.84        238.01        36.75 o                         
  39   1   3       1122.97       1138.80        66.52 o                         
  41   1   3       2511.67       2631.18       101.62 o                         
  43   1   3       2789.80       2766.55        96.13 o                         
  45   1   3       1823.66       1932.25        85.33 o                         
 -48   2   3         24.64        -12.58        55.89 o                         
 -46   2   3        178.75        132.86        59.74 o                         
 -44   2   3         21.91        -15.60        44.68 o                         
 -42   2   3        524.35        389.20        56.13 o                         
 -40   2   3        380.60        307.46        51.70 o                         
 -38   2   3         17.52        -41.27        42.71 o                         
 -36   2   3          2.59         -3.33        38.05 o                         
 -34   2   3          3.22         -2.94        37.59 o                         
 -32   2   3        117.80        114.01        43.65 o                         
 -30   2   3       4992.09       4442.22       142.75 o                         
 -28   2   3       1393.48       1548.92        84.39 o                         
 -26   2   3       4075.88       4339.50       133.55 o                         
 -24   2   3        110.94        152.69        52.64 o                         
 -22   2   3       4605.00       4718.91       104.81 o                         
 -20   2   3       6105.45       6626.99       119.87 o                         
 -18   2   3        433.26        574.42        31.46 o                         
 -16   2   3        164.37        166.03        18.34 o                         
 -14   2   3          3.86          6.65        12.86 o                         
 -12   2   3       1950.19       2020.59        40.64 o                         
 -10   2   3      16507.13      16693.78       209.31 o                         
  -8   2   3        195.75        238.36        16.44 o                         
  -6   2   3       1696.58       1684.79        34.99 o                         
  -4   2   3       1707.06       1534.86        35.27 o                         
  -2   2   3        567.21        691.81        26.02 o                         
   0   2   3       5957.87       6019.01        88.68 o                         
   2   2   3       2167.69       1965.88        41.50 o                         
   4   2   3         18.15         17.08        17.56 o                         
   6   2   3          0.99          4.78        15.45 o                         
   8   2   3         35.72         58.00        17.95 o                         
  10   2   3       6684.81       6984.53       139.09 o                         
  12   2   3       8911.25       9060.60       149.02 o                         
  14   2   3       2260.50       2188.24        68.55 o                         
  16   2   3       2513.28       2469.60        65.66 o                         
  18   2   3       4109.63       4171.37        92.57 o                         
  20   2   3         97.32        133.28        25.66 o                         
  22   2   3         60.84         62.08        24.49 o                         
  24   2   3        623.85        538.50        38.70 o                         
  26   2   3       1147.22       1044.41        50.72 o                         
  28   2   3         83.05        123.76        31.11 o                         
  30   2   3      15026.55      15285.36       270.54 o                         
  32   2   3       1404.16       1279.15        61.58 o                         
  34   2   3        312.03        274.85        39.76 o                         
  36   2   3       3052.63       3044.57        91.69 o                         
  38   2   3       1662.91       1807.59        74.76 o                         
  40   2   3         51.84         18.76        42.49 o                         
  42   2   3       1762.18       1869.75       113.68 o                         
  44   2   3       1190.58       1233.24        78.64 o                         
 -47   3   3          2.60        -39.33        52.34 o                         
 -45   3   3        600.32        448.18        70.61 o                         
 -43   3   3       2594.84       2638.07       126.91 o                         
 -41   3   3       2384.83       2521.43       116.05 o                         
 -39   3   3        479.05        472.66        61.82 o                         
 -37   3   3        573.11        599.16        61.79 o                         
 -35   3   3       4885.45       4935.24       147.18 o                         
 -33   3   3       5900.99       5717.27       196.09 o                         
 -31   3   3       7674.74       7522.41       189.93 o                         
 -29   3   3        125.13        146.77        40.20 o                         
 -27   3   3        580.80        666.51        60.46 o                         
 -25   3   3       5221.62       4922.79       153.75 o                         
 -23   3   3      14482.46      13909.99       224.83 o                         
 -21   3   3      10963.77       9887.85       168.12 o                         
 -19   3   3        443.28        490.28        29.59 o                         
 -17   3   3       3921.66       3414.24        67.68 o                         
 -15   3   3       6990.42       6279.23        95.82 o                         
 -13   3   3       6884.75       6631.95        99.35 o                         
 -11   3   3         30.51         71.26        15.01 o                         
  -9   3   3      11042.18      10553.05       135.49 o                         
  -7   3   3       9586.51       9038.58       123.57 o                         
  -5   3   3      25263.30      23609.87       327.85 o                         
  -3   3   3       7416.89       6643.67       110.09 o                         
  -1   3   3        104.15        183.31        23.88 o                         
   1   3   3       5258.69       5338.31       108.62 o                         
   3   3   3      11605.60      11216.83       210.58 o                         
   5   3   3      20525.26      19269.74       373.25 o                         
   7   3   3      23489.20      21350.57       338.46 o                         
   9   3   3       4660.49       4626.92       106.35 o                         
  11   3   3       7822.23       7911.81       145.29 o                         
  13   3   3      23088.76      21428.85       343.35 o                         
  15   3   3      14254.35      13301.35       226.21 o                         
  17   3   3       4443.52       4108.21        92.04 o                         
  19   3   3        299.67        286.61        28.29 o                         
  21   3   3       1319.92       1213.24        62.61 o                         
  23   3   3       7866.63       7427.65       162.35 o                         
  25   3   3       8215.34       7763.85       190.77 o                         
  27   3   3        546.86        468.71        40.18 o                         
  29   3   3         13.50         39.71        29.39 o                         
  31   3   3       7409.85       7611.07       158.97 o                         
  33   3   3        299.39        330.66        42.51 o                         
  35   3   3        855.57        902.30        61.90 o                         
  37   3   3        947.46        897.82        57.74 o                         
  39   3   3         39.52         55.49        39.68 o                         
  41   3   3       1824.03       2002.58       136.07 o                         
  43   3   3       2151.69       2356.80       156.98 o                         
 -46   4   3         39.56        -45.82        45.82 o                         
 -44   4   3       1264.95       1223.14        82.08 o                         
 -42   4   3        634.07        460.29        66.88 o                         
 -40   4   3          5.17         42.37        48.86 o                         
 -38   4   3        219.92        173.28        49.24 o                         
 -36   4   3        990.56        919.45        74.20 o                         
 -34   4   3       1423.33       1363.55        88.04 o                         
 -32   4   3         46.70         42.39        41.42 o                         
 -30   4   3       1884.12       1831.53        97.84 o                         
 -28   4   3        345.98        365.67        77.19 o                         
 -26   4   3        758.03        724.04        43.58 o                         
 -24   4   3       1898.39       1827.99        61.68 o                         
 -22   4   3       1867.99       1597.84        81.78 o                         
 -20   4   3        808.39        830.70        51.57 o                         
 -18   4   3         18.68         25.86        19.11 o                         
 -16   4   3        428.00        403.14        27.85 o                         
 -14   4   3       1437.04       1454.37        41.79 o                         
 -12   4   3        448.24        544.64        30.97 o                         
 -10   4   3      10418.04      10462.45       173.64 o                         
  -8   4   3        811.38        678.85        37.38 o                         
  -6   4   3          4.39         -5.57        18.11 o                         
  -4   4   3         86.98         97.70        24.55 o                         
  -2   4   3       3342.36       3413.02       111.35 o                         
   0   4   3      10554.68      10932.50       206.00 o                         
   2   4   3       7181.42       7650.85       171.61 o                         
   4   4   3        507.42        573.23        39.41 o                         
   6   4   3       4959.78       4921.38       126.33 o                         
   8   4   3      25766.35      25539.60       485.40 o                         
  10   4   3        194.33        317.10        28.96 o                         
  12   4   3       5443.51       5534.82       118.00 o                         
  14   4   3       1181.56       1290.52        50.74 o                         
  16   4   3       4276.16       4383.73        99.31 o                         
  18   4   3       1491.54       1422.03        67.49 o                         
  20   4   3          0.05        -15.71        23.17 o                         
  22   4   3        836.16        891.51        55.43 o                         
  24   4   3       1588.51       1451.80        59.62 o                         
  26   4   3        195.31        171.76        32.06 o                         
  28   4   3        549.70        479.33        42.27 o                         
  30   4   3        479.17        468.20        41.93 o                         
  32   4   3         31.15          0.50        39.29 o                         
  34   4   3        155.12        120.40        42.84 o                         
  36   4   3        384.67        377.83        52.34 o                         
  38   4   3         23.91         28.51        44.20 o                         
  40   4   3        104.65         83.27        45.55 o                         
  42   4   3        175.36        192.07        56.96 o                         
 -43   5   3       1072.83       1009.20        88.98 o                         
 -41   5   3        668.40        630.36        75.40 o                         
 -39   5   3          1.62        -28.75        48.23 o                         
 -37   5   3        907.93        946.29        77.98 o                         
 -35   5   3       2124.20       1885.80       123.76 o                         
 -33   5   3       1374.92       1310.93        85.61 o                         
 -31   5   3       5281.81       4934.59       157.23 o                         
 -29   5   3        731.00        636.21        43.75 o                         
 -27   5   3       1470.21       1230.94        67.67 o                         
 -25   5   3       3711.97       3548.28        90.94 o                         
 -23   5   3       6877.85       6501.89       133.68 o                         
 -21   5   3       5236.32       4733.11       105.57 o                         
 -19   5   3        109.64         86.42        31.28 o                         
 -17   5   3       2829.02       2639.98        78.48 o                         
 -15   5   3       4996.70       4554.13       109.22 o                         
 -13   5   3       2839.05       2551.83        71.86 o                         
 -11   5   3       5415.60       4983.44       108.13 o                         
  -9   5   3          2.70         52.33        22.45 o                         
  -7   5   3       8068.78       8122.56       175.60 o                         
  -5   5   3      25270.81      23557.56       418.52 o                         
  -3   5   3      11012.07      10131.77       239.36 o                         
  -1   5   3          5.53         29.15        25.12 o                         
   1   5   3       7112.43       7094.58       158.92 o                         
   3   5   3      19696.13      19684.29       333.62 o                         
   5   5   3      33256.45      31764.30       619.53 o                         
   7   5   3      22903.74      21469.16       436.50 o                         
   9   5   3       1522.81       1696.05        79.86 o                         
  11   5   3         53.34         66.58        23.38 o                         
  13   5   3      13690.89      13145.52       235.43 o                         
  15   5   3       9595.76       9264.06       178.10 o                         
  17   5   3       4828.98       4673.95       124.31 o                         
  19   5   3       1839.13       1754.97        69.50 o                         
  21   5   3          5.22        -29.09        29.09 o                         
  23   5   3       2880.13       2635.01        99.83 o                         
  25   5   3       6360.28       6298.11       135.85 o                         
  27   5   3       4333.11       4437.21       112.61 o                         
  29   5   3        719.50        596.77        63.51 o                         
  31   5   3       2476.19       2337.16        83.29 o                         
  33   5   3       2619.39       2657.86       130.41 o                         
  35   5   3       2758.93       2787.46       106.95 o                         
  37   5   3       1806.49       1880.97       111.70 o                         
  39   5   3          5.18          4.90        45.93 o                         
 -40   6   3        166.95        134.83        64.57 o                         
 -38   6   3          2.08          1.49        59.20 o                         
 -36   6   3          2.19         11.55        47.31 o                         
 -34   6   3        249.83        193.25        49.35 o                         
 -32   6   3        340.35        306.17        45.38 o                         
 -30   6   3        137.05        109.35        35.91 o                         
 -28   6   3         26.41         13.38        29.75 o                         
 -26   6   3          5.80        -10.56        44.02 o                         
 -24   6   3        136.14        124.28        40.09 o                         
 -22   6   3        675.54        671.02        74.69 o                         
 -20   6   3        433.03        498.39        55.33 o                         
 -18   6   3        104.48         85.81        28.05 o                         
 -16   6   3        146.30        166.26        30.92 o                         
 -14   6   3         58.48         50.44        26.76 o                         
 -12   6   3       1109.56       1143.16        52.48 o                         
 -10   6   3        155.12        233.30        30.60 o                         
  -8   6   3          0.80        -25.82        25.82 o                         
  -6   6   3       2852.02       2996.17       114.29 o                         
  -4   6   3       2286.05       2128.96       115.44 o                         
  -2   6   3        748.22        699.12        41.48 o                         
   0   6   3        428.27        418.97        57.43 o                         
   2   6   3         64.58         57.20        26.60 o                         
   4   6   3        498.87        461.37        60.37 o                         
   6   6   3       4630.95       4541.80       221.22 o                         
   8   6   3       2752.10       2676.06       117.52 o                         
  10   6   3        778.97        772.02        66.83 o                         
  12   6   3       1491.08       1479.90        61.13 o                         
  14   6   3        774.90        747.54        65.91 o                         
  16   6   3       3159.03       2902.05        90.52 o                         
  18   6   3       3174.35       3013.20        94.44 o                         
  20   6   3          0.99          0.53        29.97 o                         
  22   6   3       3489.03       3373.56       124.60 o                         
  24   6   3       5731.36       5366.24       127.50 o                         
  26   6   3       2886.76       2742.64       165.20 o                         
  28   6   3        251.80        278.39        51.75 o                         
  30   6   3        334.74        185.93        46.80 o                         
  32   6   3       2723.16       2348.89        97.57 o                         
  34   6   3       2407.44       2479.56       191.69 o                         
  36   6   3       1303.98       1260.88        90.21 o                         
 -37   7   3        191.66        303.62        62.76 o                         
 -35   7   3       3346.26       3168.79       130.16 o                         
 -33   7   3       5485.12       5047.03       234.55 o                         
 -31   7   3       3463.04       3210.00       128.09 o                         
 -29   7   3          3.27         43.63        43.69 o                         
 -27   7   3       1234.68       1145.86        82.94 o                         
 -25   7   3       4120.80       4231.70       136.25 o                         
 -23   7   3       5731.30       5480.61       200.83 o                         
 -21   7   3       1992.91       1820.01        70.67 o                         
 -19   7   3         29.02         74.08        31.92 o                         
 -17   7   3       1375.99       1387.82        62.48 o                         
 -15   7   3       2246.05       2067.90        74.50 o                         
 -13   7   3       1481.35       1317.36        60.28 o                         
 -11   7   3       4608.73       4733.37       103.31 o                         
  -9   7   3        419.23        441.91        35.72 o                         
  -7   7   3         76.58         38.50        37.96 o                         
  -5   7   3       3704.59       3823.62       129.54 o                         
  -3   7   3       7516.59       7261.77       158.18 o                         
  -1   7   3       1159.97       1096.78        59.29 o                         
   1   7   3        349.19        382.59        36.31 o                         
   3   7   3       2611.50       2471.49        76.56 o                         
   5   7   3       5821.96       5533.88       132.00 o                         
   7   7   3       5476.25       5690.49       153.59 o                         
   9   7   3        112.18        101.67        39.24 o                         
  11   7   3         17.83         25.23        37.74 o                         
  13   7   3       6379.21       6234.09       143.22 o                         
  15   7   3       5930.98       5464.28       133.25 o                         
  17   7   3       1694.10       1736.47       102.67 o                         
  19   7   3        913.47        746.12        56.86 o                         
  21   7   3         31.14         46.91        37.00 o                         
  23   7   3       3581.37       3748.60       130.13 o                         
  25   7   3       5999.04       6119.08       155.34 o                         
  27   7   3       2370.41       2125.28        92.92 o                         
  29   7   3        182.51        138.99        50.56 o                         
  31   7   3        802.73        905.34        74.08 o                         
  33   7   3       2699.98       2492.09       131.51 o                         
 -32   8   3        942.93        847.67        80.79 o                         
 -30   8   3         24.89         15.80        51.71 o                         
 -28   8   3       1408.89       1293.50        90.06 o                         
 -26   8   3        163.53        189.04        51.67 o                         
 -24   8   3        889.37        863.41        69.23 o                         
 -22   8   3          8.61         18.09        41.68 o                         
 -20   8   3        109.70         54.97        38.41 o                         
 -18   8   3          0.69         -4.95        33.08 o                         
 -16   8   3          5.37         -9.56        33.78 o                         
 -14   8   3       1020.23        947.86        55.45 o                         
 -12   8   3       7082.32       7097.80       155.68 o                         
 -10   8   3         59.73         63.42        32.15 o                         
  -8   8   3        658.54        620.51        56.06 o                         
  -6   8   3       2368.37       2311.79        87.32 o                         
  -4   8   3       5782.21       5725.41       148.19 o                         
  -2   8   3       2819.44       2984.91        97.75 o                         
   0   8   3       1299.49       1246.53        86.78 o                         
   2   8   3          8.16          2.18        33.21 o                         
   4   8   3       3045.58       2975.09       104.93 o                         
   6   8   3       4685.21       4257.21       154.59 o                         
   8   8   3         19.95         11.44        40.28 o                         
  10   8   3       1961.37       1924.74        96.21 o                         
  12   8   3       4240.20       3917.00       133.26 o                         
  14   8   3        214.13        253.09        60.22 o                         
  16   8   3        447.11        438.80        59.03 o                         
  18   8   3       2118.71       1914.49        99.35 o                         
  20   8   3        163.08        264.05        56.27 o                         
  22   8   3       1222.30        995.15        82.37 o                         
  24   8   3       2013.50       1728.23       118.51 o                         
  26   8   3       1152.59       1182.86       109.76 o                         
  28   8   3        506.10        366.57        67.29 o                         
 -25   9   3       1559.61       1534.33        89.05 o                         
 -23   9   3       3787.79       3722.18       146.09 o                         
 -21   9   3        942.76        909.57        78.11 o                         
 -19   9   3         56.05         24.89        44.55 o                         
 -17   9   3        606.24        599.10        53.68 o                         
 -15   9   3       2640.17       2516.75        96.81 o                         
 -13   9   3       5254.39       4834.73       133.96 o                         
 -11   9   3          6.12         -8.72        37.92 o                         
  -9   9   3        331.35        333.66        54.09 o                         
  -7   9   3        814.08        909.17        66.20 o                         
  -5   9   3       1899.08       1960.76        87.29 o                         
  -3   9   3       3026.83       2777.18       106.49 o                         
  -1   9   3        880.68        875.57        74.95 o                         
   1   9   3        223.06        203.16        43.88 o                         
   3   9   3       2112.51       1996.04        98.31 o                         
   5   9   3       1064.79       1150.81        91.31 o                         
   7   9   3         19.19         -5.07        48.31 o                         
   9   9   3       2359.54       2248.32       107.10 o                         
  11   9   3       3365.86       3447.03       145.26 o                         
  13   9   3       3175.93       2924.49       124.20 o                         
  15   9   3       4195.21       4107.95       147.41 o                         
  17   9   3        635.63        639.98        72.63 o                         
  19   9   3          7.23        -48.19        48.19 o                         
  21   9   3        787.84        663.26        75.05 o                         
 -14  10   3       1256.83       1198.87       136.75 o                         
 -12  10   3       4282.51       4432.11       181.60 o                         
 -10  10   3        408.58        333.04        55.61 o                         
  -8  10   3        160.61        232.80        53.55 o                         
  -6  10   3        348.09        290.82        52.32 o                         
  -4  10   3       1253.78       1293.21        78.16 o                         
  -2  10   3       3225.90       3036.89       118.13 o                         
   0  10   3       2753.70       2650.17       118.00 o                         
   2  10   3          2.86         58.63        56.70 o                         
   4  10   3       4180.74       3815.97       182.38 o                         
   6  10   3       2950.31       2905.55       142.32 o                         
   8  10   3       1073.31       1052.49       122.45 o                         
 -48   0   4        974.94        460.01       216.60 o                         
 -46   0   4          0.02        -20.44       175.19 o                         
 -44   0   4       1776.40       1959.75       336.84 o                         
 -42   0   4       3039.81       3055.37       177.40 o                         
 -40   0   4       1961.85       2204.23       169.09 o                         
 -38   0   4       1011.29       1043.84       145.06 o                         
 -36   0   4        819.61       1164.22       177.31 o                         
 -34   0   4       1877.30       1678.77       154.25 o                         
 -32   0   4       3249.46       3261.56       165.82 o                         
 -30   0   4       9135.88       8699.85       444.85 o                         
 -28   0   4       3544.68       3509.81       132.26 o                         
 -26   0   4         90.92        155.94        45.54 o                         
 -24   0   4       5212.17       5591.45       429.62 o                         
 -22   0   4      15392.90      16080.20       503.44 o                         
 -20   0   4      18795.46      19050.96       577.87 o                         
 -18   0   4       3801.37       3657.72       139.55 o                         
 -16   0   4      12083.68      12734.34       340.22 o                         
 -14   0   4      22963.50      21189.98       524.80 o                         
 -12   0   4      44237.52      42519.53       851.76 o                         
 -10   0   4       7702.20       7037.35       177.53 o                         
  -8   0   4         14.97         -8.54        27.78 o                         
  -6   0   4       5731.99       5570.47       131.64 o                         
  -4   0   4      23815.80      23113.98       429.14 o                         
  -2   0   4      35567.58      32843.03       670.78 o                         
   0   0   4      13496.54      12756.12       287.80 o                         
   2   0   4         70.45        104.88        30.10 o                         
   4   0   4      11656.26      10936.55       252.38 o                         
   6   0   4       6303.92       5486.79       145.49 o                         
   8   0   4      29652.89      27626.50       570.52 o                         
  10   0   4       7089.69       6610.17       246.22 o                         
  12   0   4        566.62        816.50        69.01 o                         
  14   0   4      10737.94      10043.12       422.02 o                         
  16   0   4      12814.17      12064.89       334.31 o                         
  18   0   4       5246.39       4975.58       175.39 o                         
  20   0   4       1100.76        922.60        81.66 o                         
  22   0   4          5.39         24.01        41.73 o                         
  24   0   4        919.44        784.50       121.09 o                         
  26   0   4      13571.81      12344.20       356.11 o                         
  28   0   4         55.68         78.60        53.06 o                         
  30   0   4        858.86        780.66        74.43 o                         
  32   0   4        650.71        761.46       101.07 o                         
  34   0   4       5482.25       5805.07       188.34 o                         
  36   0   4       5493.73       5584.81       187.47 o                         
  38   0   4       1364.56       1304.96       104.20 o                         
  40   0   4        346.89        390.68        75.30 o                         
  42   0   4       3923.27       4049.80       170.49 o                         
 -47   1   4         54.79         18.85        57.70 o                         
 -45   1   4          1.51         24.04        54.49 o                         
 -43   1   4        114.33         73.37        52.95 o                         
 -41   1   4        348.17        262.84        60.86 o                         
 -39   1   4        520.09        385.07        53.06 o                         
 -37   1   4         97.84         40.68        41.18 o                         
 -35   1   4       1675.55       1574.01       120.11 o                         
 -33   1   4       8428.21       8027.13       220.29 o                         
 -31   1   4          0.13         67.32        33.08 o                         
 -29   1   4        293.72        205.60        30.45 o                         
 -27   1   4         16.65         -7.56        25.02 o                         
 -25   1   4         73.59         99.21        25.75 o                         
 -23   1   4        496.22        499.01        34.33 o                         
 -21   1   4        472.78        424.03        32.38 o                         
 -19   1   4          6.52        -19.00        19.00 o                         
 -17   1   4        128.02         69.01        24.21 o                         
 -15   1   4       5593.49       5528.04       104.66 o                         
 -13   1   4       7948.29       8177.04       125.58 o                         
 -11   1   4       1466.59       1604.64        43.08 o                         
  -9   1   4       1071.30       1064.73        37.95 o                         
  -7   1   4        400.04        399.23        24.78 o                         
  -5   1   4        652.91        738.81        30.43 o                         
  -3   1   4        549.07        511.69        31.85 o                         
  -1   1   4        104.21         85.10        19.58 o                         
   1   1   4         65.35         46.80        18.35 o                         
   3   1   4       1347.03       1339.49        40.01 o                         
   5   1   4        421.39        464.96        24.56 o                         
   7   1   4       6619.79       6089.07       103.38 o                         
   9   1   4       3183.28       3330.63        66.49 o                         
  11   1   4       1714.99       1657.17        47.54 o                         
  13   1   4         29.76         22.34        17.99 o                         
  15   1   4         25.82          1.30        26.65 o                         
  17   1   4         14.48        -26.76        26.76 o                         
  19   1   4        264.50        305.35        43.44 o                         
  21   1   4       1090.35       1133.26        70.59 o                         
  23   1   4        921.58        794.45        62.82 o                         
  25   1   4       1543.23       1644.10        70.42 o                         
  27   1   4       4686.46       4813.01       119.56 o                         
  29   1   4       1892.89       1953.45        79.61 o                         
  31   1   4         28.49         -6.14        34.96 o                         
  33   1   4        769.47        680.21        57.10 o                         
  35   1   4        851.27        905.23        64.89 o                         
  37   1   4        313.13        365.81        52.61 o                         
  39   1   4         30.28          6.06        42.32 o                         
  41   1   4          9.53        108.87        49.90 o                         
 -46   2   4         57.02        115.30        60.91 o                         
 -44   2   4       1439.97       1470.30       127.93 o                         
 -42   2   4       3710.25       3667.89       177.57 o                         
 -40   2   4       3258.72       3407.95       201.16 o                         
 -38   2   4       1397.12       1131.39       107.26 o                         
 -36   2   4          9.41          5.20        53.15 o                         
 -34   2   4         79.21        110.43        44.48 o                         
 -32   2   4       9043.18       9270.80       225.52 o                         
 -30   2   4      11509.13      10876.13       329.96 o                         
 -28   2   4       3640.48       3638.26        97.72 o                         
 -26   2   4        386.93        378.20        40.92 o                         
 -24   2   4       4986.21       4791.91       106.48 o                         
 -22   2   4       8786.44       8195.07       166.95 o                         
 -20   2   4       9837.24       9309.70       157.99 o                         
 -18   2   4       3734.32       3646.39        79.50 o                         
 -16   2   4       1714.32       1623.73        46.32 o                         
 -14   2   4       7797.66       7744.86       118.98 o                         
 -12   2   4      36129.97      33424.85       427.08 o                         
 -10   2   4       5398.27       5031.23        85.20 o                         
  -8   2   4        225.41        291.16        22.95 o                         
  -6   2   4       2087.41       2013.48        50.87 o                         
  -4   2   4      11636.14      11102.93       180.48 o                         
  -2   2   4      28254.45      26786.89       372.60 o                         
   0   2   4      18563.08      17724.69       255.38 o                         
   2   2   4        603.46        703.49        64.74 o                         
   4   2   4       6937.88       7465.75       138.08 o                         
   6   2   4      48965.45      46147.83       673.86 o                         
   8   2   4       7625.24       7036.66       119.06 o                         
  10   2   4       7935.52       7818.23       128.78 o                         
  12   2   4         82.36        122.53        22.61 o                         
  14   2   4       9485.15       9267.84       187.68 o                         
  16   2   4      20587.80      19634.00       356.60 o                         
  18   2   4       9327.53       8360.70       196.21 o                         
  20   2   4         88.18         73.66        36.36 o                         
  22   2   4       3151.03       3008.46        94.49 o                         
  24   2   4       4542.40       4470.26       105.68 o                         
  26   2   4       3249.41       3529.65       107.19 o                         
  28   2   4        610.41        594.59        57.36 o                         
  30   2   4        101.25         62.55        40.22 o                         
  32   2   4       1374.65       1357.78        77.51 o                         
  34   2   4       4269.52       4667.88       160.75 o                         
  36   2   4       2416.03       2579.34       120.02 o                         
  38   2   4        309.20        299.58        52.25 o                         
  40   2   4         42.01        -12.73        46.29 o                         
 -45   3   4         75.84         85.21        70.91 o                         
 -43   3   4          2.48        -59.24        59.24 o                         
 -41   3   4          1.06         -8.46        54.21 o                         
 -39   3   4         30.36         17.71        48.99 o                         
 -37   3   4        349.74        214.63        75.73 o                         
 -35   3   4       4950.49       4888.03       151.68 o                         
 -33   3   4       1265.69       1255.19        80.44 o                         
 -31   3   4        491.95        485.99        52.69 o                         
 -29   3   4       1032.02       1044.71        65.11 o                         
 -27   3   4         79.05         60.45        28.84 o                         
 -25   3   4        534.92        480.75        41.67 o                         
 -23   3   4       1941.80       1968.56        63.40 o                         
 -21   3   4       1700.07       1566.67        61.33 o                         
 -19   3   4        417.65        421.28        44.50 o                         
 -17   3   4         15.91         15.38        17.41 o                         
 -15   3   4          6.07         29.61        17.16 o                         
 -13   3   4       2565.36       2568.55        55.50 o                         
 -11   3   4        846.12        719.25        30.12 o                         
  -9   3   4        810.34        800.35        35.54 o                         
  -7   3   4         53.85         71.51        18.63 o                         
  -5   3   4        754.58        732.24        40.40 o                         
  -3   3   4        990.90       1003.44        39.46 o                         
  -1   3   4       1088.25       1063.47        67.98 o                         
   1   3   4       3244.02       3217.98        82.06 o                         
   3   3   4       4025.87       4146.88        98.45 o                         
   5   3   4       2179.58       2179.02        62.52 o                         
   7   3   4      21429.06      20984.44       379.36 o                         
   9   3   4        434.52        409.00        27.56 o                         
  11   3   4         68.57         98.82        23.64 o                         
  13   3   4         50.02         60.57        28.73 o                         
  15   3   4        470.77        476.94        44.89 o                         
  17   3   4         22.96          6.28        27.28 o                         
  19   3   4        102.55         68.43        31.67 o                         
  21   3   4        124.31        116.52        34.78 o                         
  23   3   4       1531.78       1486.22        69.92 o                         
  25   3   4        557.56        440.02        65.51 o                         
  27   3   4       3700.27       3435.34       118.51 o                         
  29   3   4         10.42        -28.60        31.87 o                         
  31   3   4        356.49        364.07        49.02 o                         
  33   3   4         53.14        -22.30        37.94 o                         
  35   3   4         58.31         62.12        49.91 o                         
  37   3   4        142.61        120.78        55.08 o                         
  39   3   4         15.73        -36.55        51.88 o                         
 -44   4   4        495.71        518.60        72.82 o                         
 -42   4   4       2367.49       2570.50       151.12 o                         
 -40   4   4       3109.49       3093.59       121.06 o                         
 -38   4   4       1259.72       1183.41        81.60 o                         
 -36   4   4         52.49        -63.41        63.41 o                         
 -34   4   4        618.48        589.22        75.44 o                         
 -32   4   4       5022.60       4775.46       220.25 o                         
 -30   4   4       5806.59       5867.45       150.18 o                         
 -28   4   4       3198.03       2864.30        84.87 o                         
 -26   4   4        122.27        126.90        29.72 o                         
 -24   4   4       1517.64       1504.22        57.88 o                         
 -22   4   4       4201.37       3907.07        97.12 o                         
 -20   4   4       3461.02       3115.80        84.27 o                         
 -18   4   4        988.74        914.37        72.75 o                         
 -16   4   4        324.22        372.96        30.41 o                         
 -14   4   4       3182.50       2979.61        67.65 o                         
 -12   4   4       6413.54       5929.94       121.07 o                         
 -10   4   4       8071.60       7232.17       158.04 o                         
  -8   4   4         53.92        113.48        37.64 o                         
  -6   4   4      10705.71      10465.81       190.75 o                         
  -4   4   4      19180.34      17765.67       358.69 o                         
  -2   4   4      14623.35      13976.47       266.91 o                         
   0   4   4       5868.24       5286.20       135.82 o                         
   2   4   4          0.32         79.53        26.89 o                         
   4   4   4      12391.83      11936.63       234.84 o                         
   6   4   4      41717.36      40074.11       690.11 o                         
   8   4   4      13615.41      13035.34       277.32 o                         
  10   4   4       1287.45       1360.84        69.14 o                         
  12   4   4        300.28        316.04        36.82 o                         
  14   4   4       3905.39       3603.29        88.72 o                         
  16   4   4       9427.14       9077.67       172.66 o                         
  18   4   4       8228.68       7425.43       148.12 o                         
  20   4   4        688.65        586.14        50.31 o                         
  22   4   4       2710.91       2430.23        89.67 o                         
  24   4   4       8618.80       8788.75       213.28 o                         
  26   4   4       2291.34       2370.56        93.24 o                         
  28   4   4       3581.72       3486.14       113.12 o                         
  30   4   4         72.36         38.69        42.11 o                         
  32   4   4       1120.62       1162.81        73.82 o                         
  34   4   4       2848.36       2815.65       109.64 o                         
  36   4   4       3705.74       3710.52       233.39 o                         
  38   4   4       1560.40       1559.17       102.25 o                         
 -41   5   4        318.05        306.17        61.34 o                         
 -39   5   4        240.71        251.86        53.01 o                         
 -37   5   4          0.93        -72.60        85.71 o                         
 -35   5   4        172.04        121.66        72.00 o                         
 -33   5   4       1564.69       1476.88        80.48 o                         
 -31   5   4         71.91        101.95        35.04 o                         
 -29   5   4        319.56        240.15        38.68 o                         
 -27   5   4        128.75         79.62        32.47 o                         
 -25   5   4        392.71        337.79        39.22 o                         
 -23   5   4       2135.77       1980.63        67.16 o                         
 -21   5   4       1596.71       1532.99        57.56 o                         
 -19   5   4         10.65         20.93        24.88 o                         
 -17   5   4        202.28        132.40        26.78 o                         
 -15   5   4       2242.94       2297.74        86.19 o                         
 -13   5   4        139.17        181.89        26.90 o                         
 -11   5   4       3446.79       3186.86        88.05 o                         
  -9   5   4        368.81        393.37        36.93 o                         
  -7   5   4        345.41        257.28        35.73 o                         
  -5   5   4        108.13         54.55        29.34 o                         
  -3   5   4          3.57         -9.15        26.38 o                         
  -1   5   4        113.59        142.71        41.52 o                         
   1   5   4       1153.53       1308.69        63.97 o                         
   3   5   4       1121.89       1057.30        61.05 o                         
   5   5   4        283.50        220.66        47.24 o                         
   7   5   4       1006.01        952.45        72.57 o                         
   9   5   4       1039.08       1041.88        88.18 o                         
  11   5   4         25.03          8.99        31.28 o                         
  13   5   4        368.51        417.43        51.97 o                         
  15   5   4        565.78        507.54        50.65 o                         
  17   5   4        711.82        732.77        46.09 o                         
  19   5   4        678.90        646.06        56.10 o                         
  21   5   4         94.31         58.99        36.96 o                         
  23   5   4        395.39        299.42        39.89 o                         
  25   5   4        101.32        103.71        35.55 o                         
  27   5   4       2048.26       2096.45        92.34 o                         
  29   5   4        160.90        114.94        47.79 o                         
  31   5   4        345.29        260.42        60.22 o                         
  33   5   4        299.31        148.72        68.57 o                         
  35   5   4        170.77        124.25        50.32 o                         
 -38   6   4       1192.09       1140.02        90.77 o                         
 -36   6   4          1.70          9.58        65.44 o                         
 -34   6   4       5130.85       4944.68       185.60 o                         
 -32   6   4       2047.67       1691.35       186.01 o                         
 -30   6   4       2851.70       2790.09       103.58 o                         
 -28   6   4       1881.53       1905.53        94.57 o                         
 -26   6   4        135.44        167.69        35.80 o                         
 -24   6   4       2208.22       2007.84       115.41 o                         
 -22   6   4       6194.75       5769.54       178.27 o                         
 -20   6   4       2816.72       2772.91       112.24 o                         
 -18   6   4        175.04        199.87        39.57 o                         
 -16   6   4        298.68        319.26        35.43 o                         
 -14   6   4       8239.92       7875.19       177.50 o                         
 -12   6   4        257.11        314.92        46.42 o                         
 -10   6   4      11019.46      10401.85       219.52 o                         
  -8   6   4       1179.37       1143.55        73.17 o                         
  -6   6   4      10670.26       9615.01       199.31 o                         
  -4   6   4      15393.62      14517.90       279.15 o                         
  -2   6   4       4081.71       3806.74       107.83 o                         
   0   6   4        710.46        805.85        56.12 o                         
   2   6   4          3.12        -29.61        29.61 o                         
   4   6   4       4434.12       4142.77       111.63 o                         
   6   6   4       1571.09       1530.68        83.95 o                         
   8   6   4      19240.92      18000.47       377.82 o                         
  10   6   4        273.76        270.16        49.32 o                         
  12   6   4        623.72        659.41        69.51 o                         
  14   6   4        135.37        152.42        45.62 o                         
  16   6   4        729.32        729.50        60.66 o                         
  18   6   4       4624.13       4506.47       138.80 o                         
  20   6   4       4100.70       4133.12       106.69 o                         
  22   6   4          1.13        -12.01        47.28 o                         
  24   6   4       4671.04       5092.84       223.19 o                         
  26   6   4       3923.56       3397.20       134.28 o                         
  28   6   4       3527.80       3762.80       228.53 o                         
  30   6   4         16.68         19.02        47.09 o                         
  32   6   4        390.63        264.77        57.16 o                         
 -33   7   4         18.25        -42.36        52.32 o                         
 -31   7   4        174.75         91.32        80.54 o                         
 -29   7   4         52.94         22.78        80.21 o                         
 -27   7   4         50.03         11.95        43.38 o                         
 -25   7   4          3.00        -25.45        41.00 o                         
 -23   7   4         40.25         39.73        42.15 o                         
 -21   7   4         14.35        -17.38        36.44 o                         
 -19   7   4        314.56        259.64        38.10 o                         
 -17   7   4        212.22        184.87        36.60 o                         
 -15   7   4          8.00         -4.61        37.33 o                         
 -13   7   4       3455.48       3583.48       137.50 o                         
 -11   7   4       2379.49       2319.33       114.09 o                         
  -9   7   4          1.51         10.00        43.67 o                         
  -7   7   4        836.59        777.31        73.71 o                         
  -5   7   4         42.96         39.03        55.90 o                         
  -3   7   4        101.23         52.17        40.93 o                         
  -1   7   4        628.08        679.71        77.44 o                         
   1   7   4          5.25         64.40        34.61 o                         
   3   7   4       3899.28       3397.04       213.27 o                         
   5   7   4       8735.52       7673.33       205.58 o                         
   7   7   4        844.91        780.00       155.90 o                         
   9   7   4        917.82        533.00       136.97 o                         
  11   7   4        526.01        335.95       106.74 o                         
  13   7   4        702.52        362.73        98.91 o                         
  15   7   4       4095.20       3821.64       145.19 o                         
  17   7   4       3968.14       3836.67       133.36 o                         
  19   7   4        340.04        364.91        59.82 o                         
  21   7   4        110.83         64.96        48.77 o                         
  23   7   4        267.55        226.56        68.25 o                         
  25   7   4       1247.77       1460.80        93.01 o                         
  27   7   4       2000.34       1821.65       159.27 o                         
 -28   8   4        230.43        179.64        70.79 o                         
 -26   8   4       1086.51        959.85       123.34 o                         
 -24   8   4       3690.58       3159.32       145.62 o                         
 -22   8   4       2150.19       2131.96       117.61 o                         
 -20   8   4        287.46        342.90        64.39 o                         
 -18   8   4         29.05         67.51        59.93 o                         
 -16   8   4       1168.07       1143.98       102.08 o                         
 -14   8   4       2284.98       2396.01       172.26 o                         
 -12   8   4       4177.04       4077.85       157.40 o                         
 -10   8   4        562.11        555.18        59.86 o                         
  -8   8   4         76.38         32.48        39.33 o                         
  -6   8   4        420.85        381.38        59.32 o                         
  -4   8   4       2119.75       2113.03       102.71 o                         
  -2   8   4       3270.63       3339.99       113.17 o                         
   0   8   4       2172.65       2185.71        91.59 o                         
   2   8   4          0.10         -2.26        36.86 o                         
   4   8   4        572.90        715.90        64.83 o                         
   6   8   4       2401.67       2512.83       115.78 o                         
   8   8   4       1835.48       1873.28        97.80 o                         
  10   8   4       2542.85       2390.94       108.19 o                         
  12   8   4          0.27          1.70        44.69 o                         
  14   8   4        936.87        866.81        75.49 o                         
  16   8   4       2394.94       2221.71       116.25 o                         
  18   8   4       3321.35       3484.73       185.15 o                         
  20   8   4       1347.87       1295.51       126.13 o                         
  22   8   4        111.49        180.97        61.22 o                         
 -19   9   4       1217.66       1154.34       110.96 o                         
 -17   9   4        717.41        480.64        82.42 o                         
 -15   9   4        148.70        159.01        59.58 o                         
 -13   9   4       3080.95       2787.95       106.04 o                         
 -11   9   4       2205.70       2205.21       114.00 o                         
  -9   9   4       2082.14       1842.27        94.22 o                         
  -7   9   4       1141.93        985.94        70.67 o                         
  -5   9   4        118.56        116.99        45.16 o                         
  -3   9   4       2428.06       2190.07        98.83 o                         
  -1   9   4       3718.59       3217.36       148.07 o                         
   1   9   4        995.85        920.13        87.22 o                         
   3   9   4         73.35         56.57        52.58 o                         
   5   9   4       1601.08       1565.45       141.25 o                         
   7   9   4        126.08        125.83        58.18 o                         
   9   9   4       1820.10       1670.95       111.16 o                         
  11   9   4        133.84        147.62        60.01 o                         
  13   9   4        265.52        235.11        63.17 o                         
 -45   1   5        329.55        315.45        74.71 o                         
 -43   1   5         11.92         30.41        58.73 o                         
 -41   1   5        205.75        279.72        68.85 o                         
 -39   1   5       4677.41       4260.72       194.28 o                         
 -37   1   5         13.62         59.54        50.64 o                         
 -35   1   5       6927.50       7017.77       212.86 o                         
 -33   1   5          7.86        183.21        65.09 o                         
 -31   1   5       6475.41       6675.92       203.02 o                         
 -29   1   5       4770.33       4878.83       159.62 o                         
 -27   1   5        690.58        579.31        63.66 o                         
 -25   1   5          2.20         12.70        34.67 o                         
 -23   1   5       2073.51       2064.52        91.47 o                         
 -21   1   5      12013.50      11734.72       238.17 o                         
 -19   1   5       9374.77       8874.58       191.14 o                         
 -17   1   5       8605.36       8908.09       183.31 o                         
 -15   1   5       9718.62      10503.05       183.57 o                         
 -13   1   5      12320.67      11917.45       189.33 o                         
 -11   1   5       8083.07       7623.30       126.28 o                         
  -9   1   5       9070.77       8662.04       138.16 o                         
  -7   1   5       5156.98       4844.10        98.15 o                         
  -5   1   5        323.58        614.59        42.94 o                         
  -3   1   5      11487.58      10368.02       192.56 o                         
  -1   1   5      15247.10      14377.68       271.37 o                         
   1   1   5       2896.27       3250.94       154.51 o                         
   3   1   5       6674.66       6622.36       146.98 o                         
   5   1   5       7364.58       7223.80       134.76 o                         
   7   1   5       4732.40       4383.55        87.40 o                         
   9   1   5       5678.47       5227.31        97.93 o                         
  11   1   5       6035.64       6208.64       126.89 o                         
  13   1   5        841.23        846.98        49.39 o                         
  15   1   5       1021.24        952.14        72.27 o                         
  17   1   5       3373.67       3308.24       103.25 o                         
  19   1   5       3437.20       3536.45       119.68 o                         
  21   1   5       3507.33       3252.58       108.20 o                         
  23   1   5        205.27        189.31        43.90 o                         
  25   1   5       1218.99       1321.59        77.24 o                         
  27   1   5       4155.33       4325.96       118.11 o                         
  29   1   5       7642.98       7848.22       183.45 o                         
  31   1   5       1449.41       1354.09        75.65 o                         
  33   1   5        143.08         99.59        44.55 o                         
  35   1   5       1890.97       1946.86        90.53 o                         
  37   1   5       3997.39       3953.46       124.31 o                         
 -44   2   5          0.29         -7.76        58.60 o                         
 -42   2   5         12.51         26.79        62.57 o                         
 -40   2   5         18.27        -49.83        49.83 o                         
 -38   2   5        245.92        240.51        63.71 o                         
 -36   2   5          6.22         66.70        51.73 o                         
 -34   2   5         12.22         51.54        48.52 o                         
 -32   2   5         81.66         51.49        42.52 o                         
 -30   2   5         17.12         11.72        45.45 o                         
 -28   2   5        135.71        136.30        40.80 o                         
 -26   2   5         65.71         42.59        27.80 o                         
 -24   2   5        106.48         54.17        28.98 o                         
 -22   2   5         59.92         88.52        29.30 o                         
 -20   2   5         53.81         15.85        24.80 o                         
 -18   2   5        917.63       1006.84        47.93 o                         
 -16   2   5        417.81        417.34        35.20 o                         
 -14   2   5        173.53        147.00        36.77 o                         
 -12   2   5        205.65        243.78        30.07 o                         
 -10   2   5         99.70         91.37        25.18 o                         
  -8   2   5        527.19        518.36        32.89 o                         
  -6   2   5       1844.75       2161.76        72.84 o                         
  -4   2   5       1143.63       1251.33        51.23 o                         
  -2   2   5        705.14        632.28        39.84 o                         
   0   2   5       1468.54       1506.99        57.93 o                         
   2   2   5        369.16        347.11        36.32 o                         
   4   2   5          6.56         23.41        24.27 o                         
   6   2   5       2771.49       2725.88        71.76 o                         
   8   2   5       1942.59       1902.92        89.55 o                         
  10   2   5         29.38         66.65        23.64 o                         
  12   2   5        636.88        647.78        51.09 o                         
  14   2   5         95.86         84.25        28.23 o                         
  16   2   5          2.16         11.08        31.74 o                         
  18   2   5        108.65        100.90        35.31 o                         
  20   2   5          3.49        -25.49        28.85 o                         
  22   2   5         12.64         16.46        36.57 o                         
  24   2   5        933.49        768.21        75.72 o                         
  26   2   5         51.07         69.71        51.35 o                         
  28   2   5         29.15        -21.14        45.15 o                         
  30   2   5        558.30        496.05        62.14 o                         
  32   2   5        288.37        275.35        59.75 o                         
  34   2   5         82.23        -13.94        56.25 o                         
  36   2   5        421.25        298.33        93.64 o                         
 -43   3   5        307.51        339.52        86.56 o                         
 -41   3   5       2773.66       2712.79       339.72 o                         
 -39   3   5        996.27       1124.16       104.49 o                         
 -37   3   5       8576.12       8371.77       294.45 o                         
 -35   3   5        559.83        611.00        68.32 o                         
 -33   3   5       1145.91       1350.63        80.72 o                         
 -31   3   5       2432.89       2441.24       101.75 o                         
 -29   3   5       4224.71       4133.57       156.52 o                         
 -27   3   5       2194.85       2112.76       100.47 o                         
 -25   3   5         22.00         65.61        35.08 o                         
 -23   3   5       3162.14       2974.54        85.18 o                         
 -21   3   5       4437.01       4215.19        95.16 o                         
 -19   3   5       4664.99       4752.21        94.17 o                         
 -17   3   5         65.09        145.02        28.69 o                         
 -15   3   5         87.05         94.71        26.62 o                         
 -13   3   5       3966.52       3685.62        80.14 o                         
 -11   3   5       9376.12       8938.50       156.85 o                         
  -9   3   5       7026.32       6735.27       125.48 o                         
  -7   3   5       1771.29       1743.42        66.22 o                         
  -5   3   5        234.82        283.42        32.17 o                         
  -3   3   5       5147.72       4910.41       109.06 o                         
  -1   3   5      12476.61      11898.35       212.84 o                         
   1   3   5      17779.84      16874.59       307.57 o                         
   5   3   5        334.35        412.02        35.27 o                         
   7   3   5       9268.87       9205.00       171.46 o                         
   9   3   5      14644.91      14304.27       221.18 o                         
  11   3   5       4820.35       5069.44       141.98 o                         
  13   3   5          6.41         99.44        29.07 o                         
  15   3   5       2276.53       2135.88        71.66 o                         
  17   3   5       6250.53       5971.62       130.43 o                         
  19   3   5       6609.43       6435.05       157.18 o                         
  21   3   5        681.43        666.42        70.77 o                         
  23   3   5        103.49         85.39        39.05 o                         
  25   3   5      10460.14      10355.96       224.41 o                         
  27   3   5       4051.02       4115.42       124.60 o                         
  29   3   5       2154.71       2132.03       110.09 o                         
  31   3   5       1322.30       1276.17        93.03 o                         
  33   3   5          1.64        -19.83        51.63 o                         
  35   3   5       1602.23       1797.76       113.09 o                         
 -40   4   5        823.91        765.33       108.24 o                         
 -38   4   5         99.50         22.36        58.49 o                         
 -36   4   5        306.41        189.56        63.04 o                         
 -34   4   5         22.85          1.76        52.43 o                         
 -32   4   5       1347.37       1213.49        87.88 o                         
 -30   4   5       5545.12       5101.26       142.27 o                         
 -28   4   5       2399.41       2443.19        85.57 o                         
 -26   4   5         57.75         50.90        34.25 o                         
 -24   4   5       1895.55       2099.67        77.33 o                         
 -22   4   5       2159.51       2064.47        76.44 o                         
 -20   4   5       2812.66       2717.55        74.81 o                         
 -18   4   5        430.11        481.86        37.63 o                         
 -16   4   5       4538.86       4080.16        85.66 o                         
 -14   4   5       5563.95       5479.80       110.67 o                         
 -12   4   5       5406.44       5263.49       139.55 o                         
 -10   4   5         24.46         83.24        26.74 o                         
  -8   4   5        222.00        206.00        58.48 o                         
  -6   4   5         75.11         29.48        37.37 o                         
  -4   4   5        183.77        179.98        49.03 o                         
  -2   4   5        367.17        281.06        64.66 o                         
   0   4   5       3200.65       3020.04       100.09 o                         
   2   4   5       8042.44       7577.90       170.89 o                         
   4   4   5       3817.50       4062.53       121.20 o                         
   6   4   5        338.23        360.05        42.27 o                         
   8   4   5          4.59          1.97        25.73 o                         
  10   4   5        115.74        113.46        25.31 o                         
  12   4   5        888.38        820.45        46.12 o                         
  14   4   5        320.88        301.57        35.09 o                         
  16   4   5        201.27        149.67        39.63 o                         
  18   4   5        440.22        470.53        49.28 o                         
  20   4   5        102.74         89.50        42.95 o                         
  22   4   5          0.20         34.73        42.96 o                         
  24   4   5         55.42         77.75        47.64 o                         
  26   4   5       3582.16       3380.98       157.61 o                         
  28   4   5        154.06        189.72        55.02 o                         
  30   4   5        965.92        961.52        83.64 o                         
  32   4   5        353.23        404.92        69.35 o                         
 -37   5   5       3352.19       3391.27       168.19 o                         
 -35   5   5          4.06         -2.07        44.37 o                         
 -33   5   5        286.75        235.62        51.79 o                         
 -31   5   5       1562.05       1657.87        98.35 o                         
 -29   5   5       5327.03       5507.42       162.18 o                         
 -27   5   5       3855.35       3575.56       116.75 o                         
 -25   5   5         96.38         79.73        44.32 o                         
 -23   5   5        707.25        692.13        56.00 o                         
 -21   5   5       1147.80       1256.10        62.15 o                         
 -19   5   5       2794.75       2822.73       106.71 o                         
 -17   5   5       4180.04       3963.44       100.49 o                         
 -15   5   5       1771.86       1744.59       103.49 o                         
 -13   5   5       6282.42       6326.56       153.73 o                         
 -11   5   5      15268.58      14451.88       284.70 o                         
  -9   5   5       2871.49       2831.65       139.69 o                         
  -7   5   5          4.54         -3.55        37.14 o                         
  -5   5   5        133.79        157.64        43.13 o                         
  -3   5   5       1599.22       1566.62        95.45 o                         
  -1   5   5       8619.79       8411.61       211.04 o                         
   1   5   5       9966.25       9502.76       206.59 o                         
   3   5   5        337.58        418.33       109.63 o                         
   5   5   5        244.29        198.01        35.28 o                         
   7   5   5        584.03        659.49        55.28 o                         
   9   5   5        457.00        492.26        49.89 o                         
  11   5   5        958.52        880.29        62.07 o                         
  13   5   5        677.99        577.47        52.75 o                         
  15   5   5        284.26        286.91        39.27 o                         
  17   5   5       3769.91       3717.74       122.49 o                         
  19   5   5       3735.88       3671.93       210.82 o                         
  21   5   5        249.61        227.34        46.17 o                         
  23   5   5        614.59        686.12        68.45 o                         
  25   5   5       4410.49       4174.30       130.59 o                         
  27   5   5       3218.08       3107.52       115.63 o                         
  29   5   5       3367.16       3303.24       198.96 o                         
 -34   6   5         80.31         81.28        59.75 o                         
 -32   6   5        299.75        334.48        67.81 o                         
 -30   6   5       1116.55       1154.92       111.70 o                         
 -28   6   5        790.25        796.19        89.92 o                         
 -26   6   5        178.09         93.30        65.42 o                         
 -24   6   5         56.43        116.42        45.37 o                         
 -22   6   5       1380.17       1415.78        77.41 o                         
 -20   6   5       1577.37       1614.12        79.06 o                         
 -18   6   5       2041.14       1885.69        90.10 o                         
 -16   6   5          5.41         24.78        38.60 o                         
 -14   6   5        881.82        896.57        79.96 o                         
 -12   6   5       2178.62       2095.76       107.55 o                         
 -10   6   5        185.50        171.72        45.67 o                         
  -8   6   5         94.41        110.55        52.25 o                         
  -6   6   5        578.51        527.36        59.80 o                         
  -4   6   5       1110.28        973.35       100.21 o                         
  -2   6   5        395.56        436.18        57.68 o                         
   0   6   5        111.51        114.43        46.52 o                         
   2   6   5       2802.22       2720.90       121.38 o                         
   4   6   5       4320.49       3894.64       143.42 o                         
   6   6   5       2423.15       2328.91       106.19 o                         
   8   6   5         29.56         78.26        43.51 o                         
  10   6   5        109.52         33.91        49.98 o                         
  12   6   5        531.51        431.38        60.64 o                         
  14   6   5       1201.57       1138.07        81.25 o                         
  16   6   5        953.13        797.81        76.53 o                         
  18   6   5        279.08        226.50        47.65 o                         
  20   6   5        233.18        291.56        62.60 o                         
  22   6   5         26.01        -15.62        49.71 o                         
  24   6   5         44.77         41.47        55.49 o                         
  26   6   5        263.10        334.50        68.88 o                         
 -29   7   5       2608.58       2665.35       159.84 o                         
 -27   7   5        633.68        624.04        82.34 o                         
 -25   7   5        157.10        166.28        60.79 o                         
 -23   7   5       1176.24       1202.61        92.43 o                         
 -21   7   5       2937.07       3002.11       134.86 o                         
 -19   7   5       2591.26       3050.46       197.01 o                         
 -17   7   5       2226.17       1941.27       138.28 o                         
 -15   7   5        533.32        492.12        96.19 o                         
 -13   7   5       3642.08       3793.19       161.79 o                         
 -11   7   5       7591.55       7390.24       200.19 o                         
  -9   7   5       4869.54       4624.24       151.03 o                         
  -7   7   5        164.50        217.19        69.42 o                         
  -5   7   5        908.41        894.51       102.83 o                         
  -3   7   5       2919.99       2833.02       230.77 o                         
  -1   7   5       4059.95       4043.59       129.14 o                         
   1   7   5       2651.73       2779.43       235.74 o                         
   3   7   5        571.46        667.97        84.21 o                         
   5   7   5        486.20        524.21        68.67 o                         
   7   7   5       1663.12       1777.36       101.69 o                         
   9   7   5       1323.36       1376.69       102.51 o                         
  11   7   5       1111.07       1049.00       135.35 o                         
  13   7   5        987.02        900.25        79.68 o                         
  15   7   5         12.83        131.08        53.11 o                         
  17   7   5       2867.57       3175.01       150.84 o                         
  19   7   5       3664.47       3538.54       284.41 o                         
  21   7   5       1106.52        780.61        94.85 o                         
 -22   8   5        934.19        818.09        88.59 o                         
 -20   8   5       1009.34        840.55        90.77 o                         
 -18   8   5       9104.27       9025.01       251.53 o                         
 -16   8   5       1883.43       2119.26       136.42 o                         
 -14   8   5        157.32         78.31        53.86 o                         
 -12   8   5        538.81        618.65        72.10 o                         
 -10   8   5       2953.38       2690.55       128.19 o                         
  -8   8   5        848.20       1113.63        89.57 o                         
  -6   8   5         35.08         33.42        45.27 o                         
  -4   8   5        782.15        755.74        71.28 o                         
  -2   8   5       1249.43       1347.25       102.38 o                         
   0   8   5        417.73        485.54        61.87 o                         
   2   8   5       2768.38       2544.25       181.45 o                         
   4   8   5        387.91        698.53        86.63 o                         
   6   8   5       2080.02       2077.37       126.86 o                         
   8   8   5       1148.37       1107.29       147.92 o                         
  10   8   5        301.92        209.41       147.61 o                         
  12   8   5         64.25         -9.78        76.98 o                         
  14   8   5        145.97         87.20        67.60 o                         
 -40   0   6        221.69        191.17        91.12 o                         
 -38   0   6       3559.10       3545.43       305.52 o                         
 -36   0   6       2658.40       2657.56       197.75 o                         
 -34   0   6         38.01         -5.19        71.18 o                         
 -32   0   6        135.32         58.32        68.17 o                         
 -30   0   6        548.91        364.34        87.69 o                         
 -28   0   6       2913.05       2635.43       177.27 o                         
 -26   0   6       4527.19       4103.38       212.75 o                         
 -24   0   6        660.55        430.16        86.34 o                         
 -22   0   6       1948.68       1981.94       127.94 o                         
 -20   0   6       8862.09       9505.96       297.12 o                         
 -18   0   6       3027.97       2941.13       192.34 o                         
 -16   0   6       1485.42       1344.68        86.00 o                         
 -14   0   6       1174.74       1113.85       148.27 o                         
 -12   0   6         50.89         66.43        41.96 o                         
 -10   0   6       4650.53       4629.42       149.40 o                         
  -8   0   6       7189.09       6943.84       275.37 o                         
  -6   0   6       1070.67       1271.09       188.99 o                         
  -4   0   6        652.80        542.72        70.53 o                         
  -2   0   6       1845.00       1797.07       142.26 o                         
   0   0   6       2600.66       2662.48       136.37 o                         
   2   0   6        426.94        669.60        76.84 o                         
   4   0   6        370.89        314.63        60.40 o                         
   6   0   6        773.77        768.90        83.16 o                         
   8   0   6       5759.09       5635.84       166.78 o                         
  10   0   6       3567.69       3780.27       155.44 o                         
  12   0   6        284.00        306.58       115.20 o                         
  14   0   6        116.32        103.29        55.90 o                         
  16   0   6        254.58        273.17        67.53 o                         
  18   0   6        133.68        117.51        61.23 o                         
  20   0   6       3324.29       3140.94       162.74 o                         
  22   0   6       6084.19       6617.92       299.99 o                         
  24   0   6       1473.16       1566.67       160.94 o                         
  26   0   6        189.42        122.42        69.13 o                         
  28   0   6       1737.61       1702.00       260.96 o                         
  30   0   6       3454.35       3555.52       301.30 o                         
  32   0   6       3538.82       3450.65       164.51 o                         
 -39   1   6       2349.43       2347.70       136.08 o                         
 -37   1   6         64.48        -13.83        54.05 o                         
 -35   1   6       1011.01        990.30        91.44 o                         
 -33   1   6        191.70        176.14        59.03 o                         
 -31   1   6          4.26         33.33        48.99 o                         
 -29   1   6         42.38          7.81        48.34 o                         
 -27   1   6        303.64        274.75        61.72 o                         
 -25   1   6         49.82         36.61        42.14 o                         
 -23   1   6          6.34        -12.93        39.45 o                         
 -21   1   6       1266.94       1346.30        82.71 o                         
 -19   1   6          9.65         87.18        39.83 o                         
 -17   1   6        265.78        299.37        48.69 o                         
 -15   1   6        809.55        880.23        56.50 o                         
 -13   1   6        666.29        601.49        43.06 o                         
 -11   1   6          0.15         -1.70        24.17 o                         
  -9   1   6        528.09        605.67        45.54 o                         
  -7   1   6        393.31        528.36        45.60 o                         
  -5   1   6         20.93         60.04        33.50 o                         
  -3   1   6        579.64        558.71        51.10 o                         
  -1   1   6        620.60        647.60        53.90 o                         
   1   1   6       6044.77       5865.53       144.06 o                         
   3   1   6       1521.72       2446.38       165.43 o                         
   5   1   6       1955.70       2122.30        93.17 o                         
   7   1   6         76.05        288.43        46.20 o                         
   9   1   6        357.72        313.66        49.71 o                         
  11   1   6        124.90         97.10        38.50 o                         
  13   1   6        317.59        317.59        54.74 o                         
  15   1   6         93.96         41.51        36.10 o                         
  17   1   6        407.44        404.40        75.21 o                         
  19   1   6       1848.93       1758.86       124.82 o                         
  21   1   6       1227.00       1210.56        80.46 o                         
  23   1   6       1010.37        998.25        75.13 o                         
  25   1   6        562.45        399.34        57.67 o                         
  27   1   6        557.33        594.92        73.79 o                         
  29   1   6       1919.03       1691.29        98.35 o                         
  31   1   6        559.51        517.93        66.31 o                         
 -38   2   6       1733.06       1921.82       133.06 o                         
 -36   2   6       1700.57       1694.76       117.85 o                         
 -34   2   6         40.84        116.31        56.46 o                         
 -32   2   6       2135.88       1931.06       115.08 o                         
 -30   2   6       4442.21       4607.71       152.15 o                         
 -28   2   6       2747.89       2805.72       112.04 o                         
 -26   2   6        492.87        482.77        65.82 o                         
 -24   2   6        130.46        100.75        41.11 o                         
 -22   2   6       5655.86       5525.86       147.10 o                         
 -20   2   6       1360.29       1386.30        70.38 o                         
 -18   2   6       8017.36       7952.21       154.36 o                         
 -16   2   6       1137.10       1314.43        59.90 o                         
 -14   2   6        394.06        465.21        46.10 o                         
 -12   2   6       1207.04       1215.08        57.07 o                         
 -10   2   6       2318.22       2365.81        84.59 o                         
  -8   2   6       4419.85       4179.20       153.13 o                         
  -6   2   6       3229.96       3643.62       102.34 o                         
  -4   2   6        249.90        594.26        63.52 o                         
  -2   2   6        379.64        520.54        51.08 o                         
   0   2   6      11848.04      10964.75       228.92 o                         
   2   2   6       3212.12       4390.05       292.04 o                         
   4   2   6        952.69       1317.04        70.10 o                         
   6   2   6          8.88        166.46        38.03 o                         
   8   2   6       2280.13       2364.01        89.81 o                         
  10   2   6       6698.75       6515.84       157.54 o                         
  12   2   6       5680.80       5904.00       174.92 o                         
  14   2   6       1027.28        985.49       117.49 o                         
  16   2   6        634.45        752.18        60.40 o                         
  18   2   6       2887.87       2643.76        96.74 o                         
  20   2   6       7900.34       8640.76       348.46 o                         
  22   2   6       2268.25       2035.76        92.98 o                         
  24   2   6       1599.73       1476.60        82.60 o                         
  26   2   6         37.28         65.08        52.33 o                         
  28   2   6       3543.43       3286.06       140.98 o                         
  30   2   6       5575.27       5626.62       258.73 o                         
 -37   3   6       1097.73        928.14        87.27 o                         
 -35   3   6       2082.94       2118.38       114.07 o                         
 -33   3   6          3.18        -39.14        43.78 o                         
 -31   3   6        898.52       1003.06        77.15 o                         
 -29   3   6        479.86        610.49        64.31 o                         
 -27   3   6          5.78         -9.65        38.62 o                         
 -25   3   6         10.04         33.75        40.18 o                         
 -23   3   6         55.01         48.64        34.56 o                         
 -21   3   6         80.72         50.44        32.69 o                         
 -19   3   6        815.35        892.33        53.16 o                         
 -17   3   6        170.88        266.17        37.04 o                         
 -15   3   6        604.29        743.75        47.82 o                         
 -13   3   6        116.68         66.82        32.14 o                         
 -11   3   6         11.46        -10.98        34.05 o                         
  -9   3   6         41.12         80.85        35.07 o                         
  -7   3   6        270.33        257.44        38.46 o                         
  -5   3   6        491.11        365.25        40.36 o                         
  -3   3   6         61.22         39.48        36.31 o                         
  -1   3   6         23.10         50.83        35.50 o                         
   1   3   6       7896.07       7659.50       170.73 o                         
   5   3   6        253.74        350.01        47.82 o                         
   7   3   6         49.46         52.87        36.83 o                         
   9   3   6          4.84        -14.61        34.84 o                         
  11   3   6        987.92        974.72        73.03 o                         
  13   3   6       1351.06       1516.92       120.44 o                         
  15   3   6          2.59          4.38        31.06 o                         
  17   3   6        454.93        419.31        44.93 o                         
  19   3   6        898.26        979.37        77.39 o                         
  21   3   6        254.64        318.29        81.61 o                         
  23   3   6       1774.53       1649.41       110.34 o                         
  25   3   6       1121.79       1025.11        95.85 o                         
  27   3   6        251.45        221.08        67.22 o                         
  29   3   6       1284.00       1318.40       128.81 o                         
 -34   4   6        406.23        331.20        60.80 o                         
 -32   4   6       1083.73       1139.31       117.70 o                         
 -30   4   6       4403.13       4436.56       184.39 o                         
 -28   4   6       2621.24       2882.39       113.28 o                         
 -26   4   6        364.36        311.71        46.80 o                         
 -24   4   6         28.85         52.91        36.99 o                         
 -22   4   6        210.37        185.44        36.77 o                         
 -20   4   6       2651.94       2809.22        83.86 o                         
 -18   4   6       6216.82       6324.46       142.85 o                         
 -16   4   6       2232.24       2283.40        97.89 o                         
 -14   4   6        498.03        652.08        49.60 o                         
 -12   4   6       2192.93       2349.71       118.06 o                         
 -10   4   6       2026.09       1898.02       147.36 o                         
  -8   4   6       2704.26       2519.68       108.12 o                         
  -6   4   6       3595.49       3775.65       128.78 o                         
  -4   4   6       1152.72       1372.69        85.13 o                         
  -2   4   6        856.83        986.21        68.88 o                         
   0   4   6       2797.50       2712.89       115.14 o                         
   2   4   6       4104.71       4139.08       137.11 o                         
   4   4   6        842.12       1285.15       105.82 o                         
   6   4   6        332.42        326.41        63.48 o                         
   8   4   6         11.95        -18.89        34.41 o                         
  10   4   6       1931.88       1787.14        74.86 o                         
  12   4   6       4168.70       3919.74       134.08 o                         
  14   4   6        635.23        723.32       177.18 o                         
  16   4   6       1331.08       1396.24        75.58 o                         
  18   4   6       5239.12       5074.28       141.24 o                         
  20   4   6       3669.55       3527.18       125.30 o                         
  22   4   6       1254.36       1238.53       115.12 o                         
  24   4   6         86.58         96.32        54.65 o                         
  26   4   6        419.00        276.66        65.19 o                         
 -31   5   6        278.88        218.11        55.46 o                         
 -29   5   6       1100.19       1022.84        67.13 o                         
 -27   5   6       1180.90       1072.52        67.56 o                         
 -25   5   6        171.33         94.75        41.45 o                         
 -23   5   6          4.42        -40.48        40.48 o                         
 -21   5   6        212.53        157.11        47.69 o                         
 -19   5   6       1103.81       1182.08        82.20 o                         
 -17   5   6        867.37        800.98        67.43 o                         
 -15   5   6         41.85          8.28        39.74 o                         
 -13   5   6         13.35         46.84        39.43 o                         
 -11   5   6         63.21         30.42        42.54 o                         
  -9   5   6        385.40        435.15        63.24 o                         
  -7   5   6        757.25        758.20       113.62 o                         
  -5   5   6        355.62        422.97        60.84 o                         
  -3   5   6          0.29         65.02        54.99 o                         
  -1   5   6       3636.78       3681.64       159.96 o                         
   1   5   6          6.26        498.84       110.78 o                         
   3   5   6        626.89        554.92        74.96 o                         
   5   5   6         40.52         54.23        48.06 o                         
   7   5   6        330.66        265.00        47.09 o                         
   9   5   6        786.49        809.25       115.94 o                         
  11   5   6        471.39        412.67        52.38 o                         
  13   5   6        108.66         98.08        40.33 o                         
  15   5   6         38.60         40.08        51.04 o                         
  17   5   6         20.88         26.93        50.63 o                         
  19   5   6         19.46          3.95        52.55 o                         
  21   5   6        521.79        258.07        64.69 o                         
  23   5   6         11.88         50.84        66.46 o                         
 -28   6   6       2628.69       2533.21       181.79 o                         
 -26   6   6       1858.35       2010.86       156.42 o                         
 -24   6   6        172.65        115.52        65.24 o                         
 -22   6   6       1302.47       1355.98       102.01 o                         
 -20   6   6      13288.41      13105.16       316.24 o                         
 -18   6   6       1871.11       2137.83       238.49 o                         
 -16   6   6       4536.60       4343.74       144.97 o                         
 -14   6   6        761.60        867.72        84.41 o                         
 -12   6   6       2713.33       2581.18       116.86 o                         
 -10   6   6       6495.08       6158.77       180.00 o                         
  -8   6   6       3998.84       4176.68       192.27 o                         
  -6   6   6       1775.03       2279.93       206.51 o                         
  -4   6   6        100.70        220.39        65.01 o                         
  -2   6   6       2300.61       2339.17       117.84 o                         
   0   6   6        146.92        450.02        73.77 o                         
   2   6   6       2765.05       2793.97       143.67 o                         
   4   6   6        499.17        651.99        79.51 o                         
   6   6   6          1.83         13.88        47.55 o                         
   8   6   6         73.52         51.82        53.52 o                         
  10   6   6        535.27        592.76        68.18 o                         
  12   6   6       1264.06       1371.96        83.19 o                         
  14   6   6        361.24        426.35        71.21 o                         
  16   6   6        325.26        383.09        86.53 o                         
  18   6   6       4092.99       4349.11       181.81 o                         
 -21   7   6        466.92        311.89        90.33 o                         
 -19   7   6        338.48        536.31        77.42 o                         
 -17   7   6       3692.99       3607.53       172.85 o                         
 -15   7   6        379.63        468.81       138.45 o                         
 -13   7   6        991.47        906.98       165.39 o                         
 -11   7   6        451.49        619.87        73.71 o                         
  -9   7   6         79.94          4.45        73.28 o                         
  -7   7   6        222.40        278.78        69.71 o                         
  -5   7   6         33.32         -0.78        59.83 o                         
  -3   7   6        581.61        549.78        73.74 o                         
  -1   7   6       1644.62       1705.45       112.79 o                         
   1   7   6        230.07        347.05        63.45 o                         
   3   7   6         49.29         38.20        51.23 o                         
   5   7   6          2.44         64.94        52.91 o                         
   7   7   6         29.23        141.37        59.35 o                         
   9   7   6        778.06        832.63        89.32 o                         
  11   7   6       1293.45       1159.27        92.26 o                         
 -33   1   7        369.00        341.63        75.57 o                         
 -31   1   7         69.94         93.57        62.80 o                         
 -29   1   7       1268.00       1350.69       104.39 o                         
 -27   1   7       4051.17       4239.23       151.10 o                         
 -25   1   7       3539.47       3704.61       141.16 o                         
 -23   1   7       2131.53       2296.96       113.45 o                         
 -21   1   7          5.17         40.67        46.07 o                         
 -19   1   7        757.90        861.76        67.97 o                         
 -17   1   7       2865.60       2782.95       130.45 o                         
 -15   1   7       4512.70       4685.52       158.22 o                         
 -13   1   7       2482.85       2960.04       114.66 o                         
 -11   1   7          4.06        275.54        51.55 o                         
  -9   1   7       1700.15       1920.51       131.04 o                         
  -7   1   7       4356.48       4037.67       134.91 o                         
  -5   1   7        277.71        787.97        73.49 o                         
  -3   1   7       3028.19       2837.13       129.01 o                         
  -1   1   7       5432.33       6356.60       237.69 o                         
   1   1   7       6708.73       7400.86       244.80 o                         
   3   1   7       2023.00       2901.71       121.47 o                         
   5   1   7        302.28        649.68        65.91 o                         
   7   1   7        112.02        194.44        52.17 o                         
   9   1   7       2042.18       2244.35       120.29 o                         
  11   1   7       4840.50       4695.04       155.33 o                         
  13   1   7       4097.20       4439.45       182.65 o                         
  15   1   7       2447.68       2491.27       119.66 o                         
  17   1   7       1236.31       1450.81       112.91 o                         
  19   1   7        544.01        541.43        71.18 o                         
  21   1   7       3466.14       3280.84       141.56 o                         
  23   1   7       3908.09       3947.77       161.08 o                         
 -32   2   7        174.04        189.55        67.60 o                         
 -30   2   7        184.21        167.60        59.37 o                         
 -28   2   7         58.40         42.08        50.02 o                         
 -26   2   7          2.34        -10.80        48.08 o                         
 -24   2   7          1.82        -27.66        45.12 o                         
 -22   2   7          0.86        -21.79        41.74 o                         
 -20   2   7          1.23        -19.83        36.81 o                         
 -18   2   7         64.31          7.45        37.79 o                         
 -16   2   7        115.75         57.47        37.04 o                         
 -14   2   7         40.94         48.19        41.27 o                         
 -12   2   7         16.39        -10.00        43.67 o                         
 -10   2   7         23.78        -28.32        40.28 o                         
  -8   2   7         50.94         19.76        37.48 o                         
  -6   2   7         29.06         39.31        38.37 o                         
  -4   2   7        858.64       1165.56        83.02 o                         
  -2   2   7       1759.69       1890.89        91.82 o                         
   0   2   7        229.52        547.32        58.75 o                         
   2   2   7        868.43        810.76        66.65 o                         
   4   2   7          2.51        125.25        46.04 o                         
   6   2   7        134.79         69.20        42.23 o                         
   8   2   7          1.36         27.14        41.20 o                         
  10   2   7         34.05         19.72        41.80 o                         
  12   2   7          7.20          9.23        41.24 o                         
  14   2   7          1.00        -33.73        44.48 o                         
  16   2   7         12.66         27.95        47.46 o                         
  18   2   7        315.72        343.38        62.58 o                         
  20   2   7        496.66        418.34        79.74 o                         
  22   2   7       2751.97       2545.44       176.39 o                         
 -31   3   7        633.15        760.11        82.93 o                         
 -29   3   7       2542.97       2486.23       114.60 o                         
 -27   3   7       3063.00       3023.76       145.08 o                         
 -25   3   7        651.69        666.28        70.34 o                         
 -23   3   7        465.03        441.88        61.01 o                         
 -21   3   7       2133.15       2126.01       111.74 o                         
 -19   3   7       4085.61       4255.75       112.17 o                         
 -17   3   7       2006.16       2312.01       130.80 o                         
 -15   3   7        923.30        998.89        77.44 o                         
 -13   3   7        211.99        200.26        55.13 o                         
 -11   3   7        348.19        406.09        62.37 o                         
  -9   3   7       3269.51       3076.71       126.25 o                         
  -7   3   7       4095.75       4458.17       136.62 o                         
  -5   3   7       7134.39       7687.34       192.57 o                         
  -3   3   7       1516.24       3036.47       249.76 o                         
  -1   3   7         11.43        183.45        67.90 o                         
   1   3   7       2856.60       3004.35       127.34 o                         
   3   3   7       8183.96       7846.23       214.72 o                         
   5   3   7       4451.32       5782.82       202.03 o                         
   7   3   7          0.53        631.51       123.44 o                         
   9   3   7       3328.61       3258.15       122.15 o                         
  11   3   7       6645.44       6722.36       173.35 o                         
  13   3   7       6127.40       6489.19       212.85 o                         
  15   3   7       1376.34       1549.08       119.02 o                         
  17   3   7         72.05         95.76        64.66 o                         
  19   3   7       3254.39       2958.36       201.33 o                         
 -28   4   7         29.48        -51.99        51.99 o                         
 -26   4   7        236.53        202.81        56.16 o                         
 -24   4   7       1193.17       1076.92        73.02 o                         
 -22   4   7       2381.44       2771.34       114.04 o                         
 -20   4   7          2.48         53.62        45.88 o                         
 -18   4   7        321.15        298.87        57.18 o                         
 -16   4   7         12.17        -12.21        43.34 o                         
 -14   4   7         24.30         57.04        51.89 o                         
 -12   4   7        839.58        782.47        77.49 o                         
 -10   4   7        760.52        948.17        81.46 o                         
  -8   4   7        163.55        284.94        60.61 o                         
  -6   4   7       2764.74       2802.43       126.78 o                         
  -4   4   7       4660.13       5490.32       191.68 o                         
   0   4   7        621.83        606.51        87.78 o                         
   2   4   7        159.71        183.52        57.20 o                         
   4   4   7        236.08        245.34        72.78 o                         
   6   4   7       1178.49       1050.00       103.30 o                         
   8   4   7        405.93        482.57        67.97 o                         
  10   4   7        411.05        341.74        64.75 o                         
  12   4   7       1433.37       1348.85       102.37 o                         
  14   4   7         21.64         85.81        54.78 o                         
  16   4   7        412.45        316.80        77.73 o                         
 -23   5   7        671.19        903.93        90.34 o                         
 -21   5   7        456.66        605.27        88.90 o                         
 -19   5   7       3712.91       3930.58       160.76 o                         
 -17   5   7       7567.89       7902.14       198.45 o                         
 -15   5   7       1419.61       1399.40       121.05 o                         
 -13   5   7          1.79         50.69        52.52 o                         
 -11   5   7         40.12         47.17        51.53 o                         
  -9   5   7        851.59        791.43        80.93 o                         
  -7   5   7       3529.86       3684.57       171.87 o                         
  -5   5   7       4328.73       4609.12       171.61 o                         
  -1   5   7        147.89        229.92        70.44 o                         
   1   5   7        428.18        448.31        77.44 o                         
   3   5   7        991.95       1210.83        95.77 o                         
   5   5   7       1201.00       1331.87        99.21 o                         
   7   5   7        438.45        660.25        78.11 o                         
   9   5   7        269.71        341.44        88.06 o                         
  11   5   7       2427.68       2309.85       142.83 o                         
  13   5   7       2660.50       2883.21       270.22 o                         
 -14   6   7        330.64        232.91        96.17 o                         
 -12   6   7        551.97        561.82        74.92 o                         
 -10   6   7          0.99        114.59        58.69 o                         
  -8   6   7        768.07        898.18        87.36 o                         
  -6   6   7       1488.02       1437.78       103.80 o                         
  -4   6   7         65.25        222.11        83.87 o                         
  -2   6   7        138.86         26.85        74.14 o                         
   0   6   7        362.10        325.80        79.46 o                         
   2   6   7        960.62        943.77       102.49 o                         
   4   6   7       1138.88       1233.04       104.15 o                         
 -24   0   8       5064.97       5135.13       267.64 o                         
 -22   0   8       5342.91       5665.39       278.71 o                         
 -20   0   8       2179.14       2104.41       160.04 o                         
 -18   0   8         15.47        171.94        72.23 o                         
 -16   0   8       2347.84       2378.21       159.95 o                         
 -14   0   8       6009.48       6677.80       255.72 o                         
 -12   0   8       3672.45       3904.29       240.51 o                         
 -10   0   8          4.70        387.78       100.07 o                         
  -8   0   8         46.65         96.96        89.53 o                         
  -6   0   8      13498.16      13112.85       495.22 o                         
  -2   0   8        168.32        309.12        98.03 o                         
   0   0   8          1.76         86.05       132.99 o                         
   2   0   8       2555.14       3078.31       214.63 o                         
   4   0   8       5353.09       5434.31       276.63 o                         
   6   0   8       2124.52       2483.18       196.69 o                         
   8   0   8        172.09        320.06        98.79 o                         
  10   0   8         91.44        171.83        80.60 o                         
  12   0   8       1855.85       1653.19       141.22 o                         
 -23   1   8        179.96         95.46        57.82 o                         
 -21   1   8        139.50         25.13        54.97 o                         
 -19   1   8        105.84         99.20        54.99 o                         
 -17   1   8        353.26        233.01        72.22 o                         
 -15   1   8        122.45        182.79        68.15 o                         
 -13   1   8         13.35         69.37        55.58 o                         
 -11   1   8         51.31        -40.60        58.65 o                         
  -9   1   8        625.47        659.96        87.09 o                         
  -7   1   8        665.14        634.31        87.28 o                         
  -5   1   8       1039.32       1209.69       113.24 o                         
  -3   1   8        162.47        437.05        67.61 o                         
  -1   1   8        547.11        495.21        71.96 o                         
   1   1   8        102.96        185.80        58.80 o                         
   3   1   8        996.80       1002.96        90.11 o                         
   5   1   8        278.27        308.46        64.66 o                         
   7   1   8          3.31         63.65        53.91 o                         
   9   1   8          3.07        -28.33        50.32 o                         
  11   1   8         49.79        -17.19        54.36 o                         
 -20   2   8         50.61        135.95        53.20 o                         
 -18   2   8       1045.39       1243.38       107.81 o                         
 -16   2   8       2993.80       3273.92       184.44 o                         
 -14   2   8       3172.36       3193.80       305.00 o                         
 -12   2   8       1143.81       1107.12       116.43 o                         
 -10   2   8         37.03        163.66        60.22 o                         
  -8   2   8       2689.67       2752.97       223.04 o                         
  -6   2   8       7472.80       7759.22       217.51 o                         
  -4   2   8       5302.32       6308.67       225.71 o                         
  -2   2   8        231.81       1044.17        88.35 o                         
   0   2   8       1501.11       1821.66       112.25 o                         
   2   2   8       4710.24       4725.06       167.22 o                         
   4   2   8       6229.21       6434.51       196.06 o                         
   6   2   8       4214.31       4980.61       172.88 o                         
   8   2   8        570.52       1145.25       119.78 o                         
 -17   3   8         14.81         45.76        59.64 o                         
 -15   3   8        287.67        285.62        69.10 o                         
 -13   3   8        839.08        827.13        87.15 o                         
 -11   3   8        771.73        769.01        83.25 o                         
  -9   3   8        226.19        137.62        63.56 o                         
  -7   3   8         15.92         19.31        54.43 o                         
  -5   3   8       1428.56       1696.11       112.53 o                         
  -3   3   8         21.57        247.09        64.50 o                         
  -1   3   8        105.30        129.81        60.77 o                         
   1   3   8        324.84        384.61        70.69 o                         
   3   3   8        268.86        307.15        68.54 o                         
   5   3   8         30.15         25.27        57.40 o                         
                                                                                
